# Supplementary material for: Uncovering the Diversity and Activity of Methylotrophic Methanogens in Freshwater Wetland Soils
Source: mSystems. 2019 Dec 3;4(6):e00320-19. doi: 10.1128/mSystems.00320-19 (PMC6890927; doi:10.1128/mSystems.00320-19)
Supplement: DATA SET S1 [file mSystems.00320-19-sd001.txt]

#OTU ID	Soil_inoc_1_tech1	Soil_inoc_2_tech1	Soil_inoc_3_tech1	Soil_T2_NoSub1	Soil_T2_NoSub2	Soil_T2_NoSub3	Soil_T2_TMA1	Soil_T2_TMA2	Soil_T2_TMA3	Soil_T3_NoSub1	Soil_T3_NoSub2	Soil_T3_NoSub3	Soil_T3_TMA1	Soil_T3_TMA2	Soil_T3_TMA3	Soil_TF_NoSub1_1	Soil_TF_NoSub2_1	Soil_TF_NoSub3_1	Soil_TF_TMA1	Soil_TF_TMA2	Soil_TF_TMA3	taxonomy
d46e2205f0c6ecf67b51f83d111c509c	0.0	18.0	4.0	26.0	7.0	10.0	0.0	25.0	14.0	13.0	3.0	0.0	0.0	0.0	0.0	0.0	0.0	8.0	0.0	0.0	0.0	Bacteria;Proteobacteria;Gammaproteobacteria;Enterobacteriales;Enterobacteriaceae;Escherichia-Shigella
0190302afde8b64d231ef9931ad36b25	0.0	8.0	0.0	7.0	0.0	0.0	0.0	0.0	0.0	0.0	0.0	0.0	0.0	0.0	0.0	0.0	0.0	0.0	0.0	0.0	0.0	Bacteria;Bacteroidetes;Bacteroidia;Bacteroidales;Bacteroidaceae;Bacteroides;Bacteroides uniformis
3c47d1756ee2bde5d0607744e6dbd522	0.0	0.0	0.0	8.0	0.0	0.0	0.0	0.0	0.0	0.0	0.0	0.0	0.0	0.0	0.0	0.0	0.0	0.0	0.0	0.0	0.0	Bacteria;Firmicutes;Clostridia;Clostridiales;Ruminococcaceae;UBA1819;uncultured organism
adfb67f460d65aa8614bed0880411c61	0.0	0.0	0.0	0.0	402.0	0.0	0.0	0.0	0.0	0.0	3418.0	0.0	0.0	0.0	0.0	0.0	8242.0	0.0	0.0	0.0	0.0	Bacteria;Proteobacteria;Gammaproteobacteria;Betaproteobacteriales;Rhodocyclaceae;Ferribacterium;uncultured bacterium
cb50c99b715abf7cb58d3bfacc9a9a1b	0.0	0.0	0.0	0.0	0.0	2011.0	34.0	0.0	0.0	0.0	0.0	5127.0	2004.0	0.0	0.0	0.0	0.0	5189.0	1372.0	0.0	0.0	Bacteria;Proteobacteria;Gammaproteobacteria;Betaproteobacteriales;Rhodocyclaceae
52abfae86a69569ae491695349cca6f8	0.0	0.0	0.0	193.0	0.0	0.0	0.0	0.0	0.0	887.0	0.0	16.0	0.0	0.0	0.0	7998.0	0.0	7.0	0.0	0.0	0.0	Bacteria;Proteobacteria;Gammaproteobacteria;Betaproteobacteriales;Rhodocyclaceae;Zoogloea;uncultured bacterium
bf611493002f5918a68778bde2def567	0.0	0.0	0.0	5.0	0.0	0.0	0.0	0.0	0.0	0.0	0.0	0.0	0.0	0.0	0.0	0.0	0.0	0.0	0.0	0.0	0.0	Bacteria;Bacteroidetes;Bacteroidia;Bacteroidales;Bacteroidaceae;Bacteroides
ab4040fe8717efa3f115680ae82cd72a	0.0	0.0	4.0	0.0	0.0	0.0	0.0	0.0	0.0	0.0	0.0	0.0	0.0	0.0	0.0	0.0	0.0	0.0	0.0	0.0	0.0	Bacteria;Firmicutes;Clostridia;Clostridiales;Lachnospiraceae;Roseburia;metagenome
5fbc483f79cd97d3a7253931f37c33e8	0.0	0.0	4.0	0.0	0.0	0.0	0.0	0.0	0.0	0.0	0.0	0.0	0.0	0.0	0.0	0.0	0.0	0.0	0.0	0.0	0.0	Bacteria;Firmicutes;Clostridia;Clostridiales;Ruminococcaceae;Flavonifractor;uncultured bacterium
4da1ab0190b065b4136bce78f2a475b7	0.0	0.0	0.0	0.0	0.0	0.0	56.0	96.0	785.0	198.0	0.0	0.0	952.0	1119.0	992.0	1317.0	0.0	0.0	567.0	230.0	600.0	Bacteria;Proteobacteria;Gammaproteobacteria;Betaproteobacteriales;Rhodocyclaceae;Dechloromonas
0ddcd311e02f742e2e0e61ce02cf9c29	0.0	0.0	0.0	0.0	0.0	141.0	0.0	22.0	1304.0	3.0	0.0	558.0	0.0	951.0	2902.0	0.0	0.0	361.0	0.0	192.0	1162.0	Bacteria;Proteobacteria;Gammaproteobacteria;Pseudomonadales;Pseudomonadaceae;Pseudomonas
bed671b4676144142cebd192b690f499	0.0	0.0	0.0	0.0	3.0	0.0	0.0	0.0	0.0	0.0	0.0	0.0	0.0	0.0	0.0	0.0	0.0	0.0	0.0	0.0	0.0	Bacteria;Firmicutes;Clostridia;Clostridiales;Lachnospiraceae;Blautia
99deb3c5ecb022ec05609ebd1112a557	4.0	0.0	0.0	0.0	0.0	0.0	0.0	0.0	0.0	0.0	0.0	0.0	0.0	0.0	0.0	0.0	0.0	0.0	0.0	0.0	0.0	Bacteria;Bacteroidetes;Bacteroidia;Bacteroidales;Bacteroidaceae;Bacteroides
85561d4f085e6bf62320b26a21db0c53	0.0	0.0	0.0	397.0	472.0	165.0	97.0	267.0	120.0	82.0	383.0	666.0	175.0	310.0	260.0	457.0	196.0	325.0	116.0	34.0	54.0	Bacteria;Bacteroidetes;Bacteroidia;Bacteroidales;Paludibacteraceae;Paludibacter;uncultured bacterium
778fbb3b1e8d85c5ea89780bd60a222d	0.0	0.0	0.0	1871.0	593.0	0.0	25.0	113.0	0.0	244.0	119.0	0.0	15.0	31.0	0.0	928.0	165.0	0.0	0.0	0.0	0.0	Bacteria;Firmicutes;Clostridia;Clostridiales;Clostridiaceae 1;Clostridium sensu stricto 5;uncultured bacterium
a7aa6c05f58116131dde8ae6823e19c7	0.0	0.0	0.0	1064.0	1336.0	287.0	415.0	669.0	93.0	119.0	205.0	87.0	100.0	208.0	30.0	165.0	60.0	36.0	13.0	0.0	0.0	Bacteria;Firmicutes;Clostridia;Clostridiales;Clostridiaceae 1;Clostridium sensu stricto 9;uncultured bacterium
167b49c57598c6386193a33ef4fb1559	0.0	0.0	0.0	0.0	0.0	0.0	0.0	0.0	0.0	0.0	0.0	0.0	178.0	259.0	233.0	0.0	0.0	0.0	2079.0	1553.0	1170.0	Bacteria;Bacteroidetes;Bacteroidia;Bacteroidales;Rikenellaceae;Anaerocella;uncultured bacterium
21eca13c15578f7604ce768768cf559c	0.0	0.0	0.0	0.0	0.0	0.0	59.0	0.0	0.0	0.0	0.0	0.0	554.0	0.0	0.0	0.0	0.0	0.0	4811.0	0.0	0.0	Bacteria;Bacteroidetes;Bacteroidia;Bacteroidales;Rikenellaceae;Anaerocella;uncultured bacterium
691771d80023bb9a4f419ae9bc8892cd	0.0	0.0	0.0	0.0	17.0	0.0	0.0	0.0	0.0	0.0	0.0	0.0	0.0	0.0	0.0	0.0	0.0	0.0	0.0	0.0	0.0	Bacteria;Firmicutes;Clostridia;Clostridiales;Lachnospiraceae;Anaerocolumna;uncultured bacterium
868928312ea5a5b0d2383ad081df9bd4	103.0	192.0	304.0	102.0	215.0	70.0	122.0	77.0	68.0	48.0	141.0	108.0	149.0	67.0	32.0	143.0	106.0	204.0	65.0	14.0	45.0	Bacteria;Proteobacteria;Gammaproteobacteria;Methylococcales;Methylomonaceae;Crenothrix;uncultured bacterium
896f14ca41081b29112fe16aeb4cfa78	0.0	0.0	0.0	0.0	115.0	0.0	0.0	0.0	0.0	0.0	613.0	0.0	233.0	0.0	195.0	0.0	904.0	0.0	61.0	0.0	120.0	Bacteria;Proteobacteria;Gammaproteobacteria;Betaproteobacteriales;Rhodocyclaceae
8612a638846acf832935cb932a1f0398	0.0	0.0	0.0	5.0	0.0	0.0	0.0	21.0	25.0	0.0	0.0	0.0	75.0	243.0	552.0	608.0	221.0	12.0	285.0	67.0	315.0	Bacteria;Bacteroidetes;Bacteroidia;Flavobacteriales;Weeksellaceae;Cloacibacterium;uncultured bacterium
2da1ffca6c2b57046ba9d58302618c34	0.0	0.0	0.0	500.0	218.0	0.0	34.0	300.0	0.0	42.0	67.0	0.0	23.0	178.0	0.0	560.0	138.0	0.0	165.0	176.0	65.0	Bacteria;Bacteroidetes;Bacteroidia;Bacteroidales;Tannerellaceae;Macellibacteroides;uncultured bacterium
1f132985aa75d9996be93174cb5db453	0.0	0.0	0.0	0.0	0.0	0.0	0.0	865.0	245.0	0.0	0.0	0.0	0.0	1261.0	213.0	0.0	0.0	0.0	0.0	965.0	178.0	Bacteria;Proteobacteria;Gammaproteobacteria;Betaproteobacteriales;Rhodocyclaceae
b909a92ff7714e3dcc0db59c280a7ac9	0.0	0.0	0.0	0.0	0.0	0.0	0.0	0.0	223.0	0.0	0.0	76.0	1249.0	103.0	1222.0	0.0	0.0	0.0	287.0	58.0	398.0	Bacteria;Proteobacteria;Gammaproteobacteria;Betaproteobacteriales;Burkholderiaceae
070fc272903ae7ea02e3a26448029004	0.0	0.0	0.0	0.0	0.0	0.0	0.0	0.0	14.0	0.0	0.0	0.0	35.0	55.0	212.0	473.0	0.0	203.0	342.0	31.0	840.0	Bacteria;Acidobacteria;Holophagae;Holophagales;Holophagaceae;Geothrix;uncultured bacterium
2ef6ba8090bb34dace7c078942ab57a2	0.0	0.0	0.0	0.0	0.0	0.0	19.0	0.0	7.0	0.0	12.0	21.0	180.0	163.0	89.0	75.0	14.0	104.0	1410.0	320.0	281.0	Bacteria;Bacteroidetes;Bacteroidia;Bacteroidales;Rikenellaceae;uncultured;uncultured Bacteroidetes bacterium
523c21ab7b7dfd5394167492e2021279	0.0	0.0	0.0	0.0	409.0	98.0	0.0	0.0	0.0	0.0	284.0	299.0	0.0	0.0	0.0	0.0	213.0	351.0	306.0	0.0	0.0	Bacteria;Bacteroidetes;Bacteroidia;Bacteroidales;Rikenellaceae;Acetobacteroides;uncultured bacterium
ac9290b34cdfdd242c154d85b6c29322	0.0	0.0	0.0	0.0	0.0	0.0	0.0	0.0	0.0	0.0	0.0	0.0	545.0	386.0	0.0	0.0	0.0	0.0	675.0	262.0	961.0	Archaea;Euryarchaeota;Methanomicrobia;Methanosarcinales;Methanosarcinaceae;Methanosarcina
93a3fc028408145153bd32fbd9ac2928	0.0	0.0	0.0	0.0	0.0	0.0	22.0	0.0	0.0	0.0	0.0	0.0	636.0	0.0	0.0	0.0	0.0	0.0	2155.0	0.0	0.0	Bacteria;Bacteroidetes;Bacteroidia;Bacteroidales;Rikenellaceae;uncultured;uncultured Bacteroidetes bacterium
a77c30e50bba1a83afed17ec0f78f440	0.0	0.0	0.0	251.0	0.0	0.0	89.0	267.0	63.0	29.0	0.0	0.0	100.0	184.0	57.0	430.0	0.0	0.0	195.0	121.0	117.0	Bacteria;Bacteroidetes;Bacteroidia;Bacteroidales;Rikenellaceae;Acetobacteroides;uncultured bacterium
9a8aa963bf9707ae5cc150cc9504c77d	0.0	0.0	0.0	364.0	1024.0	214.0	87.0	82.0	41.0	82.0	241.0	55.0	41.0	13.0	5.0	77.0	62.0	0.0	0.0	0.0	0.0	Bacteria;Firmicutes;Clostridia;Clostridiales;Clostridiaceae 1;Clostridium sensu stricto 9;uncultured bacterium
fa743d03a943c0e715807b028b345bfd	0.0	0.0	30.0	0.0	0.0	0.0	0.0	0.0	15.0	0.0	0.0	0.0	67.0	116.0	0.0	33.0	57.0	0.0	1377.0	195.0	266.0	Bacteria;Acidobacteria;Holophagae;Holophagales;Holophagaceae;uncultured;uncultured bacterium
34ed5dee580cb7e4333f93fa7bbb2354	0.0	0.0	0.0	126.0	0.0	0.0	9.0	67.0	0.0	20.0	0.0	0.0	0.0	8.0	0.0	804.0	0.0	0.0	0.0	11.0	0.0	Bacteria;Proteobacteria;Gammaproteobacteria;Enterobacteriales;Enterobacteriaceae;Kosakonia
0713e1886ec859d0681563f94368dd6b	71.0	126.0	56.0	105.0	197.0	107.0	100.0	91.0	59.0	0.0	45.0	0.0	0.0	26.0	0.0	69.0	103.0	114.0	42.0	0.0	0.0	Bacteria;Proteobacteria;Gammaproteobacteria;Betaproteobacteriales;Rhodocyclaceae;Dechloromonas
8288851f251eebdef1f667427dc6ae0e	0.0	0.0	0.0	0.0	0.0	0.0	0.0	0.0	448.0	0.0	0.0	0.0	0.0	0.0	915.0	0.0	0.0	0.0	0.0	0.0	849.0	Bacteria;Proteobacteria;Gammaproteobacteria;Betaproteobacteriales;Aquaspirillaceae;Microvirgula;Microvirgula aerodenitrificans
22c5d2fd9727d004516d44dc0bf377fb	63.0	123.0	85.0	93.0	134.0	53.0	50.0	87.0	86.0	8.0	72.0	39.0	47.0	24.0	37.0	0.0	0.0	116.0	62.0	0.0	0.0	Bacteria;Proteobacteria;Deltaproteobacteria;Desulfarculales;Desulfarculaceae;Desulfatiglans;uncultured delta proteobacterium
2e12d27906ba53d79e0f757a39f5346c	0.0	5.0	0.0	70.0	88.0	39.0	66.0	193.0	55.0	4.0	10.0	41.0	48.0	61.0	28.0	96.0	69.0	133.0	164.0	53.0	100.0	Bacteria;Firmicutes;Clostridia;Clostridiales;Family XIII;[Eubacterium] brachy group;uncultured bacterium
fb4dc497ea47effb4e92bb71f9c4270a	51.0	74.0	57.0	33.0	84.0	13.0	54.0	54.0	44.0	0.0	44.0	33.0	23.0	50.0	16.0	118.0	92.0	91.0	61.0	3.0	0.0	Bacteria;Proteobacteria;Deltaproteobacteria;Syntrophobacterales;Syntrophaceae;uncultured;uncultured bacterium
f9e864a4b56320d9a9d165537511a13a	36.0	0.0	62.0	75.0	111.0	29.0	55.0	41.0	54.0	0.0	108.0	72.0	80.0	34.0	19.0	86.0	99.0	130.0	27.0	0.0	0.0	Bacteria;Proteobacteria;Gammaproteobacteria;Methylococcales;Methylomonaceae;Methylobacter;uncultured bacterium
8f0fb68673a8b3c26f3fd210e29b7916	7.0	19.0	12.0	0.0	0.0	0.0	389.0	482.0	226.0	0.0	18.0	0.0	193.0	160.0	51.0	0.0	0.0	0.0	34.0	0.0	27.0	Bacteria;Firmicutes;Clostridia;Clostridiales;Clostridiaceae 1;Clostridium sensu stricto 13;uncultured bacterium
bc480af024be641e79b2536924725672	0.0	0.0	0.0	0.0	0.0	0.0	0.0	0.0	116.0	0.0	0.0	0.0	324.0	85.0	723.0	0.0	61.0	0.0	85.0	0.0	195.0	Bacteria;Proteobacteria;Gammaproteobacteria;Betaproteobacteriales;Burkholderiaceae
cf2f3d58164f25cad687646fda4275db	0.0	0.0	0.0	0.0	0.0	0.0	0.0	0.0	0.0	0.0	9.0	0.0	0.0	118.0	0.0	0.0	21.0	0.0	0.0	1454.0	0.0	Bacteria;Bacteroidetes;Bacteroidia;Bacteroidales;Rikenellaceae;uncultured
f547047738d87ff42831fa49d4708e59	0.0	0.0	0.0	265.0	216.0	120.0	11.0	20.0	0.0	68.0	87.0	30.0	0.0	0.0	0.0	216.0	50.0	39.0	0.0	0.0	0.0	Bacteria;Firmicutes;Clostridia;Clostridiales;Clostridiaceae 1;Clostridium sensu stricto 1;uncultured bacterium
aaf7eb6005f57c6466c653262e8673df	0.0	38.0	43.0	41.0	189.0	38.0	30.0	75.0	36.0	0.0	46.0	41.0	19.0	0.0	0.0	57.0	134.0	150.0	0.0	0.0	0.0	Bacteria;Proteobacteria;Deltaproteobacteria;Desulfuromonadales;Geobacteraceae;Geobacter;uncultured bacterium
fe9c658d952fcb0eb1fd7f4c8fa0efc0	0.0	0.0	0.0	0.0	0.0	0.0	0.0	0.0	0.0	0.0	0.0	0.0	10.0	0.0	0.0	0.0	0.0	0.0	1635.0	0.0	0.0	Bacteria;Bacteroidetes;Bacteroidia;Bacteroidales;FTLpost3;uncultured bacterium
e2a35867731fb073463f823bb3f063d2	10.0	0.0	33.0	0.0	12.0	0.0	18.0	0.0	48.0	0.0	57.0	6.0	164.0	28.0	219.0	56.0	142.0	82.0	80.0	8.0	39.0	Bacteria;Proteobacteria;Deltaproteobacteria;Desulfuromonadales;Geobacteraceae;Geobacter
dfba942f2d36cb6b7755f9c3b6d01ac9	0.0	0.0	0.0	0.0	0.0	40.0	0.0	0.0	0.0	0.0	0.0	0.0	0.0	0.0	0.0	0.0	0.0	0.0	0.0	0.0	0.0	Bacteria;Firmicutes;Clostridia;Clostridiales;Clostridiaceae 1;Clostridium sensu stricto 1
0234344c5194a16654cbdac94efd8de1	0.0	0.0	0.0	0.0	0.0	0.0	0.0	372.0	59.0	0.0	0.0	0.0	55.0	841.0	31.0	0.0	0.0	0.0	56.0	143.0	23.0	Bacteria;Proteobacteria;Gammaproteobacteria;Betaproteobacteriales;Rhodocyclaceae;Dechloromonas
bff26a0e612af48b559a7f762731f4dd	0.0	0.0	0.0	199.0	0.0	68.0	25.0	128.0	0.0	0.0	10.0	82.0	8.0	43.0	0.0	201.0	0.0	147.0	24.0	58.0	0.0	Bacteria;Firmicutes;Clostridia;Clostridiales;Family XI;Sedimentibacter;uncultured bacterium
3cd5528177788b43960cf1fbbac6c08c	74.0	397.0	82.0	0.0	22.0	12.0	0.0	0.0	14.0	0.0	0.0	25.0	0.0	0.0	0.0	7.0	4.0	18.0	0.0	0.0	0.0	Bacteria;Cyanobacteria;Oxyphotobacteria;Chloroplast;uncultured diatom
1cb2aaaa2b5d57a503e99ac397a2b2c3	0.0	0.0	0.0	66.0	88.0	38.0	68.0	204.0	74.0	21.0	67.0	38.0	50.0	75.0	0.0	89.0	64.0	54.0	19.0	0.0	31.0	Bacteria;Firmicutes;Clostridia;Clostridiales;Clostridiaceae 1;Clostridium sensu stricto 12;uncultured bacterium
59d4189a1316f94b3364354a93fbf774	0.0	0.0	0.0	0.0	0.0	0.0	167.0	0.0	0.0	0.0	0.0	0.0	583.0	113.0	72.0	0.0	0.0	0.0	346.0	0.0	95.0	Archaea;Euryarchaeota;Methanomicrobia;Methanosarcinales;Methanosarcinaceae;Methanosarcina;uncultured archaeon
ec59205b1c23bbe7bcbfd360902cbd60	0.0	0.0	0.0	6.0	0.0	8.0	0.0	0.0	0.0	0.0	0.0	0.0	0.0	0.0	0.0	0.0	12.0	0.0	1166.0	0.0	112.0	Bacteria;Bacteroidetes;Bacteroidia;Bacteroidales;Paludibacteraceae;Paludibacter;uncultured bacterium
5995466b8463a1506340b63155c21fb6	0.0	0.0	0.0	0.0	0.0	0.0	0.0	0.0	0.0	0.0	0.0	0.0	28.0	0.0	0.0	0.0	0.0	0.0	1078.0	0.0	275.0	Bacteria;Bacteroidetes;Bacteroidia;Bacteroidales;Dysgonomonadaceae;uncultured;uncultured bacterium
86b092aefa12a97f8ff02f3d84807586	0.0	0.0	0.0	224.0	232.0	267.0	99.0	86.0	64.0	0.0	22.0	80.0	51.0	31.0	0.0	25.0	0.0	62.0	0.0	0.0	0.0	Bacteria;Firmicutes;Clostridia;Clostridiales;Clostridiaceae 1
f70e9298780ed3aa43a0b1220398af49	15.0	16.0	0.0	48.0	185.0	64.0	24.0	35.0	13.0	0.0	58.0	34.0	0.0	7.0	0.0	33.0	100.0	107.0	0.0	0.0	0.0	Bacteria;Proteobacteria;Deltaproteobacteria;Desulfuromonadales;Geobacteraceae;Geobacter;uncultured bacterium
499109fcdb766d19551bb44369eb5825	6.0	0.0	0.0	0.0	0.0	0.0	2.0	0.0	0.0	0.0	0.0	0.0	59.0	0.0	0.0	0.0	0.0	0.0	1072.0	0.0	0.0	Bacteria;Bacteroidetes;Bacteroidia;Bacteroidales;M2PB4-65 termite group;uncultured bacterium
dc01240247edcdc5aacfa26854aed42d	44.0	124.0	51.0	0.0	17.0	13.0	0.0	13.0	6.0	0.0	0.0	0.0	0.0	0.0	0.0	0.0	0.0	0.0	0.0	0.0	0.0	Bacteria;Cyanobacteria;Oxyphotobacteria;Chloroplast
49e2668cf77ee45f2b740f48ca17c744	61.0	70.0	47.0	20.0	52.0	0.0	33.0	15.0	21.0	0.0	36.0	0.0	0.0	10.0	12.0	0.0	0.0	24.0	0.0	0.0	5.0	Bacteria;Nitrospirae;Thermodesulfovibrionia;uncultured;uncultured bacterium
524f945306ac2c325b6027df82cc10c2	0.0	0.0	34.0	0.0	57.0	40.0	37.0	0.0	31.0	16.0	78.0	14.0	0.0	0.0	0.0	0.0	69.0	35.0	0.0	0.0	0.0	Bacteria;Proteobacteria;Gammaproteobacteria;Steroidobacterales;Steroidobacteraceae;uncultured;uncultured gamma proteobacterium
3fae36e8edcfca65aa41025860df1779	0.0	0.0	0.0	0.0	0.0	0.0	13.0	0.0	0.0	0.0	22.0	16.0	0.0	0.0	10.0	19.0	174.0	95.0	21.0	0.0	23.0	Bacteria;Proteobacteria;Deltaproteobacteria;Syntrophobacterales;Syntrophaceae;Smithella;uncultured bacterium
098cfc212d5c35d8a4f79752d081508b	0.0	0.0	0.0	0.0	0.0	0.0	0.0	0.0	0.0	0.0	0.0	0.0	192.0	161.0	0.0	0.0	0.0	0.0	0.0	0.0	561.0	Archaea;Euryarchaeota;Methanomicrobia;Methanosarcinales;Methanosarcinaceae;Methanolobus;uncultured archaeon
9d05014a16ab5a0ee4363d6de545af19	52.0	16.0	57.0	27.0	39.0	0.0	0.0	26.0	0.0	0.0	47.0	57.0	49.0	0.0	0.0	0.0	45.0	41.0	0.0	0.0	25.0	Bacteria;Proteobacteria;Deltaproteobacteria;Desulfobacterales;Desulfobacteraceae;Sva0081 sediment group;uncultured bacterium
12e06b146ec4aa787f47709370706bd6	0.0	0.0	0.0	0.0	0.0	0.0	0.0	0.0	0.0	0.0	0.0	0.0	0.0	0.0	0.0	0.0	0.0	0.0	876.0	0.0	0.0	Bacteria;Bacteroidetes;Bacteroidia;Bacteroidales;FTLpost3;uncultured bacterium
45f98af21a999466d06cb30938e0465c	47.0	32.0	66.0	16.0	22.0	0.0	67.0	17.0	24.0	0.0	10.0	0.0	30.0	11.0	11.0	0.0	38.0	12.0	20.0	0.0	0.0	Bacteria;Bacteroidetes;Bacteroidia;Bacteroidales;Bacteroidetes vadinHA17;uncultured bacterium
7dbf8044196ea8cc894577991fee5afb	0.0	41.0	46.0	0.0	17.0	8.0	29.0	23.0	21.0	0.0	15.0	29.0	36.0	14.0	24.0	20.0	42.0	57.0	50.0	4.0	0.0	Bacteria;Bacteroidetes;Ignavibacteria;Ignavibacteriales;PHOS-HE36;uncultured bacterium
8a4ccc3877595e1037ec26b0e058a54d	79.0	0.0	68.0	45.0	0.0	0.0	81.0	0.0	0.0	15.0	28.0	0.0	68.0	0.0	0.0	0.0	0.0	0.0	39.0	0.0	0.0	Bacteria;Nitrospirae;Thermodesulfovibrionia;uncultured;uncultured bacterium
5a64cde6dcb0c98619b014c39539baf7	47.0	74.0	64.0	0.0	39.0	0.0	0.0	0.0	29.0	9.0	46.0	0.0	40.0	0.0	20.0	0.0	0.0	24.0	0.0	7.0	0.0	Bacteria;Proteobacteria;Gammaproteobacteria;Betaproteobacteriales;Hydrogenophilaceae;Thiobacillus
b91d5ff0eda76148b7d926a9bead7be9	0.0	0.0	0.0	217.0	115.0	4.0	5.0	9.0	0.0	14.0	12.0	0.0	0.0	0.0	0.0	123.0	25.0	0.0	0.0	0.0	0.0	Bacteria;Firmicutes;Negativicutes;Selenomonadales;Veillonellaceae;uncultured;uncultured bacterium
e296ba1bd314cf26c122f9a591baab89	20.0	22.0	40.0	35.0	86.0	30.0	0.0	0.0	0.0	15.0	37.0	23.0	23.0	30.0	0.0	47.0	41.0	75.0	0.0	0.0	0.0	Bacteria;Proteobacteria;Gammaproteobacteria;Betaproteobacteriales;SC-I-84;uncultured bacterium
66420b1bbff83d4a9ace8778ba6708c2	48.0	65.0	67.0	0.0	36.0	12.0	44.0	21.0	64.0	0.0	0.0	12.0	28.0	0.0	33.0	0.0	26.0	0.0	0.0	0.0	0.0	Bacteria;Bacteroidetes;Ignavibacteria;Ignavibacteriales;Ignavibacteriaceae;Ignavibacterium;uncultured bacterium
9c23c8201866799f614a01493a6c03ba	34.0	34.0	38.0	22.0	76.0	19.0	25.0	29.0	22.0	0.0	14.0	23.0	14.0	28.0	0.0	10.0	26.0	46.0	0.0	0.0	15.0	Bacteria;Acidobacteria;Subgroup 6
9ef3321ad20cadc72156cab66b72a316	62.0	111.0	51.0	0.0	0.0	0.0	0.0	0.0	0.0	0.0	0.0	0.0	0.0	0.0	0.0	0.0	0.0	0.0	0.0	0.0	0.0	Bacteria;Proteobacteria;Deltaproteobacteria;Desulfuromonadales;Geobacteraceae;Geobacter
a8eafcc66f222ed14947b2179c816513	0.0	88.0	43.0	0.0	0.0	0.0	0.0	0.0	46.0	0.0	0.0	0.0	0.0	0.0	45.0	29.0	68.0	61.0	0.0	0.0	17.0	Bacteria;Nitrospirae;Thermodesulfovibrionia;uncultured;uncultured bacterium
e537cfbc890f48d75ee3addea8f7f0c5	0.0	0.0	0.0	0.0	0.0	0.0	8.0	33.0	0.0	0.0	0.0	0.0	0.0	0.0	53.0	0.0	0.0	25.0	318.0	94.0	213.0	Bacteria;Bacteroidetes;Bacteroidia;Bacteroidales;Paludibacteraceae;Paludibacter;uncultured bacterium
653334c36340a20181971e05d9b4e110	16.0	42.0	32.0	0.0	32.0	22.0	0.0	18.0	51.0	0.0	0.0	0.0	28.0	23.0	66.0	0.0	26.0	23.0	22.0	0.0	72.0	Bacteria;Proteobacteria;Gammaproteobacteria;Betaproteobacteriales;Burkholderiaceae;Rhodoferax
539f5c14927121941cc514524cd22f13	32.0	45.0	33.0	7.0	29.0	0.0	26.0	0.0	30.0	0.0	9.0	5.0	49.0	0.0	25.0	11.0	0.0	7.0	75.0	0.0	22.0	Bacteria;Bacteroidetes;Bacteroidia;Sphingobacteriales;Lentimicrobiaceae
694b863b0e2b6afb509f4c8c2c52b5b6	0.0	0.0	0.0	192.0	137.0	28.0	0.0	230.0	0.0	13.0	30.0	0.0	16.0	43.0	0.0	21.0	0.0	0.0	0.0	0.0	0.0	Bacteria;Firmicutes;Clostridia;Clostridiales;Lachnospiraceae
b30beaa40bcc59785414d0adfe3e013c	0.0	0.0	0.0	0.0	0.0	0.0	0.0	0.0	0.0	0.0	0.0	0.0	601.0	55.0	0.0	0.0	0.0	0.0	56.0	0.0	0.0	Archaea;Euryarchaeota;Methanomicrobia;Methanosarcinales;Methanosarcinaceae;Methanomethylovorans;uncultured archaeon
10de7c04ff0b9dc89e4a6a1876a7b989	0.0	0.0	0.0	193.0	174.0	238.0	0.0	0.0	0.0	0.0	24.0	0.0	0.0	0.0	0.0	20.0	0.0	13.0	0.0	0.0	0.0	Bacteria;Firmicutes;Clostridia;Clostridiales;Clostridiaceae 1;Clostridium sensu stricto 3;uncultured bacterium
04fb4ab453a6623e307ff53cdf0be204	36.0	46.0	41.0	0.0	35.0	0.0	0.0	26.0	18.0	0.0	20.0	19.0	17.0	10.0	21.0	10.0	23.0	30.0	0.0	0.0	0.0	Bacteria;Proteobacteria;Deltaproteobacteria;Sva0485;uncultured bacterium
6b95c120798be26d86331f7a13430907	47.0	69.0	33.0	0.0	34.0	0.0	0.0	0.0	15.0	0.0	0.0	25.0	0.0	0.0	0.0	15.0	38.0	55.0	0.0	0.0	0.0	Bacteria;Proteobacteria;Gammaproteobacteria;Methylococcales;Methylomonaceae;Crenothrix;uncultured bacterium
7d60a0f6da0944d9c0d00cef5a6c866d	65.0	111.0	64.0	0.0	0.0	0.0	0.0	0.0	0.0	0.0	0.0	0.0	0.0	0.0	0.0	0.0	0.0	0.0	0.0	0.0	0.0	Bacteria;Proteobacteria;Gammaproteobacteria;Methylococcales;Methylomonaceae;Methylobacter;uncultured bacterium
a9cdace376f468b22ea7bac7de7e029c	46.0	47.0	70.0	0.0	57.0	38.0	0.0	0.0	53.0	0.0	26.0	0.0	0.0	0.0	0.0	46.0	0.0	52.0	16.0	0.0	0.0	Bacteria;Proteobacteria;Deltaproteobacteria;MBNT15;uncultured bacterium
c1ba9460c7bf03aa48206243533697a9	46.0	63.0	71.0	0.0	0.0	0.0	0.0	0.0	36.0	0.0	0.0	8.0	38.0	0.0	0.0	0.0	0.0	0.0	0.0	0.0	0.0	Bacteria;Proteobacteria;Gammaproteobacteria;Betaproteobacteriales;Gallionellaceae
1465263a45b13a1177d289dc021156d1	0.0	0.0	0.0	130.0	121.0	30.0	0.0	59.0	0.0	31.0	30.0	6.0	0.0	0.0	0.0	73.0	19.0	0.0	0.0	0.0	0.0	Bacteria;Firmicutes;Clostridia;Clostridiales;Clostridiaceae 1;Clostridium sensu stricto 6;uncultured bacterium
5d8b0f05ed555f7a31b7b7c466451a1b	0.0	37.0	46.0	0.0	63.0	36.0	66.0	28.0	27.0	0.0	33.0	0.0	0.0	18.0	24.0	48.0	17.0	0.0	12.0	0.0	0.0	Bacteria;Proteobacteria;Gammaproteobacteria;Betaproteobacteriales;Burkholderiaceae;uncultured
d47d8079ce4160fc003bde985b2fba98	92.0	67.0	60.0	0.0	0.0	0.0	20.0	0.0	0.0	0.0	8.0	0.0	0.0	0.0	0.0	0.0	0.0	0.0	0.0	0.0	0.0	Bacteria;Bacteroidetes;Bacteroidia;Bacteroidales;Bacteroidetes vadinHA17
ca4e2e22c9b9c88f517a5da1ab3ec97e	0.0	0.0	0.0	0.0	0.0	0.0	0.0	0.0	0.0	0.0	0.0	0.0	25.0	0.0	0.0	0.0	0.0	0.0	527.0	59.0	0.0	Bacteria;Bacteroidetes;Bacteroidia;Bacteroidales;Paludibacteraceae;Paludibacter;uncultured bacterium
cb0e448565a8fe1ee22286ccd167c89e	52.0	29.0	20.0	23.0	32.0	28.0	39.0	18.0	19.0	0.0	23.0	33.0	41.0	0.0	13.0	11.0	14.0	36.0	0.0	0.0	0.0	Bacteria;Chloroflexi;Anaerolineae;Anaerolineales;Anaerolineaceae;uncultured;uncultured Chloroflexi bacterium
c9dac1b01afbcbb851165547387c3f11	52.0	89.0	35.0	0.0	0.0	10.0	0.0	0.0	0.0	0.0	0.0	0.0	4.0	0.0	0.0	0.0	0.0	0.0	0.0	0.0	0.0	Bacteria;Verrucomicrobia;Verrucomicrobiae;Pedosphaerales;Pedosphaeraceae;metagenome
c1ffec3e68d94c905a648e7664c2d2b3	52.0	0.0	51.0	0.0	93.0	0.0	47.0	58.0	0.0	0.0	0.0	46.0	0.0	0.0	55.0	40.0	0.0	50.0	0.0	0.0	0.0	Bacteria;Proteobacteria;Gammaproteobacteria;Steroidobacterales;Steroidobacteraceae;uncultured;uncultured gamma proteobacterium
6ac9c91a53f40009deb6cf8b271ae903	0.0	0.0	0.0	0.0	0.0	0.0	0.0	0.0	332.0	0.0	0.0	0.0	0.0	0.0	154.0	0.0	0.0	0.0	0.0	0.0	95.0	Bacteria;Proteobacteria;Gammaproteobacteria;Betaproteobacteriales;Burkholderiaceae
f02bdba2ad08071f0485e945922a282f	26.0	30.0	20.0	15.0	49.0	15.0	43.0	37.0	22.0	0.0	45.0	28.0	35.0	19.0	0.0	0.0	19.0	21.0	19.0	0.0	0.0	Bacteria;Chloroflexi;Anaerolineae;Anaerolineales;Anaerolineaceae;uncultured;uncultured prokaryote
71f3e0422169cb27db7672e12eb47fa0	39.0	41.0	0.0	0.0	15.0	9.0	52.0	29.0	25.0	0.0	36.0	15.0	36.0	0.0	0.0	21.0	11.0	24.0	0.0	0.0	0.0	Bacteria;Proteobacteria;Deltaproteobacteria;Syntrophobacterales;Syntrophobacteraceae;uncultured;uncultured bacterium
7eace45716a0f3a1691e907cb57a53dd	0.0	0.0	0.0	13.0	84.0	0.0	0.0	15.0	0.0	0.0	16.0	0.0	17.0	0.0	0.0	16.0	33.0	0.0	172.0	65.0	31.0	Bacteria;Firmicutes;Clostridia;Clostridiales;Ruminococcaceae;Hydrogenoanaerobacterium;uncultured bacterium
b3af9082081c1ada6bff629fd89c8c56	0.0	0.0	0.0	0.0	26.0	10.0	24.0	0.0	0.0	0.0	18.0	15.0	0.0	25.0	4.0	87.0	48.0	24.0	0.0	15.0	12.0	Bacteria;Firmicutes;Clostridia;Clostridiales;Syntrophomonadaceae;Syntrophomonas;uncultured bacterium
13a9bbe357274b376f7b0406950cf21d	0.0	0.0	0.0	41.0	6.0	6.0	38.0	197.0	20.0	4.0	0.0	5.0	0.0	65.0	5.0	40.0	4.0	0.0	26.0	10.0	0.0	Bacteria;Bacteroidetes;Bacteroidia;Bacteroidales;Bacteroidaceae;Bacteroides
581156a2cea4d3980f4e4c28839564e8	62.0	54.0	63.0	0.0	0.0	0.0	35.0	0.0	6.0	0.0	5.0	0.0	0.0	0.0	10.0	0.0	0.0	0.0	15.0	0.0	0.0	Bacteria;Nitrospirae;4-29-1;uncultured bacterium
3e22f29e0ea74c09016763c20d66cb1e	19.0	23.0	35.0	0.0	33.0	9.0	24.0	15.0	28.0	0.0	17.0	0.0	20.0	0.0	10.0	18.0	28.0	23.0	21.0	0.0	0.0	Bacteria;Nitrospirae;Thermodesulfovibrionia;uncultured;uncultured bacterium
bfe8689af23df424e1e56e15b287944f	0.0	0.0	0.0	0.0	75.0	54.0	0.0	32.0	25.0	0.0	51.0	69.0	15.0	0.0	0.0	0.0	27.0	45.0	0.0	0.0	0.0	Bacteria;Firmicutes;Clostridia;Clostridiales;Ruminococcaceae;Ruminiclostridium 1;uncultured bacterium
4e801259bb1467b7acd397fcd0082e0f	0.0	69.0	0.0	21.0	0.0	7.0	0.0	23.0	0.0	0.0	0.0	0.0	64.0	0.0	13.0	0.0	23.0	0.0	111.0	0.0	38.0	Bacteria;Proteobacteria;Deltaproteobacteria;Desulfobacterales;Desulfobulbaceae;Desulfobulbus
1bf28b748e78c1e80fc6df716c119bf6	58.0	63.0	87.0	0.0	0.0	0.0	0.0	14.0	17.0	0.0	0.0	10.0	0.0	0.0	11.0	0.0	5.0	0.0	15.0	0.0	0.0	Bacteria;Proteobacteria;Deltaproteobacteria;Desulfuromonadales;Geobacteraceae;Geobacter
d82f4f6b37203fae241ac11dd39e3f81	0.0	0.0	0.0	53.0	200.0	0.0	0.0	0.0	0.0	0.0	40.0	0.0	0.0	0.0	0.0	29.0	43.0	0.0	0.0	0.0	0.0	Bacteria;Firmicutes;Clostridia;Clostridiales;Clostridiaceae 1;Clostridium sensu stricto 1
20a06eaa21ef051dec0b7ffbfb0f28e1	0.0	0.0	0.0	0.0	0.0	13.0	0.0	33.0	0.0	0.0	0.0	115.0	41.0	87.0	0.0	0.0	0.0	83.0	9.0	10.0	0.0	Bacteria;Firmicutes;BRH-c20a;uncultured bacterium
335cb462786bc09a18cd89eae6239bed	0.0	53.0	0.0	0.0	0.0	0.0	0.0	10.0	26.0	0.0	0.0	0.0	18.0	0.0	0.0	0.0	0.0	0.0	0.0	0.0	0.0	Bacteria;Proteobacteria;Deltaproteobacteria;Desulfuromonadales;Geobacteraceae;Geothermobacter;uncultured bacterium
f45daa8a283b56b3136960f43b36c10a	0.0	0.0	0.0	0.0	0.0	0.0	0.0	0.0	0.0	0.0	0.0	0.0	0.0	0.0	0.0	0.0	0.0	0.0	106.0	227.0	158.0	Bacteria;Firmicutes;Clostridia;Clostridiales;Clostridiaceae 1
5df8b4789dec9cecdbe53647c797cdbb	34.0	0.0	54.0	0.0	24.0	0.0	35.0	0.0	0.0	0.0	30.0	0.0	14.0	0.0	17.0	0.0	7.0	17.0	17.0	0.0	0.0	Bacteria;Proteobacteria;Deltaproteobacteria;Sva0485;uncultured delta proteobacterium
f34cdcd73e535507d29c29b19d01f658	27.0	0.0	61.0	0.0	0.0	0.0	29.0	0.0	0.0	0.0	0.0	0.0	145.0	0.0	0.0	0.0	0.0	17.0	49.0	0.0	19.0	Bacteria;Proteobacteria;Gammaproteobacteria;Betaproteobacteriales;Burkholderiaceae;Rhodoferax
f837ab2a5e5dba54ec16c97c758e83c1	0.0	0.0	0.0	0.0	17.0	0.0	16.0	0.0	0.0	0.0	0.0	0.0	6.0	0.0	0.0	5.0	0.0	0.0	0.0	144.0	280.0	Bacteria;Firmicutes;Clostridia;Clostridiales;Lachnospiraceae
d6dd5e4a9504339f81d7f7936f3a2577	32.0	83.0	58.0	0.0	0.0	0.0	0.0	0.0	0.0	0.0	0.0	0.0	0.0	0.0	0.0	0.0	0.0	0.0	0.0	0.0	0.0	Bacteria;Proteobacteria;Deltaproteobacteria;Desulfuromonadales;Geobacteraceae;Geobacter
def7773dc2a67bb61aacd71dff9d92cf	0.0	0.0	0.0	0.0	0.0	0.0	0.0	0.0	0.0	0.0	0.0	0.0	0.0	0.0	0.0	0.0	0.0	0.0	0.0	0.0	464.0	Bacteria;Bacteroidetes;Bacteroidia;Bacteroidales;Rikenellaceae;A7P-90m;uncultured bacterium
06960dbb69930012efcc36ae66178008	0.0	23.0	59.0	0.0	0.0	0.0	0.0	0.0	0.0	0.0	0.0	0.0	43.0	0.0	22.0	30.0	0.0	0.0	28.0	0.0	14.0	Bacteria;Proteobacteria;Gammaproteobacteria;Betaproteobacteriales;Sulfuricellaceae;Ferritrophicum;uncultured bacterium
9c3845dea934dab61f85a6661507fa24	0.0	0.0	0.0	31.0	0.0	0.0	49.0	28.0	0.0	0.0	0.0	29.0	42.0	0.0	20.0	0.0	29.0	0.0	0.0	0.0	0.0	Bacteria;Proteobacteria;Deltaproteobacteria;MBNT15;uncultured bacterium
69179c4a6011d0c9d30036cf18626520	0.0	0.0	0.0	0.0	0.0	0.0	0.0	0.0	0.0	0.0	0.0	0.0	0.0	52.0	0.0	0.0	0.0	0.0	0.0	399.0	0.0	Bacteria;Proteobacteria;Gammaproteobacteria;Pseudomonadales;Moraxellaceae;Acinetobacter
778d4d8b78c6f640fb87df8a890cdf51	17.0	42.0	29.0	8.0	24.0	11.0	0.0	0.0	31.0	0.0	25.0	0.0	0.0	0.0	0.0	8.0	8.0	0.0	0.0	11.0	0.0	Bacteria;Proteobacteria;Deltaproteobacteria;Desulfuromonadales;Geobacteraceae;Geobacter
8a892fa8945ae124347eb0151bf9af87	0.0	21.0	0.0	0.0	47.0	25.0	0.0	38.0	0.0	0.0	20.0	0.0	0.0	0.0	0.0	0.0	46.0	62.0	0.0	0.0	12.0	Bacteria;Firmicutes;Clostridia;Clostridiales;Ruminococcaceae;Ercella;uncultured bacterium
61ef5d6eef9404ecfcc67d5d2cd90053	0.0	56.0	28.0	0.0	0.0	0.0	20.0	0.0	29.0	0.0	0.0	0.0	38.0	0.0	40.0	0.0	6.0	0.0	0.0	0.0	8.0	Bacteria;Proteobacteria;Deltaproteobacteria;Desulfuromonadales;Geobacteraceae;Geobacter
a79cec8cf5c2f08b4951e64622690dc8	0.0	21.0	51.0	0.0	15.0	6.0	47.0	0.0	0.0	0.0	0.0	8.0	18.0	0.0	0.0	0.0	13.0	18.0	0.0	0.0	9.0	Bacteria;Proteobacteria;Deltaproteobacteria;Deltaproteobacteria Incertae Sedis;Syntrophorhabdaceae;Syntrophorhabdus;uncultured bacterium
107273e73071282e4d0f4a0b46548da5	0.0	0.0	0.0	0.0	0.0	0.0	0.0	272.0	0.0	0.0	0.0	0.0	0.0	147.0	0.0	0.0	0.0	0.0	0.0	20.0	0.0	Bacteria;Proteobacteria;Gammaproteobacteria;Aeromonadales;Aeromonadaceae;Aeromonas
432b07b78eb7d93df8896c3d481fa8a7	36.0	0.0	50.0	0.0	0.0	0.0	36.0	0.0	0.0	0.0	0.0	0.0	28.0	6.0	0.0	0.0	0.0	0.0	12.0	0.0	0.0	Bacteria;Bacteroidetes;Bacteroidia;Bacteroidales;SB-5;uncultured bacterium
54447dbe62c01defd693ae3b00ce95a3	29.0	46.0	35.0	8.0	0.0	0.0	24.0	29.0	27.0	5.0	0.0	12.0	0.0	13.0	0.0	22.0	0.0	10.0	0.0	0.0	0.0	Bacteria;Proteobacteria;Deltaproteobacteria;Myxococcales;Archangiaceae;Anaeromyxobacter;uncultured bacterium
1f142ebc2f970ebfd52027d163ccfcff	0.0	0.0	0.0	0.0	0.0	0.0	0.0	30.0	0.0	0.0	15.0	0.0	48.0	0.0	0.0	61.0	0.0	0.0	0.0	38.0	218.0	Bacteria;Firmicutes;Negativicutes;Selenomonadales;Veillonellaceae;Sporomusa;uncultured bacterium
291e7a58022177e860e708bcc92e3210	0.0	0.0	0.0	0.0	0.0	0.0	0.0	0.0	0.0	0.0	0.0	0.0	0.0	0.0	0.0	0.0	0.0	155.0	0.0	0.0	0.0	Bacteria;Proteobacteria;Gammaproteobacteria;Betaproteobacteriales;Gallionellaceae
01c5e1b0b66f91e3e737d86c5d03b5a4	51.0	50.0	48.0	0.0	9.0	8.0	22.0	0.0	7.0	0.0	0.0	0.0	0.0	5.0	0.0	0.0	0.0	0.0	0.0	0.0	0.0	Bacteria;Proteobacteria;Gammaproteobacteria;Betaproteobacteriales;Nitrosomonadaceae;GOUTA6;uncultured bacterium
23289a9b3843a0e919505b3f922910ed	32.0	0.0	23.0	0.0	0.0	0.0	0.0	0.0	0.0	0.0	0.0	0.0	0.0	0.0	0.0	0.0	35.0	68.0	31.0	0.0	0.0	Bacteria;Proteobacteria;Deltaproteobacteria;Syntrophobacterales;Syntrophaceae;Smithella;uncultured bacterium
838aabc4382f82a4e762467c1ba1b290	0.0	0.0	0.0	0.0	13.0	23.0	0.0	0.0	0.0	0.0	0.0	73.0	0.0	0.0	0.0	0.0	0.0	25.0	0.0	243.0	29.0	Bacteria;Bacteroidetes;Bacteroidia;Bacteroidales;Rikenellaceae;Acetobacteroides;uncultured bacterium
54c70f8c4d28c07e0e4801c127cba754	0.0	0.0	0.0	23.0	112.0	0.0	0.0	0.0	0.0	5.0	30.0	0.0	0.0	0.0	0.0	60.0	24.0	9.0	0.0	0.0	0.0	Bacteria;Firmicutes;Clostridia;Clostridiales;Ruminococcaceae;Oscillospira;uncultured bacterium
a738568b261166a672bdd2c51055fff7	0.0	0.0	0.0	0.0	0.0	0.0	0.0	0.0	19.0	0.0	0.0	0.0	228.0	0.0	25.0	0.0	0.0	0.0	96.0	0.0	37.0	Bacteria;Proteobacteria;Gammaproteobacteria;Betaproteobacteriales;Burkholderiaceae;Rhodoferax
55c368b9b6983ead83276550bb1ea3bc	0.0	0.0	0.0	0.0	0.0	0.0	0.0	0.0	0.0	0.0	0.0	0.0	11.0	16.0	0.0	31.0	47.0	40.0	88.0	25.0	11.0	Bacteria;Firmicutes;Negativicutes;Selenomonadales;Veillonellaceae;uncultured;uncultured bacterium
18b95b64c6fd56b7816e614a8036770c	0.0	0.0	0.0	0.0	0.0	0.0	0.0	0.0	0.0	0.0	0.0	0.0	57.0	0.0	0.0	76.0	0.0	0.0	99.0	0.0	18.0	Bacteria;Acidobacteria;Holophagae;Holophagales;Holophagaceae;uncultured;uncultured bacterium
f148da540e95ea9902d8b76e1f74a1ab	26.0	69.0	23.0	0.0	0.0	0.0	20.0	0.0	0.0	0.0	20.0	0.0	0.0	0.0	0.0	0.0	0.0	0.0	0.0	0.0	0.0	Bacteria;Bacteroidetes;Ignavibacteria;Ignavibacteriales;Ignavibacteriaceae;Ignavibacterium;uncultured bacterium
3a3acd9719f056564bff7d51779b0d27	13.0	20.0	17.0	13.0	20.0	0.0	11.0	0.0	14.0	5.0	12.0	0.0	16.0	0.0	0.0	18.0	23.0	17.0	12.0	0.0	0.0	Bacteria;Proteobacteria;Deltaproteobacteria;Deltaproteobacteria Incertae Sedis;Syntrophorhabdaceae;Syntrophorhabdus;uncultured bacterium
17f11a74118dbddfff98143f9fa9fe23	0.0	0.0	0.0	0.0	33.0	6.0	0.0	13.0	0.0	0.0	0.0	42.0	0.0	0.0	0.0	13.0	17.0	71.0	0.0	19.0	5.0	Bacteria;Firmicutes;Clostridia;Clostridiales;Ruminococcaceae;Ruminiclostridium 9;uncultured bacterium
8850d8ea87440f79602ba8ba2ff950dd	11.0	22.0	26.0	0.0	16.0	11.0	30.0	0.0	0.0	0.0	0.0	9.0	28.0	8.0	0.0	10.0	8.0	14.0	7.0	0.0	0.0	Bacteria;Proteobacteria;Gammaproteobacteria;Betaproteobacteriales;Rhodocyclaceae;uncultured;uncultured bacterium
a595fb956312c3955ffd60235483b710	28.0	41.0	0.0	0.0	52.0	0.0	32.0	0.0	25.0	0.0	0.0	0.0	0.0	0.0	0.0	0.0	0.0	0.0	0.0	0.0	0.0	Bacteria;Proteobacteria;Deltaproteobacteria;Sva0485
c9e471bcae1446b0585095bfe482e3cf	0.0	0.0	0.0	0.0	0.0	0.0	0.0	0.0	0.0	0.0	0.0	0.0	0.0	9.0	0.0	14.0	0.0	0.0	162.0	62.0	126.0	Bacteria;Acidobacteria;Holophagae;Holophagales;Holophagaceae;uncultured
e416d0916760d2fc17b616e2ac3ad855	31.0	63.0	55.0	0.0	0.0	0.0	0.0	0.0	0.0	0.0	0.0	0.0	0.0	0.0	0.0	0.0	0.0	0.0	0.0	0.0	0.0	Bacteria;Proteobacteria;Gammaproteobacteria;Betaproteobacteriales;Methylophilaceae;Methylotenera;uncultured bacterium
b96ea0d3eaa1a062c1e8411c138f7e28	68.0	125.0	0.0	0.0	0.0	0.0	0.0	0.0	0.0	0.0	0.0	0.0	0.0	0.0	0.0	0.0	0.0	0.0	0.0	0.0	0.0	Bacteria;Cyanobacteria;Oxyphotobacteria;Chloroplast;Virgulinella fragilis
9c1425a3c70f10b93719733d9a7e4198	0.0	0.0	0.0	49.0	24.0	0.0	0.0	16.0	0.0	4.0	9.0	0.0	4.0	6.0	0.0	67.0	24.0	0.0	7.0	0.0	0.0	Bacteria;Bacteroidetes;Bacteroidia;Bacteroidales;Bacteroidaceae;Bacteroides
647b46bc5fa0fadf81008c9a121c2dd2	66.0	40.0	53.0	3.0	0.0	0.0	0.0	0.0	0.0	0.0	0.0	0.0	3.0	0.0	0.0	0.0	0.0	0.0	0.0	0.0	0.0	Bacteria;Epsilonbacteraeota;Campylobacteria;Campylobacterales;Thiovulaceae;Sulfuricurvum
7182026ceb67f1d3f81e481bb427e671	0.0	36.0	19.0	9.0	0.0	0.0	21.0	0.0	22.0	0.0	0.0	15.0	0.0	11.0	0.0	0.0	8.0	58.0	20.0	7.0	0.0	Bacteria;Proteobacteria;Deltaproteobacteria;Sva0485;uncultured bacterium
3a4003f20346ef922e7d7338896fda5a	0.0	0.0	0.0	0.0	0.0	0.0	0.0	0.0	0.0	0.0	0.0	21.0	0.0	0.0	55.0	0.0	0.0	116.0	0.0	0.0	44.0	Bacteria;Proteobacteria;Gammaproteobacteria;Betaproteobacteriales;Rhodocyclaceae;Ferribacterium;uncultured bacterium
a72c04751d99efe7dcf653531bb86348	0.0	0.0	0.0	0.0	0.0	79.0	25.0	0.0	37.0	0.0	0.0	53.0	0.0	0.0	30.0	0.0	0.0	52.0	0.0	0.0	0.0	Bacteria;Firmicutes;Clostridia;Clostridiales;Peptococcaceae;Dehalobacter
59c44935c3f69040325c854d62788534	0.0	0.0	0.0	0.0	0.0	0.0	0.0	0.0	0.0	0.0	26.0	0.0	0.0	0.0	0.0	91.0	20.0	0.0	0.0	0.0	0.0	Bacteria;Firmicutes;Clostridia;Thermoanaerobacterales;SRB2;uncultured bacterium
60ca0ed1afd56cc83abc990c62373738	26.0	0.0	25.0	0.0	17.0	4.0	0.0	9.0	9.0	0.0	0.0	0.0	4.0	7.0	17.0	9.0	22.0	21.0	0.0	0.0	0.0	Bacteria;Proteobacteria;Deltaproteobacteria;Deltaproteobacteria Incertae Sedis;Syntrophorhabdaceae;Syntrophorhabdus;uncultured bacterium
91c33041135d30fe279371c473ad0d15	0.0	0.0	0.0	0.0	0.0	0.0	0.0	0.0	0.0	0.0	0.0	0.0	0.0	0.0	0.0	0.0	0.0	0.0	343.0	0.0	0.0	Bacteria;Bacteroidetes;Bacteroidia;Sphingobacteriales;Lentimicrobiaceae
6abc517aa40e9e7b9c652902fe04bb1a	0.0	0.0	71.0	37.0	40.0	0.0	21.0	0.0	0.0	0.0	25.0	0.0	0.0	0.0	0.0	0.0	0.0	0.0	0.0	0.0	0.0	Bacteria;Proteobacteria;Gammaproteobacteria;Betaproteobacteriales;Burkholderiaceae
06fa4724cc91f8a0eb54a9509c84647e	30.0	39.0	24.0	0.0	18.0	0.0	18.0	11.0	20.0	0.0	0.0	0.0	17.0	0.0	0.0	0.0	4.0	11.0	0.0	0.0	5.0	Bacteria;Chloroflexi;Anaerolineae;Anaerolineales;Anaerolineaceae;uncultured;uncultured prokaryote
0c6f38845415dd12d7c658693393b02e	0.0	0.0	0.0	18.0	70.0	0.0	0.0	31.0	0.0	0.0	0.0	22.0	0.0	0.0	0.0	0.0	0.0	29.0	0.0	0.0	0.0	Bacteria;Proteobacteria;Deltaproteobacteria;Desulfuromonadales;Geobacteraceae;Geobacter;uncultured bacterium
cbd0e0e16b64c67e035ced1c59935011	0.0	0.0	0.0	60.0	78.0	0.0	0.0	0.0	0.0	0.0	0.0	0.0	0.0	0.0	0.0	0.0	19.0	0.0	0.0	0.0	144.0	Bacteria;Firmicutes;Negativicutes;Selenomonadales;Veillonellaceae;Sporomusa;uncultured bacterium
14b14f85f68b01a07063dfac20654b62	0.0	0.0	0.0	0.0	0.0	0.0	0.0	0.0	4.0	0.0	0.0	0.0	0.0	0.0	234.0	0.0	0.0	0.0	0.0	0.0	92.0	Bacteria;Proteobacteria;Gammaproteobacteria;Pseudomonadales;Moraxellaceae;Acinetobacter
c28ab3304f477e86d08815f708cbe688	0.0	0.0	0.0	0.0	0.0	0.0	0.0	0.0	0.0	0.0	0.0	0.0	0.0	0.0	0.0	0.0	0.0	0.0	0.0	0.0	328.0	Archaea;Euryarchaeota;Methanomicrobia;Methanosarcinales;Methanosarcinaceae;Methanosarcina;uncultured archaeon
4a3fcc68b2861dd3159b68132d4b63cd	0.0	0.0	0.0	0.0	0.0	0.0	0.0	0.0	45.0	0.0	0.0	0.0	0.0	0.0	137.0	0.0	0.0	0.0	0.0	0.0	145.0	Bacteria;Proteobacteria;Gammaproteobacteria;Betaproteobacteriales
f46e57f551e923a8b93869a914829b44	0.0	0.0	0.0	82.0	0.0	57.0	0.0	103.0	0.0	0.0	16.0	26.0	0.0	0.0	0.0	0.0	0.0	0.0	12.0	17.0	13.0	Bacteria;Firmicutes;Clostridia;Clostridiales;Clostridiaceae 1
c1ee0c7bd2a5652c66779004eebac27c	0.0	23.0	0.0	8.0	34.0	0.0	43.0	0.0	13.0	0.0	0.0	0.0	0.0	0.0	0.0	8.0	23.0	15.0	0.0	0.0	0.0	Bacteria;Proteobacteria;Gammaproteobacteria;Xanthomonadales;Xanthomonadaceae;Arenimonas;uncultured bacterium
3cb95ce114da52415c5ec3b6ae73f339	0.0	0.0	47.0	0.0	0.0	18.0	39.0	0.0	0.0	0.0	0.0	0.0	0.0	0.0	0.0	23.0	0.0	0.0	0.0	0.0	0.0	Bacteria;Proteobacteria;Gammaproteobacteria;Betaproteobacteriales;Hydrogenophilaceae;Thiobacillus;uncultured bacterium
a27ceb0d07dcbd92593ffaf9ebfd024e	0.0	7.0	0.0	134.0	46.0	0.0	16.0	40.0	0.0	21.0	0.0	0.0	5.0	0.0	0.0	22.0	0.0	0.0	0.0	0.0	0.0	Bacteria;Firmicutes;Clostridia;Clostridiales;Clostridiaceae 1;Clostridium sensu stricto 3;uncultured bacterium
f7fe9a4f8a072a5fc9a61f8c9a43901e	0.0	0.0	0.0	0.0	0.0	0.0	0.0	0.0	0.0	0.0	26.0	0.0	0.0	0.0	0.0	104.0	0.0	0.0	0.0	27.0	0.0	Bacteria;Proteobacteria;Deltaproteobacteria;Desulfobacterales;Desulfobulbaceae;Desulfobulbus;uncultured bacterium
64e1dae6316176627014b7123df4f16c	0.0	0.0	0.0	0.0	45.0	0.0	12.0	15.0	19.0	0.0	14.0	19.0	0.0	0.0	0.0	21.0	0.0	30.0	0.0	0.0	0.0	Bacteria;Firmicutes;Clostridia;Clostridiales;Clostridiaceae 1;Clostridium sensu stricto 12;uncultured bacterium
c3d4e01a3abfb6f7bbabc37961b8e291	0.0	21.0	0.0	20.0	58.0	0.0	36.0	0.0	0.0	0.0	45.0	0.0	36.0	20.0	0.0	0.0	0.0	0.0	0.0	0.0	0.0	Bacteria;Chloroflexi;Anaerolineae;Anaerolineales;Anaerolineaceae;uncultured
5f392c6ba6e447466a85971e6a64a4f6	0.0	0.0	0.0	0.0	220.0	0.0	25.0	12.0	0.0	0.0	22.0	0.0	0.0	0.0	0.0	0.0	0.0	0.0	0.0	0.0	0.0	Bacteria;Firmicutes;Clostridia;Clostridiales;Clostridiaceae 1;Clostridium sensu stricto 10;uncultured bacterium
2266d964203e6870036bfee955003f59	0.0	0.0	0.0	0.0	0.0	0.0	0.0	30.0	0.0	0.0	0.0	0.0	0.0	10.0	0.0	0.0	0.0	0.0	151.0	49.0	66.0	Bacteria;Firmicutes;Clostridia;Clostridiales;Lachnospiraceae;Herbinix;uncultured bacterium
fbe7b332af25c0a0d3e9da6106fae601	0.0	0.0	0.0	0.0	0.0	5.0	28.0	0.0	28.0	0.0	0.0	0.0	49.0	0.0	60.0	0.0	3.0	0.0	104.0	0.0	27.0	Bacteria;Bacteroidetes;Bacteroidia;Bacteroidales;Paludibacteraceae;Paludibacter;uncultured bacterium
f6e475995775ef82ff0aa0c6f3516efa	44.0	49.0	0.0	0.0	53.0	0.0	0.0	38.0	0.0	0.0	0.0	17.0	0.0	0.0	0.0	0.0	0.0	37.0	0.0	0.0	0.0	Bacteria;Acidobacteria;Subgroup 18;uncultured bacterium
ea83692bb8f6fbca375a48836998d01f	18.0	34.0	39.0	0.0	0.0	0.0	0.0	0.0	0.0	0.0	0.0	0.0	0.0	0.0	0.0	0.0	0.0	0.0	0.0	0.0	0.0	Bacteria;Bacteroidetes;Bacteroidia;Bacteroidales;Bacteroidetes vadinHA17;uncultured bacterium
4dbccd439565bb71c61c72962600b421	42.0	0.0	45.0	0.0	29.0	0.0	0.0	0.0	0.0	0.0	0.0	0.0	0.0	0.0	0.0	0.0	0.0	0.0	0.0	0.0	0.0	Bacteria;Proteobacteria;Deltaproteobacteria;Desulfobacterales;Desulfobulbaceae;Desulfobulbus;uncultured bacterium
b417fa489e1fe0268a6778766b947297	0.0	0.0	0.0	239.0	0.0	0.0	0.0	0.0	0.0	22.0	0.0	0.0	0.0	0.0	0.0	20.0	0.0	0.0	0.0	0.0	0.0	Bacteria;Firmicutes;Clostridia;Clostridiales;Clostridiaceae 1
e36de3e76540a931ce4a65955994144d	0.0	0.0	0.0	0.0	0.0	0.0	0.0	0.0	0.0	3.0	0.0	0.0	0.0	0.0	0.0	24.0	0.0	0.0	59.0	0.0	144.0	Bacteria;Bacteroidetes;Bacteroidia;Bacteroidales;Rikenellaceae;Bact-08;uncultured bacterium
8e02220e98046b5797c1eef711a538e0	0.0	14.0	11.0	4.0	0.0	0.0	20.0	0.0	0.0	0.0	5.0	0.0	0.0	0.0	0.0	14.0	19.0	28.0	0.0	0.0	0.0	Bacteria;Proteobacteria;Deltaproteobacteria;Deltaproteobacteria Incertae Sedis;Syntrophorhabdaceae;Syntrophorhabdus;uncultured bacterium
cc03d62983df544cb020c242efc47b49	0.0	0.0	0.0	0.0	0.0	0.0	0.0	177.0	0.0	0.0	0.0	0.0	45.0	62.0	0.0	0.0	0.0	0.0	0.0	0.0	0.0	Bacteria;Firmicutes;Clostridia;Clostridiales;Clostridiaceae 1;Clostridium sensu stricto 10;uncultured bacterium
1d3c97613d79d31c0798d68077d45eb2	14.0	0.0	56.0	14.0	0.0	0.0	0.0	0.0	14.0	0.0	0.0	0.0	0.0	0.0	0.0	0.0	0.0	0.0	0.0	0.0	0.0	Bacteria;Bacteroidetes;Bacteroidia;Sphingobacteriales;Lentimicrobiaceae
08bd45c0807b6fb44faaa54fb53e4213	0.0	0.0	0.0	0.0	0.0	0.0	0.0	0.0	125.0	0.0	0.0	0.0	0.0	0.0	113.0	0.0	0.0	0.0	0.0	0.0	38.0	Bacteria;Proteobacteria;Gammaproteobacteria;Betaproteobacteriales;Rhodocyclaceae;Zoogloea;uncultured bacterium
51edb8b31f0c9d9732e52cf977808665	0.0	0.0	17.0	25.0	18.0	0.0	20.0	0.0	0.0	0.0	0.0	0.0	22.0	0.0	0.0	0.0	0.0	0.0	0.0	0.0	0.0	Bacteria;Proteobacteria;Deltaproteobacteria;Sva0485;uncultured delta proteobacterium
858603b5b6c7332924623a52faa10212	0.0	0.0	12.0	0.0	0.0	0.0	0.0	175.0	0.0	0.0	0.0	0.0	0.0	86.0	0.0	0.0	0.0	0.0	0.0	0.0	0.0	Bacteria;Firmicutes;Clostridia;Clostridiales;Clostridiaceae 1;Clostridium sensu stricto 1
808e142637ca27526213940e7839ccdd	23.0	0.0	7.0	11.0	41.0	23.0	0.0	14.0	0.0	0.0	0.0	0.0	14.0	0.0	0.0	0.0	6.0	24.0	0.0	0.0	0.0	Bacteria;Proteobacteria;Gammaproteobacteria;Betaproteobacteriales;Burkholderiaceae;uncultured;uncultured prokaryote
b40421daa1d14a7bf33ad32b74dec1b1	59.0	25.0	41.0	0.0	0.0	0.0	0.0	0.0	38.0	0.0	0.0	0.0	0.0	0.0	0.0	0.0	0.0	0.0	0.0	0.0	10.0	Bacteria;Proteobacteria;Deltaproteobacteria;Sva0485;uncultured delta proteobacterium
f02be780d11ed72b29ee009f73dde2ff	0.0	80.0	63.0	0.0	0.0	0.0	0.0	0.0	0.0	0.0	0.0	0.0	0.0	0.0	0.0	0.0	62.0	0.0	0.0	6.0	0.0	Bacteria;Proteobacteria;Deltaproteobacteria;Desulfarculales;Desulfarculaceae;Desulfatiglans;uncultured delta proteobacterium
744c9664a0911ce13f16bfb62fd33627	0.0	0.0	0.0	0.0	0.0	0.0	0.0	19.0	0.0	0.0	0.0	0.0	0.0	30.0	0.0	29.0	0.0	0.0	0.0	83.0	0.0	Bacteria;Bacteroidetes;Bacteroidia;Bacteroidales;Rikenellaceae;Acetobacteroides;uncultured bacterium
11e8e355442c2322ea1281bf99ef064d	0.0	45.0	30.0	0.0	18.0	0.0	0.0	0.0	0.0	0.0	0.0	0.0	0.0	0.0	0.0	0.0	0.0	0.0	0.0	0.0	0.0	Bacteria;Bacteroidetes;Ignavibacteria;Ignavibacteriales;Ignavibacteriaceae;Ignavibacterium;uncultured bacterium
081d47321cbb7bb3cc9700a5b810af6a	0.0	0.0	0.0	0.0	0.0	0.0	0.0	0.0	0.0	0.0	0.0	0.0	20.0	0.0	0.0	0.0	0.0	0.0	249.0	0.0	0.0	Bacteria;Bacteroidetes;Bacteroidia;Bacteroidales;Paludibacteraceae
1d389ec9dc35a679556a7b3a08e2cc3d	23.0	29.0	14.0	0.0	0.0	0.0	18.0	0.0	0.0	10.0	0.0	0.0	0.0	26.0	0.0	9.0	0.0	0.0	0.0	0.0	0.0	Bacteria;Proteobacteria;Gammaproteobacteria;Methylococcales;Methylomonaceae;Crenothrix;uncultured bacterium
fde0e195857e8cb6aad4b5c0f19e5b35	0.0	0.0	0.0	0.0	0.0	0.0	0.0	0.0	0.0	0.0	0.0	0.0	0.0	176.0	89.0	0.0	0.0	0.0	0.0	0.0	0.0	Archaea;Euryarchaeota;Methanomicrobia;Methanosarcinales;Methanosarcinaceae;Methanosarcina;uncultured archaeon
f7705e34a05c156405c3cc438390c665	0.0	0.0	0.0	0.0	0.0	0.0	0.0	0.0	0.0	0.0	38.0	0.0	0.0	0.0	0.0	0.0	77.0	0.0	0.0	0.0	0.0	Bacteria;Firmicutes;BRH-c20a;uncultured bacterium
e35575412d75b9c0195790c981d5a187	0.0	19.0	19.0	13.0	0.0	0.0	22.0	0.0	0.0	0.0	0.0	10.0	0.0	0.0	10.0	0.0	13.0	0.0	24.0	0.0	0.0	Bacteria;Proteobacteria;Deltaproteobacteria;Deltaproteobacteria Incertae Sedis;Syntrophorhabdaceae;Syntrophorhabdus;uncultured bacterium
ffaaeeedff2c0260533887d9b88a3393	14.0	8.0	14.0	0.0	21.0	0.0	31.0	32.0	20.0	0.0	30.0	0.0	19.0	0.0	0.0	0.0	0.0	0.0	0.0	0.0	0.0	Bacteria;Proteobacteria;Deltaproteobacteria;Syntrophobacterales;Syntrophaceae;Desulfobacca;uncultured bacterium
5464232409ae019e2758805aafd65c76	16.0	0.0	0.0	0.0	0.0	0.0	0.0	28.0	0.0	0.0	0.0	42.0	0.0	0.0	14.0	0.0	24.0	29.0	25.0	0.0	0.0	Bacteria;Chloroflexi;Anaerolineae;Anaerolineales;Anaerolineaceae;uncultured
d114fb4c335125128be28401522dd41a	0.0	0.0	0.0	0.0	0.0	2.0	0.0	0.0	0.0	0.0	4.0	0.0	0.0	0.0	0.0	0.0	0.0	0.0	0.0	0.0	0.0	Bacteria;Firmicutes;Bacilli;Lactobacillales;Streptococcaceae;Lactococcus
8d987e5b7ae8b6da38ce5a4c22121b3e	0.0	0.0	0.0	0.0	0.0	0.0	0.0	12.0	0.0	3.0	0.0	0.0	0.0	14.0	5.0	51.0	0.0	7.0	10.0	0.0	48.0	Bacteria;Bacteroidetes;Bacteroidia;Bacteroidales;Rikenellaceae;uncultured;uncultured bacterium
68b8cbac57e5e85a134cd7d84fb031c3	0.0	36.0	40.0	0.0	0.0	0.0	0.0	0.0	0.0	0.0	0.0	0.0	3.0	0.0	0.0	0.0	0.0	0.0	0.0	0.0	0.0	Archaea;Euryarchaeota;Thermoplasmata;Marine Benthic Group D and DHVEG-1;uncultured Thermoplasmata archaeon
8f1f0c16b5ae8d0f4a9f295ceefeb311	15.0	43.0	31.0	0.0	0.0	0.0	0.0	0.0	0.0	0.0	0.0	0.0	0.0	0.0	0.0	0.0	0.0	0.0	0.0	0.0	0.0	Bacteria;Bacteroidetes;Bacteroidia;Bacteroidales;Prolixibacteraceae;uncultured;uncultured bacterium
c5a4d447bf38cad2a4cd9fdb95ff3268	34.0	42.0	0.0	0.0	0.0	0.0	0.0	0.0	0.0	0.0	0.0	0.0	0.0	0.0	0.0	0.0	0.0	0.0	0.0	0.0	0.0	Bacteria;Bacteroidetes;Bacteroidia;Bacteroidales;Bacteroidetes vadinHA17
e5584a38336b44ee9c9c098a6a7864a2	0.0	0.0	0.0	29.0	0.0	0.0	0.0	0.0	0.0	10.0	0.0	15.0	0.0	0.0	0.0	0.0	0.0	49.0	0.0	6.0	0.0	Bacteria;Proteobacteria;Gammaproteobacteria;Betaproteobacteriales;Burkholderiaceae;uncultured
0ce3eec7b0fa88e681aa9e4e79654f74	0.0	0.0	0.0	0.0	0.0	0.0	0.0	0.0	0.0	0.0	0.0	0.0	0.0	0.0	0.0	0.0	0.0	0.0	0.0	0.0	246.0	Archaea;Euryarchaeota;Methanomicrobia;Methanosarcinales;Methanosarcinaceae;Methanosarcina;uncultured archaeon
308720b41c3d42f5b64977432b357081	0.0	0.0	0.0	0.0	0.0	0.0	0.0	0.0	0.0	0.0	0.0	0.0	0.0	0.0	0.0	0.0	0.0	0.0	244.0	0.0	0.0	Archaea;Euryarchaeota;Methanomicrobia;Methanosarcinales;Methanosarcinaceae;Methanosarcina;uncultured archaeon
97707811f5379015fb620d42cc337718	26.0	28.0	0.0	0.0	0.0	0.0	0.0	0.0	0.0	0.0	10.0	0.0	0.0	0.0	0.0	0.0	0.0	0.0	0.0	0.0	0.0	Bacteria;Cyanobacteria;Oxyphotobacteria;Chloroplast
3ff848a9dfb65473e78c9fcc24f4686a	0.0	0.0	0.0	0.0	0.0	0.0	0.0	34.0	16.0	0.0	0.0	0.0	53.0	25.0	0.0	0.0	0.0	15.0	26.0	0.0	0.0	Bacteria;Chloroflexi;Anaerolineae;Anaerolineales;Anaerolineaceae;uncultured;uncultured Chloroflexi bacterium
3be867818004ac1cd3cc0c2e67e83fd5	0.0	19.0	25.0	0.0	0.0	0.0	16.0	0.0	8.0	0.0	0.0	8.0	0.0	0.0	6.0	4.0	0.0	15.0	0.0	0.0	4.0	Bacteria;Bacteroidetes;Ignavibacteria;Ignavibacteriales;LD-RB-34;uncultured bacterium
2c857876a93869e7266d4eb8f415131a	0.0	10.0	46.0	0.0	0.0	0.0	0.0	0.0	0.0	0.0	0.0	0.0	18.0	11.0	10.0	2.0	11.0	6.0	0.0	0.0	0.0	Bacteria;Bacteroidetes;Bacteroidia;Bacteroidales;SB-5;uncultured bacterium
022401fcfd824c74a2ffd3ff41c78189	0.0	0.0	0.0	8.0	0.0	0.0	0.0	21.0	0.0	5.0	0.0	0.0	0.0	0.0	0.0	43.0	0.0	23.0	0.0	9.0	0.0	Bacteria;Firmicutes;Erysipelotrichia;Erysipelotrichales;Erysipelotrichaceae;Erysipelothrix;uncultured bacterium
a50402c28a4f5a97d6c4b864bf13551f	0.0	0.0	15.0	16.0	42.0	30.0	13.0	14.0	0.0	0.0	0.0	8.0	0.0	0.0	0.0	0.0	0.0	0.0	0.0	0.0	0.0	Bacteria;Proteobacteria;Gammaproteobacteria;SZB30;uncultured bacterium
868e0165fe32a8925b7f20afa5e1dbfc	0.0	41.0	0.0	0.0	34.0	0.0	0.0	0.0	0.0	0.0	0.0	0.0	0.0	0.0	0.0	0.0	0.0	0.0	0.0	0.0	0.0	Bacteria;Proteobacteria;Gammaproteobacteria;Betaproteobacteriales;Burkholderiaceae;Acidovorax
f672aa3aea2d03f0b297739022e9b716	12.0	21.0	27.0	0.0	20.0	0.0	0.0	10.0	0.0	10.0	15.0	0.0	0.0	0.0	0.0	0.0	0.0	0.0	0.0	0.0	0.0	Bacteria;Proteobacteria;Gammaproteobacteria;Betaproteobacteriales;Burkholderiaceae
68bb813a38103b29979095a856de6ee6	0.0	21.0	0.0	0.0	17.0	0.0	0.0	0.0	15.0	0.0	25.0	0.0	0.0	0.0	14.0	20.0	12.0	24.0	20.0	0.0	0.0	Bacteria;Bacteroidetes;Ignavibacteria;Kryptoniales;BSV26
75ea2daf1a41ca52cecdd1e27b663173	0.0	0.0	50.0	0.0	0.0	0.0	0.0	0.0	0.0	0.0	0.0	0.0	0.0	0.0	0.0	0.0	0.0	0.0	0.0	0.0	0.0	Bacteria;Bacteroidetes;Bacteroidia;Bacteroidales;Bacteroidetes vadinHA17
a7725934b9ec78b14ebecc5905cc4106	0.0	0.0	0.0	95.0	0.0	67.0	21.0	38.0	0.0	0.0	0.0	16.0	0.0	0.0	0.0	0.0	0.0	0.0	0.0	0.0	0.0	Bacteria;Firmicutes;Clostridia;Clostridiales;Clostridiaceae 1;Clostridium sensu stricto 10;uncultured bacterium
c88426655a6b637ab26cff3438b03733	0.0	0.0	0.0	0.0	0.0	0.0	0.0	0.0	0.0	0.0	0.0	0.0	0.0	26.0	0.0	0.0	0.0	9.0	20.0	45.0	54.0	Bacteria;Firmicutes;Clostridia;Clostridiales;Christensenellaceae;uncultured;uncultured bacterium
248c59c040ad4a6fbeb1de3d0ed50939	48.0	54.0	0.0	0.0	0.0	0.0	0.0	0.0	0.0	0.0	0.0	0.0	0.0	0.0	0.0	0.0	0.0	0.0	0.0	0.0	0.0	Bacteria;Proteobacteria;Deltaproteobacteria;Desulfuromonadales;Geobacteraceae;Geobacter
007978dab7aed7eb4d5ffff337638bd2	0.0	50.0	0.0	0.0	31.0	0.0	0.0	0.0	22.0	0.0	0.0	0.0	0.0	0.0	8.0	0.0	0.0	0.0	0.0	0.0	7.0	Bacteria;Nitrospinae;P9X2b3D02
359630ea9f85e714da09b7f1f3ff8638	0.0	0.0	0.0	0.0	37.0	38.0	0.0	0.0	0.0	0.0	0.0	30.0	28.0	0.0	0.0	0.0	0.0	0.0	24.0	0.0	0.0	Bacteria;Proteobacteria;Gammaproteobacteria;Steroidobacterales;Steroidobacteraceae;uncultured;uncultured gamma proteobacterium
3546415dff26c0c0825a1b58e49db6ba	0.0	0.0	0.0	0.0	0.0	0.0	0.0	0.0	26.0	0.0	0.0	5.0	0.0	0.0	115.0	0.0	20.0	11.0	0.0	0.0	34.0	Bacteria;Proteobacteria;Gammaproteobacteria;Betaproteobacteriales;Methylophilaceae;Methylotenera;uncultured bacterium
706b44e953b466b3af2456b68a47bf5c	10.0	0.0	22.0	0.0	0.0	0.0	12.0	7.0	0.0	0.0	4.0	0.0	16.0	14.0	0.0	7.0	0.0	0.0	0.0	0.0	0.0	Bacteria;Proteobacteria;Deltaproteobacteria;Desulfarculales;Desulfarculaceae;Desulfatiglans;uncultured delta proteobacterium
ac3b3112d6f5ad7e40e570ccd1bb1efc	0.0	0.0	0.0	0.0	31.0	0.0	47.0	0.0	0.0	0.0	0.0	0.0	0.0	0.0	0.0	42.0	0.0	30.0	39.0	0.0	0.0	Bacteria;Proteobacteria;Deltaproteobacteria;Desulfobacterales;Desulfobacteraceae;Sva0081 sediment group;uncultured bacterium
36c20bb72e700ff8cef7ee6e937325de	34.0	24.0	0.0	0.0	21.0	0.0	0.0	33.0	0.0	0.0	34.0	0.0	0.0	0.0	0.0	0.0	0.0	0.0	0.0	0.0	0.0	Bacteria;Proteobacteria;Gammaproteobacteria;Betaproteobacteriales;Burkholderiaceae
a94be6c9344e83b859567916496c3abe	0.0	0.0	0.0	11.0	12.0	0.0	0.0	26.0	0.0	0.0	12.0	0.0	6.0	10.0	0.0	0.0	12.0	0.0	45.0	22.0	0.0	Bacteria;Firmicutes;Erysipelotrichia;Erysipelotrichales;Erysipelotrichaceae;Erysipelothrix
806686359f2dfe54d34a49d3c52ac5ac	13.0	24.0	9.0	0.0	18.0	0.0	0.0	17.0	12.0	0.0	20.0	0.0	22.0	0.0	8.0	0.0	0.0	0.0	0.0	0.0	4.0	Bacteria;Proteobacteria;Gammaproteobacteria;Arenicellales;Arenicellaceae;uncultured
91e0337d6c88874f587af11f4e4f7794	0.0	17.0	7.0	0.0	0.0	0.0	23.0	0.0	0.0	0.0	12.0	15.0	23.0	0.0	0.0	18.0	0.0	21.0	9.0	0.0	0.0	Bacteria;Bacteroidetes;Ignavibacteria;Kryptoniales;BSV26;uncultured bacterium
dbffcdef8af64f834781531104c23d59	0.0	24.0	45.0	0.0	0.0	0.0	0.0	0.0	10.0	0.0	0.0	0.0	4.0	0.0	0.0	0.0	0.0	0.0	0.0	0.0	0.0	Bacteria;Chloroflexi;Dehalococcoidia;GIF3;uncultured bacterium
5b32c64fa1aef035563cab96194b54ab	0.0	13.0	17.0	0.0	28.0	17.0	13.0	0.0	20.0	0.0	0.0	0.0	22.0	17.0	20.0	0.0	0.0	0.0	0.0	0.0	0.0	Bacteria;Proteobacteria;Deltaproteobacteria;Syntrophobacterales;Syntrophobacteraceae;Syntrophobacter;uncultured bacterium
13ba0787ff0520bcb486d2e46aa5e143	76.0	45.0	80.0	0.0	0.0	0.0	0.0	0.0	0.0	0.0	0.0	0.0	0.0	0.0	0.0	0.0	0.0	0.0	16.0	0.0	0.0	Bacteria;Acidobacteria;Subgroup 18;uncultured bacterium
2e4aad100a3008e9eb8c24750b6cf60c	27.0	45.0	0.0	0.0	0.0	0.0	6.0	0.0	0.0	0.0	0.0	0.0	0.0	0.0	0.0	0.0	7.0	0.0	0.0	0.0	0.0	Bacteria;Proteobacteria;Deltaproteobacteria;Syntrophobacterales;Syntrophaceae;Syntrophus;uncultured bacterium
4e8d7a4662640b90817f015280cf5713	0.0	0.0	0.0	56.0	28.0	23.0	0.0	63.0	0.0	19.0	0.0	0.0	0.0	0.0	0.0	0.0	16.0	0.0	0.0	0.0	0.0	Bacteria;Firmicutes;Clostridia;Clostridiales;Clostridiaceae 1;Clostridium sensu stricto 1;Clostridium beijerinckii
aac0b2d348923641a392112faf636d37	0.0	0.0	30.0	0.0	0.0	0.0	0.0	0.0	0.0	0.0	0.0	0.0	27.0	0.0	0.0	0.0	0.0	0.0	16.0	0.0	0.0	Bacteria;Chloroflexi;Anaerolineae;Anaerolineales;Anaerolineaceae;uncultured;uncultured Chloroflexi bacterium
59aca3465b3ff57d042c7d8a6109a4de	0.0	84.0	0.0	66.0	0.0	0.0	0.0	0.0	0.0	0.0	0.0	0.0	0.0	63.0	0.0	0.0	0.0	0.0	0.0	0.0	0.0	Bacteria;Proteobacteria;Gammaproteobacteria;Steroidobacterales;Steroidobacteraceae;uncultured;uncultured gamma proteobacterium
1f189f3c0cd166d85c3b7af86e358906	0.0	0.0	0.0	0.0	0.0	0.0	0.0	0.0	0.0	0.0	0.0	0.0	0.0	44.0	0.0	0.0	0.0	0.0	0.0	167.0	0.0	Bacteria;Bacteroidetes;Bacteroidia;Bacteroidales;Paludibacteraceae;Paludibacter;uncultured bacterium
751cdbf7d5753dfab3d8c8ed40ee2063	0.0	0.0	0.0	9.0	0.0	0.0	33.0	21.0	0.0	0.0	0.0	0.0	27.0	0.0	0.0	0.0	0.0	0.0	9.0	0.0	0.0	Bacteria;Proteobacteria;Gammaproteobacteria;Betaproteobacteriales;Nitrosomonadaceae;Ellin6067
6e773ae10cb49ac5a504e4e0d8231c13	0.0	0.0	0.0	72.0	0.0	27.0	0.0	0.0	0.0	0.0	0.0	15.0	0.0	0.0	0.0	25.0	0.0	25.0	0.0	0.0	0.0	Bacteria;Firmicutes;Clostridia;Clostridiales;Ruminococcaceae;Hydrogenoanaerobacterium;uncultured bacterium
1c15ef0b8d6f8eb4884d505711e7f57f	0.0	0.0	17.0	0.0	0.0	0.0	19.0	0.0	18.0	0.0	21.0	0.0	0.0	0.0	9.0	0.0	0.0	21.0	0.0	0.0	17.0	Bacteria;Proteobacteria;Deltaproteobacteria;Syntrophobacterales;Syntrophaceae;uncultured;uncultured delta proteobacterium
926c30a8b7f166142cf49c9fc3b8fd3e	0.0	0.0	0.0	0.0	0.0	0.0	0.0	0.0	0.0	0.0	0.0	0.0	0.0	0.0	0.0	31.0	0.0	14.0	26.0	9.0	8.0	Bacteria;Verrucomicrobia;Verrucomicrobiae;Pedosphaerales;Pedosphaeraceae;ADurb.Bin063-1;uncultured bacterium
ba39332928c5b4192552ff4541413652	0.0	0.0	0.0	0.0	0.0	0.0	0.0	0.0	0.0	0.0	0.0	0.0	208.0	0.0	0.0	0.0	0.0	0.0	0.0	0.0	0.0	Archaea;Euryarchaeota;Methanomicrobia;Methanosarcinales;Methanosarcinaceae;Methanosarcina
8bd5b68f7a6aada75f542909c2341cab	0.0	0.0	0.0	0.0	0.0	0.0	0.0	25.0	26.0	0.0	0.0	0.0	0.0	8.0	0.0	11.0	8.0	19.0	32.0	0.0	0.0	Bacteria;Firmicutes;Negativicutes;Selenomonadales;Veillonellaceae;Pelosinus;uncultured bacterium
5520617e6f62ab490c493b2e71805b2b	0.0	11.0	0.0	18.0	0.0	0.0	33.0	0.0	0.0	0.0	21.0	19.0	35.0	0.0	0.0	0.0	13.0	0.0	0.0	0.0	0.0	Bacteria;Proteobacteria;Gammaproteobacteria;Competibacterales;Competibacteraceae;Candidatus Competibacter;uncultured bacterium
479f7c438ffce9d705b4c04e9840caab	35.0	53.0	0.0	0.0	0.0	0.0	0.0	0.0	0.0	0.0	0.0	0.0	0.0	0.0	0.0	0.0	0.0	0.0	0.0	0.0	0.0	Bacteria;Proteobacteria;Gammaproteobacteria;Betaproteobacteriales;Rhodocyclaceae;Sulfuritalea;uncultured bacterium
f960a197844583bb25c6dbe6a57cdd68	0.0	24.0	0.0	0.0	0.0	0.0	18.0	0.0	24.0	0.0	0.0	0.0	0.0	0.0	0.0	0.0	13.0	13.0	0.0	0.0	0.0	Bacteria;Verrucomicrobia;Verrucomicrobiae;Verrucomicrobiales;Rubritaleaceae;Luteolibacter;uncultured bacterium
442a1357e2087536dd1459ec468d947b	0.0	0.0	0.0	0.0	0.0	0.0	46.0	0.0	25.0	0.0	0.0	0.0	0.0	0.0	0.0	0.0	0.0	0.0	0.0	0.0	0.0	Bacteria;Chloroflexi;Anaerolineae;Anaerolineales;Anaerolineaceae;uncultured;uncultured Chloroflexi bacterium
248d52b2d6e4442a354c6fce05bd89b7	5.0	8.0	11.0	0.0	38.0	0.0	0.0	3.0	0.0	0.0	0.0	0.0	9.0	7.0	0.0	3.0	11.0	11.0	0.0	0.0	0.0	Bacteria;Proteobacteria;Deltaproteobacteria;Syntrophobacterales;Syntrophobacteraceae;uncultured;uncultured bacterium
85d8bbf52469e2829c5e6bbc38964b73	0.0	0.0	0.0	0.0	0.0	0.0	0.0	122.0	0.0	0.0	0.0	0.0	0.0	47.0	0.0	0.0	0.0	0.0	0.0	27.0	0.0	Bacteria;Bacteroidetes;Bacteroidia;Bacteroidales;Rikenellaceae;Acetobacteroides;uncultured bacterium
478d0414a11e3c620fd9fb1253a6f4ea	0.0	0.0	0.0	0.0	0.0	0.0	4.0	0.0	0.0	0.0	0.0	9.0	19.0	0.0	0.0	0.0	0.0	0.0	146.0	17.0	0.0	Bacteria;Bacteroidetes;Bacteroidia;Bacteroidales;Rikenellaceae;Bact-08
732b9482e885a25f4ddc0f8c49b2c707	8.0	27.0	13.0	2.0	0.0	0.0	2.0	0.0	0.0	0.0	5.0	0.0	0.0	0.0	0.0	0.0	0.0	5.0	0.0	0.0	0.0	Bacteria;Calditrichaeota;Calditrichia;Calditrichales;Calditrichaceae;Calorithrix;uncultured bacterium
c32852cdc1701b61b4a282851cc9b549	0.0	0.0	0.0	0.0	0.0	0.0	0.0	0.0	0.0	0.0	0.0	15.0	0.0	0.0	0.0	5.0	33.0	24.0	0.0	0.0	0.0	Bacteria;Proteobacteria;Deltaproteobacteria;Syntrophobacterales;Syntrophaceae;Smithella;uncultured bacterium
f23d1b5bad097d1c7d5418684fe9d2c2	0.0	0.0	0.0	0.0	0.0	0.0	0.0	0.0	0.0	0.0	0.0	0.0	0.0	22.0	0.0	0.0	0.0	0.0	0.0	171.0	0.0	Bacteria;Bacteroidetes;Bacteroidia;Bacteroidales;Paludibacteraceae;Paludibacter;uncultured bacterium
8c2b832dd5491a40a79aea2525e54341	0.0	0.0	42.0	0.0	0.0	0.0	0.0	15.0	0.0	0.0	0.0	0.0	0.0	0.0	0.0	0.0	0.0	0.0	0.0	0.0	0.0	Bacteria;Proteobacteria;Gammaproteobacteria;Cellvibrionales;Halieaceae;OM60(NOR5) clade
7b9c83cc89ee8c93e04017e9b1bf74c1	40.0	36.0	42.0	0.0	0.0	0.0	0.0	20.0	0.0	0.0	0.0	0.0	0.0	0.0	0.0	0.0	0.0	0.0	0.0	0.0	0.0	Bacteria;Proteobacteria;Deltaproteobacteria;Syntrophobacterales;Syntrophaceae;uncultured;uncultured delta proteobacterium
483c3020f9d07a454c454343a967448c	0.0	0.0	0.0	0.0	29.0	0.0	0.0	0.0	0.0	0.0	14.0	0.0	0.0	0.0	0.0	0.0	4.0	11.0	0.0	4.0	0.0	Bacteria;Proteobacteria;Gammaproteobacteria;Methylococcales;Methylomonaceae;Methylomonas;uncultured bacterium
5e2607af831833f8ae9e9ff88d4283e1	0.0	50.0	0.0	0.0	22.0	0.0	20.0	7.0	0.0	0.0	0.0	0.0	0.0	0.0	0.0	0.0	0.0	0.0	0.0	0.0	0.0	Bacteria;Bacteroidetes;Bacteroidia;Sphingobacteriales;Lentimicrobiaceae
a9a7d2b90c8a7957e5f27613c9de1f26	0.0	0.0	0.0	10.0	0.0	0.0	0.0	0.0	0.0	0.0	0.0	0.0	0.0	0.0	0.0	59.0	24.0	0.0	40.0	0.0	0.0	Bacteria;Firmicutes;Clostridia;Clostridiales;Christensenellaceae;uncultured;uncultured bacterium
79a0cb2b226ece30d2ed8dc099349876	20.0	0.0	0.0	0.0	0.0	0.0	0.0	0.0	20.0	0.0	0.0	0.0	0.0	0.0	0.0	22.0	0.0	0.0	0.0	0.0	0.0	Bacteria;Proteobacteria;Deltaproteobacteria;Deltaproteobacteria Incertae Sedis;Syntrophorhabdaceae;Syntrophorhabdus;uncultured bacterium
0a9bb66831ee2faa8602e61bd08cad03	0.0	0.0	24.0	0.0	6.0	0.0	7.0	0.0	0.0	0.0	0.0	0.0	5.0	0.0	0.0	0.0	0.0	0.0	0.0	0.0	0.0	Bacteria;Proteobacteria;Gammaproteobacteria;Betaproteobacteriales;Hydrogenophilaceae;uncultured
f245bc86023e1e9283a534de85667ab6	66.0	60.0	0.0	0.0	0.0	0.0	0.0	0.0	0.0	0.0	0.0	0.0	0.0	0.0	0.0	0.0	0.0	0.0	0.0	0.0	0.0	Bacteria;Nitrospirae;4-29-1;uncultured bacterium
e843282e6943834d59e9c0d178b1fd6e	18.0	0.0	0.0	0.0	9.0	0.0	16.0	6.0	16.0	0.0	22.0	6.0	0.0	0.0	0.0	4.0	7.0	0.0	0.0	0.0	0.0	Bacteria;Proteobacteria;Deltaproteobacteria;Desulfobacterales;Desulfobulbaceae;[Desulfobacterium] catecholicum group;uncultured bacterium
140318c59bcb263c7ae99cd0a7484ab9	0.0	29.0	17.0	0.0	24.0	0.0	0.0	0.0	0.0	0.0	0.0	0.0	0.0	0.0	0.0	0.0	0.0	0.0	12.0	0.0	0.0	Bacteria;Verrucomicrobia;Verrucomicrobiae;Pedosphaerales;Pedosphaeraceae;ADurb.Bin063-1;uncultured bacterium
d3b3be305047d5f15ae23ce7a43bfc82	22.0	67.0	0.0	0.0	0.0	0.0	0.0	0.0	0.0	0.0	0.0	0.0	0.0	0.0	0.0	0.0	0.0	0.0	0.0	0.0	0.0	Bacteria;Proteobacteria;Gammaproteobacteria;Betaproteobacteriales;Rhodocyclaceae;Dechloromonas;metagenome
60e7bada5500fd4cf361c4b189f63cee	20.0	17.0	18.0	0.0	0.0	0.0	0.0	0.0	3.0	0.0	0.0	9.0	0.0	0.0	0.0	0.0	0.0	0.0	0.0	0.0	0.0	Bacteria;Proteobacteria;Deltaproteobacteria;Syntrophobacterales;Syntrophaceae;uncultured;uncultured bacterium
89b798f442f21b98dd7e5f5b139dd3b4	0.0	0.0	0.0	0.0	0.0	0.0	0.0	0.0	0.0	0.0	0.0	0.0	0.0	7.0	0.0	0.0	0.0	0.0	0.0	160.0	0.0	Bacteria;Bacteroidetes;Bacteroidia;Sphingobacteriales;Lentimicrobiaceae;uncultured Bacteroidales bacterium
ae901f14cf33468c378c16784dbd96f4	0.0	0.0	0.0	0.0	0.0	0.0	0.0	0.0	0.0	0.0	0.0	0.0	0.0	0.0	0.0	0.0	0.0	0.0	33.0	0.0	143.0	Bacteria;Firmicutes;Negativicutes;Selenomonadales;Veillonellaceae;Sporomusa;uncultured bacterium
c9bd50ba52571b297db83c1a26d3e505	15.0	0.0	0.0	7.0	31.0	0.0	21.0	0.0	0.0	0.0	24.0	0.0	20.0	0.0	0.0	14.0	0.0	0.0	0.0	5.0	0.0	Bacteria;Proteobacteria;Deltaproteobacteria;Syntrophobacterales;Syntrophobacteraceae;Syntrophobacter;uncultured bacterium
97ad1a84b5a50f40d1be0bffa1199b19	11.0	0.0	0.0	0.0	28.0	9.0	0.0	10.0	10.0	0.0	7.0	0.0	0.0	22.0	9.0	0.0	4.0	0.0	0.0	0.0	9.0	Bacteria;Proteobacteria;Deltaproteobacteria;Syntrophobacterales;Syntrophobacteraceae;uncultured;uncultured bacterium
a1c72117bea8a9bcd3fcf22425f8ca18	0.0	0.0	0.0	0.0	0.0	0.0	0.0	0.0	0.0	0.0	0.0	0.0	0.0	0.0	0.0	64.0	0.0	0.0	0.0	0.0	0.0	Bacteria;Firmicutes;Clostridia;Clostridiales;Peptostreptococcaceae;Acetoanaerobium;uncultured bacterium
1bdc30ca1de4599aba5ea37f15097d5b	0.0	0.0	0.0	0.0	0.0	0.0	16.0	0.0	48.0	0.0	0.0	0.0	17.0	0.0	8.0	0.0	7.0	10.0	15.0	0.0	32.0	Bacteria;Firmicutes;Clostridia;Clostridiales;Clostridiaceae 1
de4a682fff38f453f692bd9a4ae5fe77	24.0	0.0	0.0	0.0	13.0	0.0	13.0	0.0	0.0	0.0	0.0	0.0	0.0	0.0	0.0	0.0	0.0	0.0	0.0	0.0	0.0	Bacteria;Proteobacteria;Deltaproteobacteria;Syntrophobacterales;Syntrophaceae;uncultured;uncultured delta proteobacterium
313c6833aa93a21ef4fbbf0e817a7e29	70.0	0.0	0.0	0.0	0.0	0.0	0.0	0.0	0.0	0.0	0.0	0.0	0.0	0.0	11.0	8.0	14.0	13.0	0.0	0.0	0.0	Bacteria;Proteobacteria;Deltaproteobacteria;Desulfuromonadales;Geobacteraceae;Geothermobacter;uncultured bacterium
29c88bcef27e92c222c18ee7ae974538	0.0	0.0	0.0	0.0	0.0	0.0	0.0	35.0	0.0	0.0	0.0	0.0	0.0	0.0	0.0	0.0	0.0	37.0	9.0	0.0	0.0	Bacteria;Proteobacteria;Deltaproteobacteria;Sva0485;uncultured bacterium
0b36c352632cb1346cdc7d73f9fb376c	0.0	0.0	0.0	0.0	0.0	0.0	0.0	0.0	168.0	0.0	0.0	0.0	0.0	0.0	0.0	0.0	0.0	0.0	0.0	0.0	0.0	Bacteria;Proteobacteria;Gammaproteobacteria;Pseudomonadales;Pseudomonadaceae;Pseudomonas
81de7144809165891cead8db976747a4	0.0	0.0	0.0	93.0	62.0	0.0	0.0	0.0	0.0	0.0	0.0	0.0	0.0	0.0	0.0	12.0	0.0	0.0	0.0	0.0	0.0	Bacteria;Firmicutes;Clostridia;Clostridiales;Clostridiaceae 1
e541c625df4cc3fdc29955349d285c71	0.0	0.0	0.0	0.0	0.0	12.0	0.0	0.0	64.0	0.0	0.0	12.0	7.0	7.0	8.0	0.0	11.0	16.0	0.0	0.0	0.0	Bacteria;Firmicutes;Clostridia;Clostridiales;Peptococcaceae;Desulfitobacterium;uncultured bacterium
7a3120b453e96caf1a1e47ea48aa5f72	0.0	12.0	6.0	0.0	4.0	9.0	0.0	9.0	9.0	0.0	8.0	0.0	0.0	7.0	0.0	4.0	6.0	3.0	0.0	0.0	0.0	Bacteria;Actinobacteria;Actinobacteria;PeM15
85672962d2edffb5a7cf609b0ded63ad	0.0	0.0	0.0	31.0	21.0	0.0	0.0	0.0	0.0	0.0	0.0	0.0	0.0	0.0	0.0	33.0	4.0	22.0	0.0	2.0	0.0	Bacteria;Firmicutes;Clostridia;Clostridiales;Ruminococcaceae;Oscillibacter;uncultured bacterium
42a08ad19ee2356c5a6e30c647073f2e	0.0	0.0	0.0	0.0	0.0	0.0	0.0	0.0	0.0	0.0	0.0	0.0	3.0	0.0	0.0	0.0	0.0	0.0	99.0	35.0	26.0	Bacteria;Proteobacteria;Deltaproteobacteria;Desulfovibrionales;Desulfovibrionaceae;Desulfovibrio;uncultured bacterium
2356d741c8a0f97524aef04547a4150c	14.0	10.0	21.0	0.0	0.0	0.0	0.0	0.0	0.0	0.0	0.0	0.0	0.0	0.0	0.0	0.0	0.0	0.0	0.0	0.0	0.0	Bacteria;Bacteroidetes;Bacteroidia;Bacteroidales
13a7f1d0d3af672725f8079c3cc185a2	9.0	16.0	0.0	0.0	0.0	0.0	0.0	11.0	18.0	0.0	0.0	0.0	0.0	0.0	0.0	0.0	0.0	13.0	35.0	10.0	19.0	Bacteria;Proteobacteria;Deltaproteobacteria;Desulfobacterales;Desulfobulbaceae;Desulfobulbus
b85f7ef98b0d083e8bcebbe7eb32bc90	0.0	0.0	0.0	19.0	43.0	13.0	0.0	0.0	0.0	0.0	0.0	0.0	0.0	0.0	0.0	31.0	0.0	0.0	0.0	0.0	0.0	Bacteria;Firmicutes;Negativicutes;Selenomonadales;Veillonellaceae;uncultured;uncultured bacterium
72767c3837c14ece49f60644813bc728	0.0	0.0	0.0	5.0	0.0	0.0	0.0	0.0	0.0	0.0	0.0	0.0	0.0	0.0	0.0	76.0	0.0	0.0	0.0	0.0	0.0	Bacteria;Bacteroidetes;Bacteroidia;Bacteroidales;Dysgonomonadaceae;Dysgonomonas;uncultured bacterium
8e62e87ecc25910d3187ccfedcecdab1	0.0	34.0	15.0	0.0	0.0	0.0	0.0	0.0	0.0	0.0	0.0	0.0	0.0	0.0	0.0	0.0	0.0	0.0	0.0	0.0	0.0	Bacteria;Bacteroidetes;Bacteroidia;Bacteroidales;Bacteroidetes vadinHA17;uncultured bacterium
d75c7b4c625bb60cf5ee8c278341417b	0.0	0.0	0.0	0.0	0.0	0.0	23.0	54.0	0.0	0.0	0.0	0.0	0.0	29.0	13.0	0.0	0.0	0.0	17.0	7.0	12.0	Bacteria;Firmicutes;Clostridia;Clostridiales;Clostridiaceae 1;Clostridium sensu stricto 9;uncultured bacterium
279d14ec944b0dbd3dadce663353b028	5.0	13.0	7.0	0.0	0.0	4.0	0.0	0.0	0.0	0.0	6.0	0.0	9.0	4.0	0.0	14.0	0.0	8.0	15.0	0.0	0.0	Bacteria;Proteobacteria;Deltaproteobacteria;Syntrophobacterales;Syntrophobacteraceae;uncultured;uncultured bacterium
2a0a6367f794e66b396ec215ba393fc7	0.0	0.0	0.0	0.0	0.0	0.0	20.0	0.0	0.0	0.0	0.0	0.0	0.0	0.0	0.0	0.0	0.0	0.0	0.0	0.0	0.0	Bacteria;Verrucomicrobia;Verrucomicrobiae;Pedosphaerales;Pedosphaeraceae;ADurb.Bin063-1;uncultured bacterium
2ab903ed73578c8c80cfc42c08b9748f	0.0	0.0	0.0	20.0	0.0	0.0	0.0	29.0	0.0	0.0	0.0	0.0	0.0	15.0	0.0	0.0	0.0	0.0	0.0	0.0	0.0	Bacteria;Proteobacteria;Gammaproteobacteria;Methylococcales;Methylomonaceae;Crenothrix;uncultured bacterium
4303d1fabca4af293570dcb6f387bba1	0.0	0.0	0.0	0.0	0.0	0.0	0.0	0.0	0.0	0.0	0.0	0.0	0.0	0.0	0.0	34.0	0.0	0.0	0.0	0.0	0.0	Bacteria;Actinobacteria;Coriobacteriia;OPB41
e97abf46b876a432a4f314038e37dc29	0.0	0.0	42.0	0.0	0.0	0.0	0.0	0.0	0.0	0.0	0.0	0.0	0.0	0.0	0.0	0.0	0.0	0.0	17.0	0.0	0.0	Bacteria;Proteobacteria;Deltaproteobacteria;Syntrophobacterales;Syntrophaceae;Syntrophus;uncultured Syntrophaceae bacterium
68f0e165583487baa2337b72700ffb8e	27.0	0.0	19.0	0.0	0.0	24.0	0.0	0.0	0.0	0.0	6.0	0.0	0.0	0.0	0.0	0.0	0.0	0.0	0.0	0.0	0.0	Bacteria;Proteobacteria;Gammaproteobacteria;Betaproteobacteriales;Nitrosomonadaceae;Ellin6067;uncultured soil bacterium
0d5b4662f288a0066b2941b0c080bfe5	0.0	0.0	0.0	0.0	9.0	0.0	0.0	0.0	0.0	0.0	0.0	0.0	0.0	0.0	0.0	0.0	12.0	0.0	59.0	0.0	42.0	Bacteria;Firmicutes;Clostridia;Clostridiales;Clostridiaceae 1;Fonticella;uncultured bacterium
6e55aef756d33c4de25c750a00fb334a	0.0	0.0	0.0	0.0	0.0	0.0	0.0	0.0	0.0	0.0	0.0	0.0	0.0	0.0	0.0	64.0	11.0	0.0	0.0	0.0	0.0	Bacteria;Firmicutes;Clostridia;Clostridiales;Syntrophomonadaceae;Syntrophomonas;uncultured bacterium
f6421dfbd16ab420d728d65a8225fe48	0.0	0.0	0.0	0.0	0.0	0.0	0.0	0.0	0.0	0.0	0.0	0.0	0.0	0.0	0.0	19.0	18.0	17.0	0.0	0.0	0.0	Bacteria;Proteobacteria;Gammaproteobacteria;Betaproteobacteriales;Rhodocyclaceae;Sulfuritalea
2e2858610adc6f89731e6dc06ce65791	0.0	19.0	10.0	0.0	0.0	0.0	18.0	0.0	0.0	0.0	0.0	0.0	0.0	0.0	0.0	0.0	0.0	0.0	0.0	0.0	0.0	Bacteria;Bacteroidetes;Bacteroidia;Chitinophagales;Saprospiraceae;uncultured
04762605b4e2d201f59fe712d8d5204c	0.0	19.0	0.0	0.0	27.0	39.0	0.0	0.0	23.0	0.0	0.0	0.0	0.0	0.0	0.0	0.0	0.0	0.0	0.0	0.0	0.0	Bacteria;Chloroflexi;Anaerolineae;Anaerolineales;Anaerolineaceae;uncultured;uncultured Chloroflexi bacterium
a569f2c3b21dc634335c0b6a2e0840f7	0.0	0.0	21.0	0.0	0.0	0.0	0.0	0.0	11.0	0.0	0.0	0.0	12.0	0.0	0.0	0.0	0.0	0.0	24.0	0.0	0.0	Bacteria;Proteobacteria;Gammaproteobacteria;Betaproteobacteriales;Sulfuricellaceae;Sulfuricella;uncultured bacterium
50afe31369a477f2ddce75e8c9204b01	0.0	0.0	0.0	22.0	7.0	0.0	0.0	49.0	9.0	0.0	0.0	0.0	0.0	15.0	0.0	30.0	0.0	0.0	0.0	0.0	0.0	Bacteria;Firmicutes;Clostridia;Clostridiales;Ruminococcaceae;Saccharofermentans
e306439f0f3bcc0d9830b7ff8643fbb2	0.0	21.0	21.0	0.0	0.0	0.0	21.0	0.0	0.0	0.0	0.0	0.0	17.0	0.0	0.0	0.0	0.0	0.0	0.0	0.0	0.0	Bacteria;Bacteroidetes;Bacteroidia;Bacteroidales;Bacteroidetes vadinHA17;uncultured bacterium
96e149d14fe1e8cb4797fe295f72c223	32.0	0.0	25.0	0.0	3.0	2.0	0.0	0.0	0.0	0.0	10.0	0.0	0.0	0.0	0.0	0.0	3.0	0.0	0.0	0.0	0.0	Bacteria;Chloroflexi;Anaerolineae;SBR1031
10c6be05d6083a0cc0b42290ff0cbc2e	0.0	34.0	29.0	0.0	0.0	0.0	0.0	0.0	0.0	0.0	22.0	0.0	0.0	0.0	0.0	0.0	0.0	0.0	0.0	0.0	0.0	Archaea;Euryarchaeota;Methanomicrobia;Methanomicrobiales;Methanoregulaceae;Methanoregula;uncultured archaeon
3283aafa6e90b98e1a50757e4654cc10	11.0	0.0	35.0	0.0	0.0	0.0	16.0	0.0	6.0	0.0	0.0	0.0	0.0	0.0	0.0	9.0	0.0	0.0	16.0	0.0	0.0	Bacteria;Chloroflexi;Anaerolineae;Anaerolineales;Anaerolineaceae
4dc4a988de7142994948c37eee434195	12.0	0.0	47.0	0.0	0.0	0.0	21.0	0.0	0.0	0.0	0.0	0.0	0.0	0.0	0.0	0.0	0.0	0.0	0.0	0.0	0.0	Bacteria;Bacteroidetes;Ignavibacteria;Kryptoniales;BSV26;uncultured bacterium
82e83f9938437e42af38928626607d7f	0.0	0.0	0.0	0.0	37.0	0.0	0.0	0.0	0.0	0.0	0.0	0.0	0.0	0.0	0.0	0.0	0.0	0.0	18.0	0.0	0.0	Bacteria;Proteobacteria;Deltaproteobacteria;Syntrophobacterales;Syntrophaceae;uncultured;uncultured delta proteobacterium
c2863c3f760ccd8af31c4f19b81095ed	0.0	16.0	9.0	9.0	0.0	0.0	19.0	0.0	0.0	0.0	0.0	0.0	0.0	0.0	0.0	0.0	20.0	0.0	0.0	5.0	0.0	Bacteria;Proteobacteria;Deltaproteobacteria;Deltaproteobacteria Incertae Sedis;Syntrophorhabdaceae;Syntrophorhabdus;uncultured bacterium
a4c4b8d088de73df542951de782dd743	0.0	0.0	0.0	109.0	0.0	18.0	0.0	0.0	0.0	0.0	9.0	0.0	0.0	0.0	0.0	0.0	0.0	0.0	0.0	0.0	0.0	Bacteria;Firmicutes;Clostridia;Clostridiales;Clostridiaceae 1;Clostridium sensu stricto 3;uncultured bacterium
5d630dc6495ee44cf6b8a8f621018773	0.0	0.0	0.0	0.0	0.0	0.0	0.0	0.0	0.0	0.0	0.0	0.0	0.0	0.0	0.0	0.0	0.0	0.0	7.0	0.0	120.0	Bacteria;Firmicutes;Clostridia;Clostridiales;Family XII;Fusibacter;uncultured bacterium
436736dde2bcafb6b17fa5381329e9ca	0.0	0.0	0.0	0.0	0.0	23.0	0.0	20.0	21.0	0.0	0.0	0.0	0.0	0.0	19.0	0.0	0.0	12.0	0.0	0.0	0.0	Bacteria;Proteobacteria;Gammaproteobacteria;Steroidobacterales;Steroidobacteraceae;uncultured;uncultured soil bacterium
960167f366bc374e1e1acdc626f2797f	20.0	0.0	0.0	0.0	0.0	0.0	55.0	0.0	21.0	0.0	0.0	0.0	0.0	0.0	0.0	0.0	0.0	0.0	38.0	0.0	0.0	Bacteria;Chloroflexi;Anaerolineae;Anaerolineales;Anaerolineaceae;Anaerolinea;uncultured bacterium
2eccc44734a79b8a2df00b6fb3334f8e	43.0	7.0	16.0	0.0	0.0	0.0	0.0	25.0	0.0	0.0	0.0	10.0	0.0	0.0	0.0	0.0	0.0	0.0	0.0	0.0	0.0	Bacteria;Nitrospirae;Thermodesulfovibrionia;uncultured;uncultured Nitrospirae bacterium
b5f5f95f8791252b6d4f6a5559543ff2	0.0	48.0	32.0	0.0	0.0	0.0	0.0	0.0	0.0	0.0	0.0	0.0	0.0	0.0	0.0	0.0	7.0	0.0	0.0	0.0	0.0	Bacteria;Bacteroidetes;Bacteroidia;Sphingobacteriales;Lentimicrobiaceae;uncultured bacterium
0334aea3bbb2bc1625cd30416727b98c	0.0	0.0	0.0	0.0	0.0	0.0	24.0	0.0	0.0	0.0	0.0	0.0	26.0	24.0	0.0	0.0	0.0	0.0	0.0	0.0	0.0	Bacteria;Chloroflexi;Anaerolineae;Anaerolineales;Anaerolineaceae;RBG-16-58-14;uncultured bacterium
32b992cb14dcc23c17bf80170f2e5b0c	0.0	0.0	16.0	0.0	0.0	0.0	0.0	0.0	0.0	0.0	0.0	0.0	11.0	0.0	0.0	0.0	0.0	0.0	0.0	0.0	0.0	Bacteria;Proteobacteria;Deltaproteobacteria;Sva0485
20e9f1cb1a547f590d9eeae0cad19ef8	0.0	0.0	28.0	0.0	0.0	0.0	0.0	0.0	0.0	0.0	0.0	0.0	0.0	0.0	0.0	0.0	0.0	0.0	0.0	0.0	0.0	Bacteria;Proteobacteria;Gammaproteobacteria;Methylococcales;Methylomonaceae;Crenothrix;uncultured bacterium
7e07147e05f9cd6eb334b7001a315e6a	20.0	18.0	14.0	0.0	0.0	0.0	0.0	0.0	0.0	0.0	0.0	0.0	0.0	0.0	0.0	0.0	0.0	0.0	0.0	0.0	0.0	Bacteria;Chloroflexi;Dehalococcoidia;GIF3;uncultured bacterium
e2b1833d879b1678a04b5974de3ab43c	0.0	11.0	0.0	0.0	0.0	0.0	0.0	0.0	0.0	0.0	0.0	14.0	6.0	0.0	0.0	0.0	0.0	0.0	0.0	0.0	0.0	Bacteria;Proteobacteria;Deltaproteobacteria;Sva0485
fea7b6240eb729a4dba27181e1a17550	0.0	0.0	0.0	0.0	0.0	0.0	0.0	0.0	24.0	4.0	0.0	0.0	0.0	0.0	8.0	11.0	15.0	15.0	0.0	0.0	0.0	Bacteria;Nitrospirae;Thermodesulfovibrionia;uncultured;uncultured Nitrospirae bacterium
ad9d0cbcf6563d82568021841905ed41	0.0	24.0	11.0	0.0	0.0	0.0	11.0	0.0	0.0	0.0	3.0	7.0	15.0	0.0	0.0	5.0	0.0	0.0	0.0	0.0	0.0	Bacteria;Proteobacteria;Deltaproteobacteria;Myxococcales;Haliangiaceae;Haliangium
073438bc52ce407f71254db07e56a1ee	0.0	0.0	8.0	0.0	7.0	0.0	0.0	0.0	13.0	0.0	0.0	0.0	20.0	0.0	0.0	0.0	22.0	12.0	0.0	0.0	0.0	Archaea;Euryarchaeota;Methanomicrobia;Methanosarcinales;Methanosaetaceae;Methanosaeta
7b7595f9b76cf1c37a9b7943d54f75c2	7.0	0.0	29.0	0.0	0.0	3.0	0.0	0.0	0.0	0.0	13.0	0.0	11.0	0.0	0.0	0.0	0.0	0.0	0.0	0.0	5.0	Bacteria;Actinobacteria;Actinobacteria;Micrococcales;Microbacteriaceae
6425a6d8c250e3f948bfe209e0962cce	0.0	0.0	0.0	0.0	0.0	0.0	0.0	0.0	0.0	0.0	0.0	0.0	0.0	0.0	0.0	0.0	0.0	0.0	126.0	0.0	0.0	Bacteria;Bacteroidetes;Bacteroidia;Bacteroidales;Rikenellaceae;Blvii28 wastewater-sludge group;uncultured bacterium
226a5561851a7d997e37e5c5ca55ff52	28.0	0.0	16.0	0.0	8.0	4.0	0.0	0.0	0.0	0.0	0.0	0.0	0.0	0.0	0.0	0.0	0.0	12.0	3.0	0.0	0.0	Bacteria;Proteobacteria;Gammaproteobacteria;Acidiferrobacterales;Acidiferrobacteraceae;Sulfurifustis;uncultured proteobacterium
824524feb0c02a3ced4ae28e8b3c89c6	24.0	0.0	21.0	0.0	0.0	0.0	0.0	0.0	0.0	0.0	0.0	14.0	0.0	0.0	0.0	0.0	0.0	0.0	0.0	0.0	0.0	Bacteria;Proteobacteria;Gammaproteobacteria;Betaproteobacteriales;Hydrogenophilaceae;Thiobacillus
566e0022eb4f65298883ce9017cca3e7	0.0	0.0	0.0	49.0	46.0	0.0	0.0	0.0	0.0	0.0	0.0	0.0	0.0	0.0	0.0	0.0	5.0	0.0	0.0	0.0	0.0	Bacteria;Firmicutes;Clostridia;Clostridiales;Clostridiaceae 1;Clostridium sensu stricto 1
839896dc619d81db2d18bf5739691a36	37.0	30.0	26.0	0.0	0.0	0.0	0.0	0.0	0.0	0.0	0.0	0.0	0.0	0.0	0.0	0.0	0.0	0.0	0.0	0.0	0.0	Bacteria;Proteobacteria;Deltaproteobacteria;Desulfuromonadales;Geobacteraceae;Geobacter
d590c23ecc6ae2ebb1cd5619aef7b97b	0.0	33.0	0.0	0.0	0.0	0.0	0.0	0.0	0.0	0.0	0.0	0.0	0.0	0.0	0.0	0.0	0.0	0.0	0.0	0.0	0.0	Bacteria;Proteobacteria;Gammaproteobacteria;Betaproteobacteriales;Burkholderiaceae
02b4cbe5c2955ab2f66dc82cdf6dad64	0.0	0.0	0.0	0.0	0.0	0.0	0.0	0.0	0.0	0.0	0.0	0.0	35.0	0.0	0.0	0.0	0.0	0.0	17.0	72.0	0.0	Bacteria;Proteobacteria;Gammaproteobacteria;Betaproteobacteriales;Burkholderiaceae;Aquabacterium;uncultured bacterium
c16470d33fe1670e21e1b369b7fab35a	36.0	0.0	0.0	0.0	0.0	0.0	18.0	0.0	0.0	0.0	0.0	0.0	0.0	0.0	0.0	0.0	0.0	25.0	0.0	0.0	0.0	Bacteria;Proteobacteria;Deltaproteobacteria;Syntrophobacterales;Syntrophobacteraceae;Syntrophobacter;uncultured bacterium
8594fa7f8f8cfc3eb8a508fb474b98b8	0.0	34.0	0.0	0.0	0.0	0.0	0.0	0.0	0.0	0.0	0.0	0.0	0.0	0.0	0.0	0.0	0.0	0.0	0.0	0.0	0.0	Bacteria;Proteobacteria;Deltaproteobacteria;Deltaproteobacteria Incertae Sedis;Unknown Family;Deferrisoma
66804a3c3e40f8572119e3c624478909	0.0	36.0	53.0	0.0	0.0	0.0	0.0	0.0	0.0	0.0	0.0	0.0	0.0	0.0	0.0	0.0	0.0	0.0	0.0	0.0	0.0	Bacteria;Cyanobacteria;Oxyphotobacteria;Chloroplast;Virgulinella fragilis
1c28b0100630b56987c07cd8697b444a	0.0	54.0	0.0	0.0	0.0	0.0	0.0	0.0	15.0	0.0	0.0	0.0	0.0	0.0	0.0	0.0	0.0	0.0	0.0	0.0	0.0	Bacteria;Verrucomicrobia;Verrucomicrobiae;Pedosphaerales;Pedosphaeraceae;ADurb.Bin063-1;uncultured bacterium
f36c50279a8fa1c121cb9dda1ab1cb42	0.0	19.0	0.0	21.0	0.0	21.0	44.0	14.0	0.0	0.0	0.0	0.0	0.0	0.0	0.0	0.0	0.0	0.0	0.0	0.0	0.0	Bacteria;Proteobacteria;Gammaproteobacteria;Betaproteobacteriales;Burkholderiaceae;Ramlibacter
ef7378d926b2832febda2c014fe13308	17.0	17.0	0.0	0.0	19.0	0.0	0.0	10.0	0.0	0.0	0.0	0.0	0.0	0.0	4.0	0.0	0.0	0.0	9.0	0.0	0.0	Bacteria;Proteobacteria;Gammaproteobacteria;1013-28-CG33;uncultured bacterium
4cf29155492e63d26371a62577a3dc62	0.0	38.0	0.0	0.0	0.0	0.0	0.0	0.0	0.0	0.0	0.0	0.0	0.0	0.0	0.0	0.0	0.0	0.0	0.0	0.0	0.0	Bacteria;Proteobacteria;Deltaproteobacteria;Syntrophobacterales;Syntrophaceae;Smithella;uncultured bacterium
19f8f55c8110b6b7e2b2ed7e8cc315ff	0.0	0.0	0.0	30.0	26.0	0.0	11.0	31.0	0.0	0.0	0.0	0.0	0.0	20.0	0.0	0.0	0.0	0.0	0.0	0.0	0.0	Bacteria;Firmicutes;Clostridia;Clostridiales;Ruminococcaceae;Ruminiclostridium 9;unidentified
fc614549b88e387733318b25c275b452	21.0	41.0	0.0	0.0	0.0	0.0	0.0	0.0	0.0	0.0	0.0	0.0	0.0	0.0	0.0	0.0	0.0	0.0	0.0	0.0	0.0	Bacteria;Bacteroidetes;Bacteroidia;Bacteroidales;Prolixibacteraceae;uncultured;uncultured bacterium
029e2fb576bb8a1638be6b555147f36f	0.0	6.0	0.0	0.0	18.0	16.0	0.0	0.0	0.0	0.0	4.0	12.0	0.0	6.0	0.0	0.0	8.0	0.0	0.0	0.0	0.0	Bacteria;Bacteroidetes;Bacteroidia;Bacteroidales;Bacteroidetes vadinHA17;uncultured bacterium
4318dd30e080672e2629b9eedef5b716	0.0	0.0	37.0	0.0	0.0	0.0	0.0	0.0	0.0	0.0	0.0	0.0	0.0	0.0	0.0	0.0	0.0	0.0	0.0	0.0	0.0	Bacteria;Proteobacteria;Deltaproteobacteria;SAR324 clade(Marine group B);uncultured bacterium
2e40a7587565059b57a502aeaa0e365d	0.0	0.0	0.0	0.0	0.0	0.0	0.0	0.0	0.0	0.0	0.0	0.0	0.0	0.0	0.0	0.0	0.0	0.0	0.0	0.0	117.0	Archaea;Euryarchaeota;Methanomicrobia;Methanosarcinales;Methanosarcinaceae;Methanosarcina
0d1e70600a484bcfb2af92e130659cc9	0.0	0.0	0.0	0.0	0.0	0.0	29.0	24.0	0.0	0.0	0.0	0.0	11.0	8.0	0.0	0.0	0.0	0.0	31.0	13.0	0.0	Bacteria;Firmicutes;Clostridia;Clostridiales;Ruminococcaceae
0ab158c14d6cb73c952f3d24d252f6b8	13.0	0.0	0.0	0.0	0.0	0.0	3.0	3.0	7.0	0.0	0.0	0.0	0.0	4.0	0.0	5.0	0.0	0.0	8.0	0.0	0.0	Bacteria;Proteobacteria;Deltaproteobacteria;Sva0485;uncultured bacterium
52ce768d4778d9669bc37805601ec6c2	11.0	17.0	0.0	0.0	0.0	0.0	0.0	0.0	0.0	0.0	6.0	12.0	0.0	0.0	0.0	0.0	0.0	22.0	0.0	0.0	0.0	Bacteria;Acidobacteria;Subgroup 6
5f5ea1682a6495ea7710cbad02989718	0.0	0.0	0.0	0.0	0.0	0.0	0.0	0.0	36.0	0.0	0.0	29.0	0.0	0.0	0.0	16.0	0.0	0.0	0.0	0.0	0.0	Bacteria;Chloroflexi;Anaerolineae;Anaerolineales;Anaerolineaceae;RBG-16-58-14;uncultured bacterium
0d6d26d04eaacd6098af975db5e2134b	0.0	0.0	56.0	0.0	0.0	0.0	0.0	0.0	0.0	0.0	0.0	0.0	0.0	0.0	0.0	0.0	0.0	0.0	0.0	0.0	0.0	Bacteria;Proteobacteria;Deltaproteobacteria;Syntrophobacterales;Syntrophobacteraceae;uncultured;uncultured bacterium
b519b9e3ebefeba4085d92845f70f1c7	0.0	0.0	0.0	0.0	0.0	0.0	0.0	0.0	0.0	0.0	0.0	0.0	0.0	0.0	20.0	0.0	0.0	0.0	0.0	0.0	0.0	Bacteria;Acidobacteria;Subgroup 18;uncultured bacterium
614591ae755bc0641a50b83bcb6afaa4	0.0	0.0	0.0	0.0	0.0	0.0	0.0	0.0	0.0	0.0	0.0	0.0	0.0	0.0	0.0	4.0	17.0	0.0	21.0	0.0	0.0	Bacteria;Proteobacteria;Deltaproteobacteria;SAR324 clade(Marine group B)
4831899412f6e63fc5c8a1d2aad5899c	18.0	27.0	28.0	20.0	0.0	0.0	0.0	0.0	0.0	0.0	0.0	0.0	0.0	11.0	0.0	0.0	0.0	0.0	8.0	0.0	0.0	Bacteria;Proteobacteria;Deltaproteobacteria;Desulfuromonadales;Geobacteraceae;Geothermobacter;uncultured bacterium
cd0deabb38cb6687fee9e76259eeddc2	0.0	5.0	0.0	0.0	0.0	0.0	0.0	0.0	0.0	0.0	0.0	0.0	25.0	18.0	0.0	0.0	0.0	20.0	0.0	0.0	0.0	Bacteria;Bacteroidetes;Ignavibacteria;Kryptoniales;BSV26;uncultured bacterium
6672647b67d0cf273de569eec0a96020	0.0	0.0	0.0	0.0	13.0	12.0	10.0	0.0	0.0	0.0	0.0	0.0	0.0	0.0	0.0	0.0	0.0	0.0	0.0	0.0	0.0	Bacteria;Firmicutes;Clostridia;Clostridiales;Lachnospiraceae;Anaerosporobacter;uncultured bacterium
72652af5321f9ec1d286032ce5f24ab7	0.0	21.0	0.0	0.0	0.0	0.0	0.0	0.0	0.0	0.0	0.0	26.0	0.0	0.0	26.0	0.0	0.0	0.0	0.0	0.0	0.0	Bacteria;Chloroflexi;Anaerolineae;Anaerolineales;Anaerolineaceae;uncultured;uncultured Chloroflexi bacterium
fc5748258bf8265707b427ef95f694a1	0.0	0.0	23.0	0.0	0.0	0.0	26.0	0.0	0.0	0.0	0.0	0.0	0.0	0.0	0.0	0.0	0.0	0.0	10.0	0.0	0.0	Bacteria;Bacteroidetes;Bacteroidia;Bacteroidales;SB-5;uncultured bacterium
1b37b2fbcca0efb0680f2772de49294d	0.0	0.0	0.0	0.0	0.0	0.0	44.0	0.0	0.0	0.0	0.0	0.0	40.0	0.0	0.0	0.0	0.0	0.0	0.0	0.0	0.0	Bacteria;Bacteroidetes;Bacteroidia;Bacteroidales;SB-5;uncultured bacterium
a0837280dfcacb0b492cbc4fd1c3f94d	0.0	0.0	51.0	0.0	0.0	0.0	0.0	0.0	0.0	0.0	0.0	0.0	0.0	0.0	0.0	0.0	0.0	0.0	0.0	0.0	0.0	Bacteria;Bacteroidetes;Bacteroidia;Bacteroidales;SB-5;uncultured bacterium
61b1eff5cdde863a62313a23a2163d9d	0.0	0.0	0.0	0.0	0.0	10.0	0.0	0.0	0.0	0.0	0.0	20.0	0.0	0.0	10.0	0.0	0.0	0.0	0.0	0.0	0.0	Bacteria;Bacteroidetes;Bacteroidia;Sphingobacteriales;Lentimicrobiaceae;uncultured bacterium
e76dea2cf35d73edade78d85ddf243b1	0.0	0.0	30.0	0.0	0.0	0.0	0.0	0.0	0.0	0.0	0.0	0.0	0.0	0.0	0.0	0.0	0.0	0.0	0.0	0.0	0.0	Bacteria;Proteobacteria;Gammaproteobacteria;Betaproteobacteriales;Gallionellaceae;Sideroxydans;uncultured bacterium
5f649487152df8ed66774c8cacd17ae0	0.0	0.0	33.0	14.0	0.0	0.0	0.0	0.0	0.0	0.0	0.0	0.0	0.0	0.0	0.0	0.0	0.0	0.0	0.0	0.0	0.0	Bacteria;Nitrospirae;4-29-1;uncultured bacterium
7e171bbf8497f6f700510d47d0bce5f0	0.0	23.0	12.0	0.0	0.0	0.0	0.0	6.0	0.0	0.0	0.0	0.0	0.0	0.0	0.0	0.0	0.0	0.0	0.0	0.0	0.0	Bacteria;Bacteroidetes;Bacteroidia;Sphingobacteriales;Lentimicrobiaceae;uncultured bacterium
a7765b81dc1b2dd9b905c93ef78e6887	0.0	0.0	0.0	0.0	0.0	0.0	0.0	17.0	43.0	0.0	0.0	0.0	0.0	0.0	0.0	0.0	0.0	21.0	0.0	0.0	0.0	Bacteria;Proteobacteria;Gammaproteobacteria;Betaproteobacteriales;Burkholderiaceae
bdcc7cd847c5a13f8e8adeb389d32565	0.0	0.0	36.0	0.0	0.0	0.0	0.0	7.0	0.0	0.0	0.0	0.0	0.0	0.0	0.0	0.0	0.0	0.0	0.0	0.0	0.0	Bacteria;Bacteroidetes;Bacteroidia;Bacteroidales;SB-5;uncultured bacterium
ed63c90abc61497af80d5900d9f684f4	0.0	0.0	35.0	0.0	0.0	0.0	0.0	0.0	0.0	0.0	0.0	0.0	0.0	0.0	0.0	0.0	0.0	14.0	0.0	0.0	0.0	Bacteria;Verrucomicrobia;Verrucomicrobiae;Pedosphaerales;Pedosphaeraceae;ADurb.Bin063-1
8c37aa0f12eb696788b44ebabed7edbd	0.0	0.0	0.0	0.0	0.0	0.0	0.0	0.0	0.0	0.0	0.0	0.0	0.0	0.0	105.0	0.0	0.0	0.0	0.0	0.0	0.0	Bacteria;Proteobacteria;Gammaproteobacteria;Betaproteobacteriales;Burkholderiaceae
de8ae443ea5798f7bf531d1f4070a173	5.0	0.0	9.0	0.0	0.0	0.0	0.0	12.0	0.0	0.0	0.0	0.0	0.0	0.0	0.0	24.0	0.0	0.0	0.0	0.0	0.0	Bacteria;Firmicutes;Clostridia;Clostridiales;Christensenellaceae;Christensenellaceae R-7 group
b39be459cc96689db8cd6b00a0d86e8e	0.0	0.0	46.0	0.0	0.0	0.0	0.0	0.0	0.0	0.0	0.0	0.0	0.0	0.0	0.0	0.0	0.0	0.0	0.0	0.0	0.0	Bacteria;Proteobacteria;Gammaproteobacteria;Betaproteobacteriales;Gallionellaceae;Sideroxydans;uncultured bacterium
5018c20bd2eb5c3edb6900bbeaf98e89	0.0	0.0	0.0	0.0	0.0	0.0	34.0	0.0	0.0	0.0	0.0	0.0	0.0	0.0	0.0	0.0	0.0	0.0	0.0	0.0	5.0	Bacteria;Nitrospirae;Thermodesulfovibrionia;uncultured;uncultured Nitrospirae bacterium
cf323d35d80216d199463c57acb17dee	37.0	0.0	0.0	0.0	0.0	0.0	0.0	0.0	0.0	0.0	12.0	0.0	0.0	0.0	0.0	0.0	12.0	0.0	0.0	0.0	0.0	Bacteria;Proteobacteria;Deltaproteobacteria;Syntrophobacterales;Syntrophaceae;Syntrophus
09b3ae637e15bbfc9f967f2628d0c1e5	0.0	66.0	0.0	0.0	0.0	0.0	0.0	0.0	0.0	0.0	0.0	0.0	0.0	0.0	0.0	0.0	0.0	0.0	0.0	0.0	0.0	Bacteria;Proteobacteria;Deltaproteobacteria;Syntrophobacterales;Syntrophaceae;Syntrophus
4bcb7e0c62886dfe7257857923a77435	0.0	23.0	5.0	0.0	0.0	0.0	21.0	0.0	13.0	0.0	12.0	0.0	0.0	0.0	0.0	0.0	0.0	0.0	0.0	0.0	0.0	Bacteria;Actinobacteria;Thermoleophilia;Gaiellales;uncultured
18f56ec4a27cc39d9bba5ce3446a7bd4	0.0	0.0	0.0	0.0	16.0	8.0	0.0	0.0	0.0	0.0	0.0	0.0	10.0	0.0	0.0	10.0	0.0	21.0	18.0	0.0	0.0	Bacteria;Chloroflexi;Anaerolineae;Anaerolineales;Anaerolineaceae;Leptolinea
0be9a6e0604cf0cf4eeeed6cc96c5492	0.0	0.0	0.0	0.0	0.0	0.0	0.0	0.0	0.0	0.0	0.0	0.0	0.0	0.0	0.0	0.0	12.0	13.0	0.0	0.0	0.0	Archaea;Euryarchaeota;Methanomicrobia;Methanomicrobiales;Methanoregulaceae;Methanoregula;uncultured archaeon
5b2fed21a9ae1266d7630fbd98639f48	4.0	8.0	0.0	8.0	0.0	0.0	0.0	14.0	0.0	0.0	0.0	0.0	6.0	0.0	0.0	0.0	0.0	0.0	0.0	0.0	0.0	Bacteria;Proteobacteria;Deltaproteobacteria
44e0c0bc8d996434e1c2e4107d5ff996	0.0	0.0	0.0	0.0	0.0	0.0	0.0	5.0	0.0	0.0	0.0	2.0	0.0	0.0	0.0	27.0	25.0	0.0	0.0	0.0	0.0	Bacteria;Patescibacteria;CPR2;uncultured bacterium
30f9f0c34151da31d156cd5c1fefeabc	0.0	0.0	0.0	0.0	0.0	0.0	0.0	0.0	0.0	0.0	0.0	0.0	0.0	0.0	0.0	47.0	0.0	0.0	0.0	0.0	0.0	Bacteria;Epsilonbacteraeota;Campylobacteria;Campylobacterales;Sulfurospirillaceae;Sulfurospirillum;uncultured bacterium
11fae071b309f0423ecf49a1b2d39cc3	0.0	0.0	36.0	6.0	0.0	0.0	0.0	0.0	4.0	0.0	0.0	0.0	0.0	0.0	0.0	0.0	0.0	0.0	0.0	0.0	0.0	Bacteria;Proteobacteria;Gammaproteobacteria;Methylococcales;Methylomonaceae;Crenothrix;uncultured bacterium
6d2033479b3f89b5ebf07b452ebdad8e	6.0	0.0	15.0	0.0	0.0	0.0	0.0	0.0	0.0	0.0	0.0	0.0	0.0	0.0	12.0	0.0	0.0	0.0	0.0	0.0	0.0	Bacteria;Proteobacteria;Deltaproteobacteria;Desulfobacterales;Desulfobacteraceae;Sva0081 sediment group;uncultured bacterium
636920ddf9771ae64e909891454298bd	0.0	0.0	0.0	0.0	19.0	0.0	0.0	11.0	8.0	0.0	0.0	0.0	0.0	0.0	0.0	0.0	0.0	0.0	0.0	0.0	0.0	Bacteria;Proteobacteria;Gammaproteobacteria;Betaproteobacteriales;SC-I-84;uncultured bacterium
f3ec2af165de9c6b7a017f145704a1f9	0.0	0.0	0.0	0.0	29.0	0.0	0.0	0.0	0.0	0.0	0.0	9.0	0.0	0.0	0.0	0.0	0.0	0.0	0.0	0.0	0.0	Bacteria;Proteobacteria;Gammaproteobacteria;Methylococcales;Methylomonaceae;Methylobacter
d564f44ecbcd8dbd0de7eae233290db7	0.0	42.0	16.0	0.0	0.0	0.0	0.0	0.0	5.0	0.0	0.0	0.0	0.0	0.0	0.0	0.0	0.0	0.0	0.0	0.0	0.0	Bacteria;Proteobacteria;Deltaproteobacteria;Syntrophobacterales;Syntrophaceae;Smithella;uncultured bacterium
f838ab8173fb188b3cb98833642d7237	0.0	0.0	0.0	0.0	0.0	73.0	0.0	0.0	0.0	0.0	0.0	12.0	0.0	0.0	0.0	0.0	0.0	15.0	0.0	0.0	0.0	Bacteria;Firmicutes;Clostridia;Clostridiales;Ruminococcaceae;Ruminiclostridium 1;uncultured bacterium
4e2d0baae4086a5f74e74e70bb12bf03	31.0	0.0	0.0	0.0	0.0	0.0	0.0	0.0	0.0	0.0	0.0	0.0	0.0	0.0	0.0	0.0	0.0	0.0	0.0	0.0	0.0	Bacteria;Cyanobacteria;Oxyphotobacteria;Chloroplast
8bc245f2be102cd26a0bd11ad5d7e7f0	0.0	0.0	0.0	0.0	98.0	0.0	0.0	0.0	0.0	0.0	0.0	0.0	0.0	0.0	0.0	0.0	0.0	0.0	0.0	0.0	0.0	Bacteria;Firmicutes;Clostridia;Clostridiales;Clostridiaceae 1;Clostridium sensu stricto 10;uncultured bacterium
5e4654499105d06010b16b651c82e4aa	7.0	8.0	0.0	0.0	0.0	0.0	0.0	11.0	0.0	0.0	0.0	3.0	16.0	0.0	0.0	0.0	0.0	11.0	8.0	0.0	0.0	Bacteria;Proteobacteria;Gammaproteobacteria;Competibacterales;Competibacteraceae;Candidatus Competibacter;uncultured gamma proteobacterium
d3abbf160e82ffb4a7b534199b3ed3f6	0.0	36.0	0.0	0.0	0.0	0.0	0.0	0.0	0.0	0.0	0.0	0.0	0.0	0.0	6.0	0.0	0.0	0.0	0.0	0.0	0.0	Bacteria;Bacteroidetes;Bacteroidia;Bacteroidales;Prolixibacteraceae;BSV13;uncultured bacterium
95ac54f083d78f8ecd29800d4c8d5f01	0.0	0.0	0.0	0.0	0.0	5.0	0.0	0.0	0.0	0.0	42.0	0.0	25.0	21.0	0.0	0.0	0.0	0.0	0.0	0.0	0.0	Bacteria;Proteobacteria;Deltaproteobacteria;Syntrophobacterales;Syntrophaceae;Desulfobacca;uncultured bacterium
a9b8202f345b0bb56f963123178fbd00	0.0	0.0	0.0	0.0	0.0	0.0	0.0	0.0	0.0	0.0	0.0	0.0	0.0	0.0	0.0	26.0	0.0	0.0	0.0	0.0	0.0	Bacteria;Proteobacteria;Gammaproteobacteria;Betaproteobacteriales;Rhodocyclaceae
54364b76e24dc17340c6fe77c1c92df0	0.0	0.0	0.0	0.0	0.0	0.0	0.0	0.0	0.0	0.0	0.0	0.0	0.0	0.0	13.0	0.0	0.0	0.0	63.0	0.0	20.0	Bacteria;Firmicutes;Clostridia;Clostridiales;Clostridiaceae 1;Fonticella;uncultured bacterium
f91201adfe8be6ff17177daa8bb13518	0.0	10.0	0.0	0.0	0.0	0.0	0.0	5.0	0.0	0.0	0.0	0.0	10.0	0.0	0.0	0.0	0.0	0.0	0.0	0.0	0.0	Bacteria;Proteobacteria;Deltaproteobacteria;Desulfarculales;Desulfarculaceae;uncultured;uncultured bacterium
1f755e48e5cd701374029bbe8997bfff	0.0	43.0	0.0	0.0	0.0	0.0	0.0	0.0	0.0	0.0	0.0	0.0	0.0	0.0	0.0	0.0	0.0	0.0	0.0	0.0	0.0	Bacteria;Proteobacteria;Deltaproteobacteria;Desulfuromonadales;Geobacteraceae;Geobacter;uncultured bacterium
6626f9c2e3859382d416f81cb71595bb	0.0	0.0	0.0	0.0	0.0	0.0	0.0	76.0	15.0	0.0	0.0	0.0	4.0	0.0	0.0	0.0	0.0	0.0	0.0	0.0	0.0	Bacteria;Firmicutes;Negativicutes;Selenomonadales;Veillonellaceae;Pelosinus;uncultured bacterium
27198c4e32ac45a459e5e8898130563c	24.0	14.0	0.0	0.0	0.0	0.0	0.0	0.0	0.0	0.0	0.0	0.0	0.0	0.0	0.0	0.0	0.0	0.0	0.0	0.0	0.0	Bacteria;Proteobacteria;Gammaproteobacteria;Betaproteobacteriales;Methylophilaceae
d6f9a764678d662de2a928b27d9aa7cd	9.0	0.0	11.0	14.0	6.0	0.0	0.0	0.0	0.0	0.0	0.0	0.0	0.0	0.0	0.0	0.0	0.0	0.0	0.0	0.0	0.0	Bacteria;Bacteroidetes;Bacteroidia;Chitinophagales;Saprospiraceae;uncultured
d91d91ddd239d382e64507aae73eba4b	0.0	0.0	60.0	0.0	0.0	0.0	0.0	0.0	0.0	0.0	0.0	0.0	0.0	0.0	0.0	0.0	0.0	0.0	0.0	0.0	0.0	Bacteria;Proteobacteria;Gammaproteobacteria;Betaproteobacteriales;Rhodocyclaceae;Dechloromonas;metagenome
57db2e6d4483891a8b5aa5a0a5d36460	0.0	0.0	0.0	0.0	0.0	0.0	0.0	0.0	0.0	0.0	2.0	0.0	4.0	0.0	0.0	0.0	0.0	0.0	12.0	0.0	0.0	Bacteria;Proteobacteria;Deltaproteobacteria;Syntrophobacterales;Syntrophaceae;uncultured;uncultured bacterium
730d6f142fceb94c1d7a1adfe0fd1ef4	0.0	0.0	41.0	0.0	0.0	0.0	0.0	0.0	0.0	0.0	0.0	0.0	0.0	0.0	0.0	0.0	16.0	0.0	0.0	0.0	0.0	Bacteria;Acidobacteria;Subgroup 17
5938bbfab01cc4b328e1c4e65706275f	0.0	42.0	22.0	0.0	0.0	0.0	0.0	0.0	0.0	0.0	0.0	0.0	0.0	0.0	0.0	0.0	0.0	0.0	0.0	0.0	0.0	Bacteria;Cyanobacteria;Oxyphotobacteria;Chloroplast;uncultured diatom
78971c3a8ff9b481ea0ad8e8703078fd	0.0	3.0	0.0	13.0	18.0	0.0	8.0	17.0	0.0	0.0	9.0	0.0	7.0	13.0	0.0	0.0	0.0	0.0	0.0	0.0	0.0	Bacteria;Firmicutes;Clostridia;Clostridiales;Lachnospiraceae;Epulopiscium;uncultured bacterium
3ef1fbe22084d56333e3d3e4ab35084e	0.0	0.0	0.0	0.0	0.0	0.0	0.0	0.0	0.0	0.0	0.0	0.0	0.0	0.0	0.0	0.0	31.0	6.0	0.0	0.0	0.0	Bacteria;Firmicutes;Clostridia;Clostridiales;Syntrophomonadaceae;Syntrophomonas;uncultured bacterium
fd496fd32dc8c08ade2e8b6c9d8ee13d	0.0	0.0	0.0	0.0	0.0	0.0	0.0	0.0	0.0	0.0	10.0	0.0	0.0	0.0	0.0	0.0	0.0	0.0	0.0	0.0	0.0	Bacteria;Firmicutes;Bacilli;Lactobacillales;Streptococcaceae;Streptococcus;Streptococcus salivarius subsp. thermophilus
413c116ad6a059cd99ace926d5c87745	0.0	17.0	0.0	0.0	0.0	0.0	0.0	0.0	0.0	0.0	0.0	0.0	0.0	0.0	0.0	0.0	0.0	0.0	0.0	0.0	0.0	Bacteria;Proteobacteria;Gammaproteobacteria;Betaproteobacteriales;TRA3-20
e62f210441dec7a635e06277a855e4b5	0.0	35.0	0.0	0.0	0.0	0.0	0.0	0.0	0.0	0.0	0.0	0.0	0.0	0.0	0.0	0.0	0.0	0.0	0.0	0.0	0.0	Bacteria;Bacteroidetes;Bacteroidia;Cytophagales;Microscillaceae;OLB12;uncultured bacterium
702dbe6c04068f78c037c65fc1cf9d46	0.0	0.0	0.0	89.0	0.0	0.0	0.0	0.0	0.0	0.0	0.0	0.0	0.0	0.0	0.0	0.0	0.0	0.0	0.0	0.0	0.0	Bacteria;Bacteroidetes;Bacteroidia;Bacteroidales;Tannerellaceae;Macellibacteroides;uncultured bacterium
a1cfb91b2376174aceaa69e673c337f0	0.0	0.0	0.0	15.0	7.0	0.0	0.0	7.0	8.0	0.0	0.0	4.0	14.0	0.0	0.0	0.0	0.0	12.0	3.0	0.0	0.0	Bacteria;Firmicutes;Clostridia;Clostridiales;TC1;uncultured bacterium
2f1e9cb6c58028dbe3bf608cbf09ac67	0.0	0.0	0.0	7.0	0.0	0.0	0.0	0.0	5.0	0.0	37.0	0.0	0.0	0.0	0.0	0.0	14.0	0.0	0.0	0.0	0.0	Bacteria;Proteobacteria;Gammaproteobacteria;Methylococcales;Methylomonaceae
89654398040a88a24287d323d57faf36	0.0	0.0	0.0	0.0	8.0	0.0	0.0	0.0	0.0	0.0	0.0	13.0	0.0	0.0	0.0	13.0	24.0	8.0	0.0	0.0	0.0	Bacteria;Firmicutes;Clostridia;Clostridiales;Family XI;Sedimentibacter
260321cd582fc2fb25a3b186cc7147d1	13.0	13.0	0.0	0.0	0.0	0.0	0.0	0.0	0.0	0.0	0.0	0.0	0.0	0.0	0.0	0.0	0.0	0.0	0.0	0.0	0.0	Bacteria;Proteobacteria;Gammaproteobacteria;Methylococcales;Methylomonaceae;pLW-20;uncultured bacterium
29962fbaf9a948aa38949cd17c632a39	13.0	0.0	0.0	0.0	0.0	0.0	0.0	0.0	0.0	0.0	0.0	0.0	0.0	0.0	0.0	0.0	0.0	0.0	0.0	0.0	0.0	Bacteria;Proteobacteria;Gammaproteobacteria;Betaproteobacteriales;Gallionellaceae;Gallionella
aa92040be8ae910d548f5164c29fde28	11.0	0.0	12.0	0.0	0.0	0.0	4.0	0.0	0.0	0.0	0.0	10.0	14.0	0.0	0.0	7.0	0.0	0.0	0.0	0.0	0.0	Bacteria;Proteobacteria;Deltaproteobacteria;Desulfuromonadales;Geobacteraceae;Geobacter;uncultured delta proteobacterium
41b024826cbf8203352777d695f524d5	0.0	17.0	0.0	0.0	0.0	18.0	0.0	0.0	17.0	0.0	0.0	0.0	27.0	0.0	0.0	0.0	8.0	0.0	0.0	0.0	0.0	Bacteria;Proteobacteria;Alphaproteobacteria;Rhizobiales;Hyphomicrobiaceae;Hyphomicrobium;uncultured bacterium
975dad73b6b5c8a4f3170049d1c88b43	0.0	0.0	0.0	0.0	0.0	0.0	0.0	31.0	0.0	0.0	0.0	0.0	0.0	56.0	0.0	0.0	0.0	0.0	0.0	0.0	0.0	Bacteria;Proteobacteria;Gammaproteobacteria;Betaproteobacteriales;Burkholderiaceae;Acidovorax
68a30390c8b32234e8b5807a39fbd507	0.0	0.0	0.0	0.0	0.0	0.0	0.0	0.0	0.0	0.0	0.0	0.0	0.0	25.0	10.0	0.0	0.0	21.0	0.0	0.0	0.0	Bacteria;Proteobacteria;Deltaproteobacteria;Desulfuromonadales;Geobacteraceae;Geobacter;uncultured bacterium
06f825b512d903b9230e1a55d87359ee	0.0	0.0	0.0	0.0	0.0	0.0	4.0	0.0	0.0	11.0	6.0	0.0	0.0	0.0	0.0	0.0	0.0	0.0	0.0	0.0	0.0	Bacteria;Firmicutes;Bacilli;Lactobacillales;Streptococcaceae;Streptococcus
76b5b8c8d905ef768a0ca517cadc0f77	0.0	0.0	10.0	0.0	10.0	0.0	0.0	0.0	0.0	0.0	0.0	0.0	3.0	0.0	0.0	0.0	0.0	0.0	3.0	0.0	0.0	Bacteria;Proteobacteria;Gammaproteobacteria;MBMPE27;uncultured bacterium
a7eac3bc26517476346c4b1cb9e7b0b4	0.0	0.0	37.0	0.0	0.0	0.0	0.0	0.0	0.0	0.0	0.0	0.0	0.0	0.0	0.0	0.0	0.0	0.0	0.0	0.0	0.0	Bacteria;Proteobacteria;Deltaproteobacteria;Desulfarculales;Desulfarculaceae;Desulfatiglans
3d0f6eecb2f8a397611824cb3b07390f	0.0	20.0	11.0	0.0	0.0	0.0	0.0	0.0	0.0	0.0	0.0	0.0	0.0	0.0	0.0	0.0	0.0	0.0	0.0	0.0	0.0	Bacteria;Proteobacteria;Gammaproteobacteria;Betaproteobacteriales;Rhodocyclaceae;Sulfuritalea
e234c0d07b0652afe259ec8b7d551ecb	0.0	0.0	13.0	0.0	0.0	0.0	0.0	0.0	0.0	0.0	0.0	0.0	0.0	0.0	0.0	0.0	0.0	0.0	0.0	0.0	0.0	Bacteria;Proteobacteria;Deltaproteobacteria;Myxococcales;P3OB-42;metagenome
3e8da0bbc6a39b2d0cb9a8bd97b4e065	0.0	7.0	10.0	8.0	0.0	0.0	0.0	7.0	3.0	0.0	12.0	0.0	0.0	0.0	0.0	0.0	0.0	0.0	7.0	0.0	6.0	Bacteria;Chloroflexi;Anaerolineae;Anaerolineales;Anaerolineaceae;uncultured;uncultured Chloroflexi bacterium
7d2f88a6d9af16486ad8862430592f95	0.0	0.0	0.0	0.0	0.0	0.0	0.0	0.0	0.0	0.0	0.0	0.0	0.0	0.0	0.0	0.0	0.0	0.0	27.0	0.0	0.0	Bacteria;Bacteroidetes;Ignavibacteria;Ignavibacteriales;Ignavibacteriaceae;Ignavibacterium;uncultured bacterium
f946b50381ec921baf3aeb617487cae2	0.0	0.0	0.0	0.0	35.0	0.0	0.0	0.0	0.0	0.0	0.0	0.0	11.0	0.0	0.0	0.0	4.0	0.0	0.0	0.0	0.0	Bacteria;Proteobacteria;Deltaproteobacteria;Myxococcales;Archangiaceae;Anaeromyxobacter;uncultured bacterium
2b7af1eb1930c99493a966a90ae0e1f6	0.0	0.0	0.0	24.0	0.0	0.0	0.0	0.0	0.0	0.0	0.0	0.0	0.0	0.0	0.0	36.0	0.0	0.0	0.0	0.0	0.0	Bacteria;Firmicutes;Clostridia;Clostridiales;Ruminococcaceae
2b5d99e2921cdd7ad831a55b9b86baa1	0.0	0.0	0.0	0.0	0.0	0.0	0.0	32.0	0.0	0.0	0.0	0.0	17.0	0.0	0.0	0.0	0.0	0.0	23.0	12.0	0.0	Bacteria;Bacteroidetes;Bacteroidia;Bacteroidales;Tannerellaceae;Macellibacteroides;uncultured bacterium
45c3a5edbc05eae129e5efa165df170b	0.0	0.0	0.0	0.0	0.0	0.0	0.0	7.0	24.0	0.0	23.0	0.0	13.0	0.0	0.0	0.0	0.0	0.0	4.0	0.0	0.0	Bacteria;Firmicutes;Clostridia;Clostridiales;Peptococcaceae;Desulfosporosinus
89cc601bd5a99c1888e3b862dd34ec66	20.0	18.0	0.0	0.0	0.0	0.0	0.0	0.0	0.0	0.0	0.0	0.0	0.0	0.0	0.0	0.0	0.0	0.0	0.0	0.0	0.0	Bacteria;Bacteroidetes;Bacteroidia;Bacteroidales;Bacteroidetes vadinHA17
76c2f2c59e5050a6bfdd5e7ae5c6ace2	0.0	0.0	4.0	0.0	7.0	0.0	14.0	0.0	0.0	0.0	5.0	8.0	0.0	0.0	0.0	3.0	10.0	0.0	0.0	0.0	0.0	Bacteria;Proteobacteria;Gammaproteobacteria;Betaproteobacteriales;Nitrosomonadaceae;mle1-7;uncultured bacterium
1bfd68a12d65df2eb0e44db0d42c38d0	0.0	23.0	0.0	0.0	0.0	0.0	0.0	0.0	0.0	0.0	0.0	0.0	0.0	0.0	0.0	0.0	0.0	0.0	0.0	0.0	0.0	Bacteria;Spirochaetes;Leptospirae;Leptospirales;Leptospiraceae;RBG-16-49-21;uncultured bacterium
136afaeae9121cc179458d2be77a215f	0.0	0.0	0.0	0.0	0.0	0.0	0.0	0.0	13.0	0.0	4.0	0.0	0.0	0.0	0.0	0.0	0.0	0.0	0.0	0.0	0.0	Bacteria;Acidobacteria;Subgroup 18;uncultured bacterium
be6de5529c80d3b433a48e348e776ffc	0.0	0.0	0.0	0.0	52.0	0.0	0.0	0.0	0.0	0.0	0.0	0.0	0.0	30.0	0.0	0.0	0.0	0.0	0.0	0.0	0.0	Bacteria;Firmicutes;Clostridia;Clostridiales;Clostridiaceae 1
5d39c1639f2c00b4a4ecb3bf512bf420	0.0	0.0	0.0	0.0	29.0	0.0	0.0	0.0	0.0	0.0	0.0	0.0	0.0	0.0	0.0	10.0	11.0	0.0	0.0	0.0	0.0	Bacteria;Bacteroidetes;Bacteroidia;Bacteroidales;Bacteroidetes vadinHA17
f959698e04f3ffa6702deb8fe37374fa	16.0	0.0	22.0	0.0	0.0	0.0	0.0	0.0	0.0	0.0	0.0	0.0	0.0	0.0	0.0	0.0	0.0	0.0	0.0	0.0	0.0	Bacteria;Bacteroidetes;Bacteroidia;Bacteroidales;Bacteroidetes vadinHA17
1a7d1da43340bbff2d40cd28e2bbf642	8.0	37.0	8.0	0.0	0.0	0.0	0.0	0.0	0.0	0.0	0.0	0.0	0.0	0.0	0.0	0.0	0.0	0.0	0.0	0.0	0.0	Bacteria
f2e16ba98c19fafb4dc3850ebe16db0d	0.0	17.0	0.0	0.0	9.0	0.0	0.0	0.0	3.0	0.0	0.0	3.0	0.0	0.0	0.0	0.0	8.0	0.0	5.0	0.0	0.0	Bacteria;Proteobacteria;Deltaproteobacteria;Syntrophobacterales;Syntrophaceae;uncultured;uncultured bacterium
2fac845da336657d55f1a9f350c6bc09	0.0	9.0	0.0	0.0	0.0	0.0	0.0	0.0	0.0	0.0	0.0	0.0	0.0	0.0	0.0	11.0	0.0	0.0	0.0	0.0	0.0	Bacteria;Proteobacteria;Alphaproteobacteria;Rhizobiales
c21145649b82383459fc80b5bd4e7498	0.0	0.0	17.0	0.0	0.0	0.0	0.0	0.0	0.0	0.0	0.0	0.0	0.0	0.0	0.0	0.0	0.0	0.0	0.0	0.0	0.0	Bacteria;Bacteroidetes;Bacteroidia;Bacteroidales;SB-5
6f3cd7c8a1de7b173ad75e20d89b57ea	0.0	0.0	0.0	0.0	0.0	5.0	0.0	0.0	0.0	0.0	0.0	9.0	11.0	0.0	0.0	25.0	0.0	0.0	0.0	0.0	0.0	Archaea;Euryarchaeota;Thermoplasmata;Methanomassiliicoccales;Methanomassiliicoccaceae;Methanomassiliicoccus;uncultured archaeon
767f3283ab767c0a7adbf5a18db0742a	6.0	21.0	11.0	0.0	0.0	0.0	0.0	0.0	0.0	0.0	0.0	0.0	0.0	0.0	0.0	0.0	0.0	0.0	0.0	0.0	0.0	Bacteria;Proteobacteria;Gammaproteobacteria;Betaproteobacteriales;Rhodocyclaceae;Candidatus Accumulibacter;uncultured bacterium
f88e8db6ac1a9671a6f6c02b30ae6fde	0.0	15.0	0.0	11.0	0.0	0.0	0.0	0.0	0.0	0.0	24.0	0.0	0.0	13.0	0.0	0.0	0.0	0.0	0.0	0.0	4.0	Bacteria;Proteobacteria;Gammaproteobacteria;Chromatiales;Chromatiaceae;uncultured;uncultured bacterium
93fcca76cfd2a643a9b514e00e3d816f	0.0	10.0	0.0	0.0	12.0	0.0	0.0	11.0	0.0	0.0	0.0	0.0	0.0	4.0	0.0	0.0	10.0	0.0	0.0	0.0	0.0	Bacteria;Bacteroidetes;Bacteroidia;Chitinophagales;Chitinophagaceae;Dinghuibacter;uncultured bacterium
3b72213d3ee1e8baa0e143dfcd3b390b	0.0	0.0	0.0	0.0	0.0	0.0	34.0	0.0	44.0	0.0	0.0	0.0	0.0	0.0	0.0	0.0	0.0	0.0	0.0	0.0	0.0	Bacteria;Firmicutes;Clostridia;Clostridiales;Clostridiaceae 1;Clostridium sensu stricto 10;uncultured bacterium
1b89949a3c3ac8ca4371667ee203afcf	12.0	31.0	0.0	0.0	0.0	0.0	0.0	0.0	0.0	0.0	0.0	0.0	0.0	18.0	0.0	0.0	0.0	0.0	0.0	0.0	0.0	Bacteria;Proteobacteria;Gammaproteobacteria;Steroidobacterales;Steroidobacteraceae;uncultured;uncultured soil bacterium
13e1cbd89cf90e4c46ca0a2a90ed43b2	0.0	0.0	0.0	0.0	0.0	0.0	0.0	0.0	0.0	0.0	24.0	0.0	0.0	12.0	0.0	21.0	0.0	0.0	0.0	0.0	0.0	Bacteria;Proteobacteria;Deltaproteobacteria;Deltaproteobacteria Incertae Sedis;Syntrophorhabdaceae;Syntrophorhabdus;uncultured bacterium
7ff346973a282aa55de296afdb5d74af	0.0	0.0	11.0	0.0	0.0	0.0	5.0	0.0	6.0	0.0	7.0	4.0	20.0	0.0	0.0	0.0	0.0	0.0	0.0	0.0	0.0	Bacteria;Actinobacteria;Actinobacteria;Micrococcales;Micrococcaceae;Pseudarthrobacter
86a4bc25c929655760136032f7ae68d8	0.0	0.0	0.0	25.0	22.0	0.0	0.0	29.0	0.0	0.0	0.0	0.0	0.0	0.0	0.0	0.0	0.0	0.0	0.0	0.0	0.0	Bacteria;Firmicutes;Bacilli;Bacillales;Bacillaceae;Bacillus
f8b25c109a5efe5dce56b31318fb437e	21.0	15.0	0.0	0.0	0.0	0.0	0.0	0.0	0.0	0.0	0.0	0.0	10.0	0.0	0.0	0.0	0.0	0.0	0.0	0.0	0.0	Bacteria;Acidobacteria;Subgroup 18;uncultured Acidobacteria bacterium
f467f8787adbb3e5fc9f1bc590118e1d	0.0	0.0	25.0	0.0	0.0	0.0	0.0	0.0	0.0	0.0	0.0	0.0	0.0	0.0	0.0	0.0	0.0	0.0	0.0	0.0	0.0	Archaea;Euryarchaeota;Methanobacteria;Methanobacteriales;Methanobacteriaceae
dac80df8fe6524e8eb56ade51cd4f358	0.0	0.0	17.0	0.0	0.0	0.0	10.0	8.0	0.0	0.0	0.0	0.0	13.0	0.0	0.0	12.0	0.0	0.0	0.0	0.0	0.0	Bacteria;Chloroflexi;Anaerolineae;Anaerolineales;Anaerolineaceae;uncultured;uncultured Chloroflexi bacterium
42dba0a86c708be881e5a97b57c54470	0.0	29.0	0.0	3.0	0.0	0.0	0.0	0.0	15.0	0.0	0.0	0.0	0.0	0.0	0.0	0.0	0.0	0.0	0.0	0.0	0.0	Bacteria;Proteobacteria;Gammaproteobacteria;Cellvibrionales;Spongiibacteraceae;BD1-7 clade;metagenome
7d55ca7855e7a38fcc118cc2604bd15f	0.0	4.0	0.0	0.0	0.0	0.0	0.0	3.0	0.0	0.0	0.0	0.0	0.0	0.0	5.0	4.0	0.0	0.0	0.0	0.0	0.0	Bacteria;Firmicutes;Clostridia;Clostridiales;Christensenellaceae;uncultured;uncultured bacterium
6db836b45ce4c39b799c1f3280d3a1b9	0.0	0.0	0.0	0.0	25.0	0.0	0.0	0.0	0.0	0.0	0.0	0.0	33.0	0.0	0.0	0.0	0.0	0.0	0.0	0.0	0.0	Bacteria;Proteobacteria;Gammaproteobacteria;Methylococcales;Methylomonaceae;Crenothrix;uncultured bacterium
c9075c3a6711a6a286280b4ddddb7dc7	0.0	0.0	0.0	0.0	65.0	0.0	0.0	0.0	0.0	0.0	10.0	0.0	0.0	0.0	0.0	0.0	0.0	0.0	0.0	0.0	0.0	Bacteria;Firmicutes;Clostridia;Clostridiales;Clostridiaceae 1;Clostridium sensu stricto 8;uncultured bacterium
5a287c167f96b32277407757f289c8e5	0.0	0.0	0.0	0.0	0.0	0.0	0.0	0.0	0.0	3.0	0.0	0.0	0.0	0.0	0.0	28.0	0.0	0.0	0.0	0.0	0.0	Bacteria;Firmicutes;Clostridia;Clostridiales;Peptococcaceae;Syntrophobotulus;Syntrophobotulus glycolicus DSM 8271
e0e360a38b6da18aab3f44b5e8801610	0.0	0.0	0.0	0.0	0.0	0.0	0.0	0.0	0.0	0.0	0.0	0.0	0.0	0.0	0.0	0.0	0.0	0.0	0.0	75.0	0.0	Bacteria;Acidobacteria;Holophagae;Holophagales;Holophagaceae;uncultured;uncultured bacterium
0f6236967152a6c52b60766fae5dbc5b	10.0	0.0	15.0	0.0	0.0	0.0	0.0	0.0	5.0	0.0	0.0	0.0	7.0	0.0	0.0	0.0	0.0	3.0	0.0	0.0	0.0	Bacteria;Chloroflexi;Anaerolineae;Anaerolineales;Anaerolineaceae;uncultured;metagenome
0851ec1b76d9c4827abe37086e316722	0.0	0.0	9.0	0.0	20.0	0.0	0.0	0.0	14.0	0.0	0.0	0.0	0.0	0.0	0.0	0.0	0.0	0.0	0.0	0.0	5.0	Bacteria;Proteobacteria;Deltaproteobacteria;Syntrophobacterales;Syntrophaceae;Desulfobacca;uncultured bacterium
d8ee2547d0bf01b4df450b6f7a282e1d	0.0	0.0	0.0	0.0	0.0	0.0	20.0	0.0	0.0	0.0	0.0	15.0	0.0	0.0	0.0	0.0	0.0	0.0	0.0	3.0	0.0	Bacteria;Bacteroidetes;Bacteroidia;Bacteroidales;Bacteroidetes vadinHA17;uncultured bacterium
01dea4f0e80aadd153cdd414c5ea25da	0.0	0.0	0.0	14.0	41.0	19.0	0.0	0.0	0.0	0.0	0.0	0.0	0.0	0.0	0.0	0.0	0.0	0.0	0.0	0.0	0.0	Bacteria;Firmicutes;Clostridia;Clostridiales;Clostridiaceae 1;Clostridium sensu stricto 1;uncultured bacterium
cd595c4d4718f235de7afa8a4fb1d827	23.0	21.0	0.0	0.0	0.0	0.0	0.0	0.0	0.0	0.0	0.0	0.0	0.0	0.0	0.0	0.0	0.0	0.0	0.0	0.0	0.0	Bacteria;Cyanobacteria;Oxyphotobacteria;Chloroplast;uncultured diatom
0af3e02da8acf7a538a518226838f2d4	0.0	0.0	0.0	37.0	0.0	0.0	0.0	0.0	0.0	0.0	0.0	0.0	0.0	0.0	0.0	16.0	0.0	0.0	0.0	0.0	0.0	Bacteria;Firmicutes;Clostridia;Clostridiales;Ruminococcaceae;Ruminiclostridium 9;unidentified
1cecf2d5d086c0991bbdb399a1ca1524	0.0	0.0	0.0	0.0	30.0	0.0	0.0	0.0	0.0	0.0	0.0	0.0	0.0	0.0	0.0	0.0	0.0	17.0	0.0	0.0	0.0	Bacteria;Firmicutes;Negativicutes;Selenomonadales;Veillonellaceae;Anaerosporomusa;uncultured bacterium
7cb573f9eb6ccf741035e218c6118ea8	0.0	0.0	0.0	0.0	0.0	0.0	6.0	0.0	0.0	0.0	0.0	0.0	6.0	0.0	0.0	0.0	0.0	0.0	43.0	18.0	0.0	Bacteria;Firmicutes;Clostridia;Clostridiales;Family XII;Fusibacter;uncultured bacterium
044762f9bdea6fe46f457ece462322f7	0.0	0.0	0.0	0.0	0.0	0.0	0.0	0.0	0.0	0.0	0.0	0.0	0.0	0.0	0.0	26.0	0.0	18.0	0.0	0.0	0.0	Bacteria;Nitrospirae;Thermodesulfovibrionia;uncultured;uncultured bacterium
da729e719812770f0ddbf8b3efb2e9d4	0.0	0.0	0.0	0.0	0.0	0.0	3.0	0.0	0.0	0.0	0.0	0.0	0.0	0.0	0.0	0.0	0.0	0.0	0.0	0.0	0.0	Bacteria;Proteobacteria;Deltaproteobacteria;Desulfobacterales;Desulfobacteraceae;uncultured;uncultured bacterium
416d587357455745fff326bf21d748e0	0.0	0.0	58.0	0.0	0.0	0.0	0.0	0.0	0.0	0.0	0.0	0.0	14.0	0.0	0.0	0.0	0.0	0.0	0.0	0.0	0.0	Bacteria;Proteobacteria;Gammaproteobacteria;Betaproteobacteriales;Rhodocyclaceae;Sulfuritalea;uncultured bacterium
187f101728dca3e1632750c29530e148	0.0	0.0	24.0	0.0	0.0	0.0	0.0	0.0	34.0	0.0	0.0	0.0	0.0	0.0	0.0	0.0	0.0	0.0	0.0	0.0	14.0	Bacteria;Actinobacteria;Coriobacteriia;OPB41;uncultured bacterium
9af3467db68cf6063627304cecd46a65	0.0	0.0	0.0	0.0	9.0	0.0	0.0	0.0	0.0	0.0	0.0	11.0	0.0	52.0	0.0	0.0	0.0	0.0	0.0	0.0	0.0	Bacteria;Proteobacteria;Gammaproteobacteria;Pseudomonadales;Pseudomonadaceae;Pseudomonas
61f7971b9127b55eaa3f95ede0bb23f1	0.0	0.0	0.0	0.0	0.0	0.0	0.0	0.0	0.0	0.0	0.0	0.0	0.0	0.0	59.0	0.0	0.0	0.0	0.0	0.0	13.0	Bacteria;Proteobacteria;Gammaproteobacteria;Betaproteobacteriales;Sulfuricellaceae
dbad472a643cc8aaaeab0590e6f8af8a	3.0	14.0	9.0	6.0	0.0	0.0	5.0	4.0	0.0	0.0	0.0	2.0	0.0	9.0	0.0	0.0	0.0	4.0	0.0	3.0	0.0	Bacteria;Firmicutes;Clostridia;Clostridiales;TSAC18;uncultured bacterium
783201ee227aeb2a321dd7547c8daec0	0.0	0.0	0.0	0.0	0.0	0.0	0.0	0.0	0.0	0.0	0.0	0.0	0.0	20.0	0.0	0.0	0.0	0.0	0.0	0.0	0.0	Bacteria;Proteobacteria;Deltaproteobacteria;Desulfuromonadales;Geobacteraceae;Geobacter;uncultured bacterium
515ac42e358d26f7d1cafc8c259b8d66	0.0	22.0	0.0	0.0	0.0	0.0	0.0	8.0	0.0	0.0	0.0	0.0	0.0	0.0	0.0	0.0	7.0	0.0	0.0	0.0	0.0	Archaea;Euryarchaeota;Methanomicrobia;Methanomicrobiales;Methanoregulaceae;Methanolinea;uncultured archaeon
84f6d7fafdd917c863c0239af2eb4002	0.0	0.0	0.0	0.0	0.0	0.0	0.0	0.0	0.0	0.0	0.0	0.0	0.0	0.0	0.0	0.0	7.0	0.0	0.0	0.0	20.0	Bacteria;Chloroflexi;Anaerolineae;Anaerolineales;Anaerolineaceae;Leptolinea
297c89210fda44c914497a27ba795ab4	0.0	0.0	0.0	0.0	0.0	0.0	0.0	0.0	0.0	0.0	0.0	13.0	0.0	0.0	0.0	0.0	17.0	11.0	0.0	0.0	0.0	Bacteria;Proteobacteria;Deltaproteobacteria;Syntrophobacterales;Syntrophobacteraceae;uncultured;uncultured bacterium
c6ecf0fe8c87aa11b74dc6516b34b904	13.0	10.0	12.0	0.0	6.0	3.0	0.0	0.0	0.0	0.0	0.0	0.0	0.0	0.0	0.0	0.0	0.0	0.0	0.0	0.0	0.0	Bacteria;Proteobacteria;Gammaproteobacteria;Xanthomonadales;Xanthomonadaceae;Arenimonas
79f184637870d381d99c55d77eef4e91	0.0	23.0	0.0	0.0	0.0	0.0	0.0	0.0	0.0	0.0	0.0	0.0	0.0	0.0	0.0	0.0	0.0	0.0	0.0	0.0	0.0	Archaea;Euryarchaeota;Methanomicrobia;Methanomicrobiales;Methanoregulaceae;Methanoregula;uncultured archaeon
16ce8e77fc543a3620367cc54511742c	0.0	0.0	0.0	0.0	0.0	0.0	0.0	0.0	0.0	0.0	0.0	0.0	0.0	11.0	0.0	0.0	0.0	0.0	0.0	0.0	0.0	Bacteria;Chloroflexi;Anaerolineae;Anaerolineales;Anaerolineaceae;Leptolinea;uncultured bacterium
db61f80fb902cf8207df8ff5e578f454	0.0	0.0	42.0	8.0	0.0	0.0	0.0	0.0	0.0	0.0	0.0	0.0	0.0	0.0	0.0	0.0	0.0	11.0	0.0	0.0	0.0	Bacteria;Chloroflexi;Anaerolineae;Anaerolineales;Anaerolineaceae;uncultured
4fc4287e5baf7e14d8551b827db15e89	0.0	0.0	0.0	4.0	0.0	0.0	0.0	20.0	0.0	0.0	0.0	0.0	0.0	25.0	0.0	5.0	0.0	0.0	0.0	0.0	0.0	Bacteria;Bacteroidetes;Bacteroidia;Sphingobacteriales;ST-12K33;uncultured bacterium
60d71b67ef886d9ee35ae490872883dd	0.0	17.0	0.0	0.0	0.0	0.0	2.0	0.0	0.0	0.0	0.0	0.0	0.0	0.0	0.0	0.0	2.0	0.0	0.0	0.0	0.0	Bacteria;Proteobacteria;Deltaproteobacteria;Desulfobacterales;Desulfobacteraceae;uncultured;uncultured bacterium
7d5926404952d7e9eb7df30a82b82fa9	0.0	0.0	0.0	0.0	0.0	0.0	28.0	0.0	0.0	0.0	0.0	0.0	18.0	0.0	0.0	0.0	8.0	0.0	0.0	0.0	0.0	Bacteria;Actinobacteria;Coriobacteriia;OPB41;uncultured bacterium
0a10b8b248933ce735430229fc1905aa	0.0	0.0	24.0	0.0	0.0	0.0	0.0	0.0	0.0	0.0	0.0	0.0	0.0	0.0	0.0	0.0	0.0	0.0	0.0	0.0	0.0	Bacteria;Nitrospinae;P9X2b3D02
d84f3dbc9ee83618410ea91201b4168d	0.0	0.0	30.0	0.0	0.0	0.0	0.0	0.0	0.0	0.0	0.0	0.0	0.0	0.0	0.0	16.0	0.0	22.0	0.0	0.0	0.0	Bacteria;Proteobacteria;Deltaproteobacteria;Desulfuromonadales;Geobacteraceae;Geobacter;uncultured bacterium
376fb29ef313a8f3ff06fc3104ce7679	0.0	0.0	0.0	0.0	0.0	0.0	0.0	0.0	0.0	0.0	0.0	0.0	0.0	0.0	0.0	0.0	0.0	0.0	62.0	6.0	0.0	Bacteria;Proteobacteria;Alphaproteobacteria;Rhodospirillales;uncultured;uncultured bacterium
5bf73cc59b6f93de7fa9c4ecb690f93c	9.0	17.0	0.0	0.0	0.0	0.0	0.0	0.0	0.0	0.0	0.0	0.0	0.0	0.0	0.0	0.0	0.0	0.0	0.0	0.0	0.0	Bacteria;Proteobacteria;Deltaproteobacteria;Syntrophobacterales;Syntrophaceae;uncultured;uncultured bacterium
6a1c21854d9da2c5d1c9361d57cb4729	0.0	0.0	0.0	0.0	3.0	0.0	7.0	0.0	0.0	0.0	0.0	0.0	0.0	0.0	0.0	0.0	0.0	0.0	0.0	0.0	0.0	Bacteria;Proteobacteria;Deltaproteobacteria;Deltaproteobacteria Incertae Sedis;Unknown Family;Deferrisoma
aaee5360f4758a91f61467800219191f	0.0	33.0	0.0	0.0	0.0	0.0	0.0	0.0	0.0	0.0	0.0	0.0	0.0	0.0	0.0	0.0	0.0	0.0	0.0	0.0	0.0	Bacteria;Bacteroidetes;Bacteroidia;Bacteroidales;Bacteroidetes vadinHA17
6e241dacae5a1cf11ecfff1ac1093b5d	0.0	16.0	0.0	0.0	0.0	0.0	0.0	0.0	0.0	0.0	0.0	0.0	0.0	0.0	0.0	0.0	0.0	0.0	0.0	0.0	0.0	Bacteria;Proteobacteria;Deltaproteobacteria;Desulfarculales;Desulfarculaceae;Desulfatiglans
78bc1b97e004764eab46e45931b28364	0.0	0.0	34.0	0.0	0.0	0.0	11.0	0.0	0.0	0.0	0.0	0.0	0.0	0.0	0.0	0.0	0.0	0.0	0.0	0.0	0.0	Bacteria;Chloroflexi;Anaerolineae
b4da2269db5107480d52693002ce4b16	0.0	21.0	8.0	0.0	0.0	0.0	0.0	0.0	0.0	0.0	0.0	0.0	0.0	0.0	0.0	0.0	0.0	0.0	0.0	0.0	0.0	Bacteria;Bacteroidetes;Bacteroidia;Bacteroidales;Bacteroidetes vadinHA17;uncultured bacterium
7dbf14ee08f4641e1311b04a568645ef	0.0	0.0	35.0	0.0	0.0	0.0	4.0	0.0	8.0	0.0	0.0	0.0	0.0	0.0	0.0	0.0	0.0	0.0	0.0	0.0	0.0	Bacteria;Epsilonbacteraeota;Campylobacteria;Campylobacterales;Thiovulaceae;Sulfuricurvum;uncultured bacterium
69007d074e45d319c034cf0ae52c7618	0.0	0.0	0.0	0.0	0.0	3.0	0.0	18.0	20.0	0.0	0.0	0.0	0.0	14.0	0.0	0.0	0.0	0.0	11.0	0.0	0.0	Bacteria;Proteobacteria;Deltaproteobacteria;Syntrophobacterales;Syntrophaceae;uncultured;uncultured delta proteobacterium
3839b0afac1a07c58a0a0f13ec82aec3	0.0	0.0	0.0	0.0	0.0	0.0	21.0	18.0	0.0	0.0	0.0	0.0	27.0	0.0	0.0	0.0	0.0	0.0	0.0	0.0	0.0	Bacteria;Chloroflexi;Anaerolineae;Anaerolineales;Anaerolineaceae;uncultured;uncultured Chloroflexi bacterium
ddbeda155180c59e0963e67a3b34ba1e	9.0	6.0	0.0	0.0	0.0	0.0	0.0	0.0	0.0	0.0	0.0	0.0	0.0	0.0	0.0	0.0	0.0	0.0	0.0	0.0	0.0	Bacteria;Proteobacteria;Deltaproteobacteria;Syntrophobacterales;Syntrophaceae;Syntrophus
ca019dc1f7991a3f2a30faf861bee144	8.0	10.0	13.0	0.0	0.0	0.0	0.0	0.0	0.0	0.0	0.0	0.0	0.0	0.0	0.0	0.0	0.0	0.0	0.0	0.0	5.0	Bacteria;Acidobacteria;Subgroup 17;metagenome
c051f36bc608a2b016717c64c4ad9a8e	0.0	23.0	0.0	0.0	0.0	0.0	0.0	0.0	0.0	0.0	0.0	0.0	0.0	0.0	0.0	0.0	0.0	0.0	0.0	0.0	0.0	Bacteria;Proteobacteria;Deltaproteobacteria;Desulfuromonadales;Geobacteraceae;Geobacter
b1e1f0c15d35fcd36d8ef5ce36006996	0.0	0.0	0.0	0.0	11.0	6.0	25.0	0.0	0.0	0.0	0.0	0.0	0.0	0.0	0.0	0.0	0.0	0.0	0.0	0.0	0.0	Bacteria;Proteobacteria;Gammaproteobacteria;Betaproteobacteriales;SC-I-84;uncultured bacterium
e31b26d96a09ea8ef59f3075b106b9d4	0.0	0.0	0.0	0.0	0.0	0.0	0.0	0.0	0.0	0.0	11.0	0.0	0.0	0.0	0.0	18.0	16.0	0.0	0.0	0.0	0.0	Bacteria;Chloroflexi;Anaerolineae;Anaerolineales;Anaerolineaceae;Anaerolinea;uncultured bacterium
61e5adf954ac9ffcd64070d57a14a60c	10.0	0.0	0.0	0.0	3.0	0.0	0.0	0.0	0.0	0.0	0.0	0.0	0.0	0.0	0.0	0.0	0.0	0.0	0.0	0.0	0.0	Bacteria;Nitrospinae;P9X2b3D02;uncultured prokaryote
b21a4e432b6e1cd8f1aa1e01eaa78ad6	0.0	0.0	0.0	0.0	0.0	0.0	0.0	16.0	0.0	0.0	0.0	0.0	0.0	0.0	0.0	0.0	0.0	0.0	0.0	0.0	0.0	Bacteria;Chloroflexi;Anaerolineae;Anaerolineales;Anaerolineaceae;uncultured
29ab769607e61a0d7bac3e47b7709792	9.0	6.0	0.0	0.0	0.0	0.0	0.0	0.0	0.0	0.0	3.0	0.0	0.0	0.0	0.0	0.0	0.0	0.0	0.0	0.0	0.0	Bacteria;Proteobacteria;Gammaproteobacteria;Cellvibrionales;Halieaceae;Halioglobus;uncultured bacterium
c173b14d46eebff26a72c7e77eb593c0	0.0	22.0	0.0	0.0	0.0	0.0	0.0	0.0	0.0	0.0	11.0	0.0	0.0	0.0	0.0	0.0	0.0	0.0	0.0	0.0	0.0	Bacteria;Proteobacteria;Deltaproteobacteria;Sva0485
9bc17c40ce6bf488cf78ffcaf1219028	0.0	8.0	0.0	0.0	0.0	0.0	0.0	0.0	0.0	0.0	0.0	0.0	0.0	0.0	0.0	0.0	0.0	0.0	0.0	0.0	0.0	Bacteria;Nitrospirae;Nitrospira;Nitrospirales;Nitrospiraceae;Nitrospira
71ab70b5cdca99f940bb67aad0f5e279	0.0	0.0	15.0	0.0	0.0	0.0	6.0	0.0	0.0	0.0	0.0	0.0	7.0	0.0	0.0	0.0	0.0	0.0	0.0	0.0	0.0	Bacteria;Bacteroidetes;Bacteroidia;Chitinophagales;Saprospiraceae;uncultured
522ec43e10be763b9f3ce76d57bab927	0.0	0.0	0.0	13.0	0.0	0.0	0.0	0.0	0.0	0.0	0.0	0.0	0.0	0.0	0.0	10.0	0.0	0.0	0.0	0.0	0.0	Bacteria;Proteobacteria;Gammaproteobacteria;Betaproteobacteriales;Burkholderiaceae;uncultured;uncultured beta proteobacterium
cea0e609997f48e3e3d3e0f67a90db6e	21.0	0.0	0.0	9.0	0.0	0.0	0.0	0.0	0.0	0.0	0.0	0.0	0.0	0.0	0.0	0.0	0.0	0.0	17.0	0.0	0.0	Bacteria;Proteobacteria;Deltaproteobacteria;Deltaproteobacteria Incertae Sedis;Syntrophorhabdaceae;Syntrophorhabdus;uncultured bacterium
9de10a312c1ce4ed05a2d95d1e3f4870	0.0	13.0	0.0	7.0	0.0	0.0	0.0	0.0	0.0	0.0	5.0	0.0	0.0	4.0	0.0	0.0	0.0	0.0	0.0	0.0	0.0	Bacteria;Proteobacteria;Gammaproteobacteria;Betaproteobacteriales;Nitrosomonadaceae;oc32;uncultured bacterium
d6b297fa817372915b2047468175fd1c	0.0	0.0	0.0	0.0	10.0	0.0	17.0	0.0	0.0	0.0	7.0	0.0	8.0	0.0	0.0	0.0	0.0	0.0	0.0	0.0	0.0	Bacteria;Proteobacteria;Gammaproteobacteria;Arenicellales;Arenicellaceae;uncultured
6fa11003296b4e2b0bec6d3723ac8efc	0.0	0.0	0.0	0.0	0.0	0.0	23.0	0.0	0.0	0.0	0.0	0.0	0.0	0.0	0.0	0.0	0.0	0.0	0.0	0.0	0.0	Bacteria;Proteobacteria;Gammaproteobacteria;Betaproteobacteriales;SC-I-84;uncultured bacterium
048be06b9d32f2042461e7a19256f9ca	0.0	0.0	0.0	0.0	0.0	0.0	0.0	0.0	0.0	0.0	0.0	0.0	0.0	11.0	0.0	0.0	0.0	0.0	8.0	43.0	0.0	Bacteria;Firmicutes;Clostridia;Clostridiales;Clostridiaceae 1;Fonticella;uncultured bacterium
e831a11a7886b5b8b5840a324d69ad8c	0.0	0.0	0.0	0.0	0.0	0.0	0.0	0.0	0.0	0.0	0.0	0.0	0.0	0.0	0.0	0.0	0.0	0.0	62.0	0.0	0.0	Bacteria;Bacteroidetes;Bacteroidia;Bacteroidales;Rikenellaceae;Blvii28 wastewater-sludge group;uncultured bacterium
c6ee06f7b74f01074f920867902a02a8	0.0	0.0	0.0	0.0	0.0	0.0	0.0	0.0	0.0	0.0	0.0	0.0	0.0	10.0	0.0	0.0	4.0	0.0	0.0	0.0	0.0	Bacteria;Nitrospinae;P9X2b3D02
2c4599c5452aead1528935c8302640d6	0.0	0.0	0.0	0.0	0.0	0.0	0.0	0.0	0.0	0.0	0.0	0.0	0.0	9.0	0.0	0.0	0.0	0.0	29.0	0.0	11.0	Archaea;Euryarchaeota;Thermoplasmata;Methanomassiliicoccales;Methanomassiliicoccaceae;uncultured;uncultured archaeon
2a3de7513e7167c4ab6beeda07d8d19c	0.0	0.0	0.0	0.0	0.0	0.0	0.0	0.0	0.0	0.0	0.0	0.0	0.0	0.0	0.0	0.0	41.0	0.0	0.0	0.0	0.0	Bacteria;Proteobacteria;Deltaproteobacteria;Desulfuromonadales;Geobacteraceae;Geobacter;uncultured bacterium
e54586dcf06a35f82ffdaf2e72b2e7bc	6.0	0.0	0.0	0.0	0.0	0.0	0.0	0.0	0.0	0.0	0.0	0.0	0.0	5.0	0.0	0.0	0.0	0.0	7.0	0.0	0.0	Bacteria;Proteobacteria;Deltaproteobacteria;Sva0485
a8ad0302bc4cd3d52234a603b7f13d6e	0.0	18.0	0.0	0.0	0.0	0.0	0.0	0.0	0.0	0.0	0.0	0.0	0.0	0.0	0.0	0.0	0.0	0.0	0.0	0.0	0.0	Bacteria;Verrucomicrobia;Verrucomicrobiae;Pedosphaerales;Pedosphaeraceae
c1a7d5ccdb74dae88b04d1e473e7c6cb	0.0	11.0	0.0	0.0	0.0	4.0	0.0	0.0	0.0	0.0	0.0	0.0	0.0	0.0	0.0	0.0	0.0	0.0	0.0	0.0	0.0	Bacteria;Proteobacteria;Gammaproteobacteria;Methylococcales;Methylomonaceae;Methylomonas;uncultured bacterium
19963558fb877e696f2665b6fcdf221c	0.0	0.0	0.0	0.0	28.0	0.0	0.0	0.0	18.0	0.0	0.0	0.0	0.0	0.0	0.0	0.0	0.0	0.0	0.0	0.0	0.0	Bacteria;Chloroflexi;Anaerolineae;Anaerolineales;Anaerolineaceae;uncultured
fb8ab3a1859d8feb6137cda4527e7f4a	17.0	0.0	16.0	0.0	0.0	0.0	0.0	0.0	0.0	0.0	0.0	0.0	0.0	0.0	0.0	0.0	0.0	0.0	0.0	0.0	0.0	Bacteria;Proteobacteria;Deltaproteobacteria;Desulfuromonadales
434e2b42e64f4585b3854b14c25cc1b3	9.0	0.0	0.0	0.0	0.0	0.0	0.0	19.0	0.0	0.0	0.0	0.0	0.0	0.0	0.0	0.0	0.0	5.0	0.0	0.0	0.0	Bacteria;Bacteroidetes;Bacteroidia;Bacteroidales;Bacteroidetes vadinHA17;uncultured bacterium
87ad06f783547cc9ddaf6e3628365f4d	8.0	0.0	8.0	0.0	6.0	0.0	0.0	0.0	0.0	0.0	0.0	0.0	0.0	0.0	0.0	0.0	0.0	0.0	0.0	0.0	0.0	Bacteria;Bacteroidetes;Ignavibacteria;Ignavibacteriales;Ignavibacteriaceae;Ignavibacterium;uncultured bacterium
73c62bf8ba825ef01303387a6d24c5e0	0.0	0.0	0.0	0.0	0.0	0.0	0.0	0.0	0.0	0.0	0.0	8.0	12.0	0.0	3.0	15.0	0.0	0.0	0.0	0.0	0.0	Bacteria;Proteobacteria;Gammaproteobacteria;Betaproteobacteriales;B1-7BS;uncultured beta proteobacterium
f19a711776291576f4f21308edf2f26b	0.0	0.0	0.0	0.0	18.0	0.0	0.0	0.0	0.0	0.0	0.0	0.0	0.0	0.0	0.0	0.0	10.0	0.0	0.0	0.0	0.0	Bacteria;Firmicutes;Clostridia;Clostridiales;Clostridiaceae 1;Proteiniclasticum;uncultured bacterium
3fe0028f07ebb5ee34f90df1d2e187a7	0.0	0.0	0.0	0.0	0.0	0.0	0.0	0.0	0.0	0.0	0.0	17.0	0.0	0.0	0.0	0.0	17.0	0.0	0.0	0.0	0.0	Bacteria;Verrucomicrobia;Verrucomicrobiae;Pedosphaerales;Pedosphaeraceae;ADurb.Bin063-1;uncultured bacterium
21ba62d70c4e612427a2c56668400ed4	0.0	0.0	0.0	0.0	0.0	0.0	0.0	0.0	0.0	0.0	0.0	0.0	0.0	8.0	0.0	0.0	0.0	0.0	0.0	5.0	46.0	Bacteria;Firmicutes;Clostridia;Clostridiales;Family XII;Acidaminobacter;uncultured bacterium
e07719f4be1c88d455837c0779481019	0.0	0.0	0.0	0.0	0.0	0.0	0.0	0.0	0.0	0.0	0.0	0.0	0.0	0.0	11.0	0.0	0.0	0.0	0.0	0.0	0.0	Bacteria;Bacteroidetes;Bacteroidia;Chitinophagales;Chitinophagaceae;Dinghuibacter;uncultured bacterium
8c02d09b6e665e75aafffc6e2e9a20fc	51.0	0.0	0.0	0.0	0.0	0.0	0.0	0.0	0.0	0.0	0.0	0.0	0.0	0.0	0.0	0.0	0.0	0.0	7.0	0.0	0.0	Archaea;Euryarchaeota;Methanomicrobia;Methanomicrobiales;Methanoregulaceae;Methanoregula;uncultured archaeon
0145f532c68abb2c968c851d2c54c122	10.0	0.0	0.0	0.0	0.0	3.0	0.0	8.0	0.0	0.0	4.0	0.0	0.0	0.0	0.0	0.0	8.0	12.0	0.0	0.0	0.0	Bacteria;Proteobacteria;Deltaproteobacteria;Deltaproteobacteria Incertae Sedis;Syntrophorhabdaceae;Syntrophorhabdus;uncultured bacterium
1ef6341f7a46ea298edb4c78d0a4de26	0.0	0.0	0.0	58.0	0.0	0.0	0.0	0.0	0.0	0.0	0.0	0.0	0.0	0.0	0.0	0.0	0.0	0.0	0.0	0.0	0.0	Bacteria;Firmicutes;Negativicutes;Selenomonadales;Veillonellaceae;Sporomusa;uncultured bacterium
e1c0ff1d69e7f1726f9f83d200ec3f4e	0.0	0.0	0.0	9.0	16.0	17.0	0.0	0.0	0.0	0.0	5.0	0.0	2.0	0.0	0.0	3.0	0.0	0.0	0.0	0.0	0.0	Bacteria;Firmicutes;Clostridia;Clostridiales;Lachnospiraceae;Vallitalea;uncultured bacterium
a9045ec43dcd9617709bd40e7d302a75	17.0	0.0	0.0	0.0	0.0	0.0	0.0	0.0	0.0	0.0	0.0	0.0	0.0	0.0	0.0	0.0	0.0	0.0	0.0	0.0	0.0	Bacteria;Rokubacteria;NC10;Methylomirabilales;Methylomirabilaceae;Sh765B-TzT-35;uncultured bacterium
50556fe7d8f5f30fee6d129bc2dfd5c7	14.0	0.0	0.0	0.0	0.0	0.0	0.0	4.0	0.0	0.0	0.0	0.0	0.0	0.0	0.0	0.0	0.0	0.0	0.0	0.0	0.0	Bacteria;Bacteroidetes;Bacteroidia;Cytophagales;Microscillaceae;Chryseolinea;uncultured bacterium
57e162e7b801e2dfa0e90e25e48a96e7	0.0	0.0	9.0	0.0	0.0	0.0	0.0	0.0	0.0	0.0	0.0	0.0	0.0	0.0	0.0	0.0	0.0	0.0	0.0	0.0	0.0	Bacteria;Spirochaetes;Spirochaetia;Spirochaetales;Spirochaetaceae;Treponema;uncultured Spirochaetaceae bacterium
df6439af2c1ef5018edbffb1762b395e	0.0	0.0	0.0	0.0	0.0	0.0	24.0	0.0	15.0	0.0	0.0	0.0	0.0	0.0	0.0	0.0	0.0	0.0	8.0	0.0	0.0	Bacteria;Proteobacteria;Gammaproteobacteria;Chromatiales;Chromatiaceae;uncultured;uncultured bacterium
dd3feb8bca4f233f9df1a182c90ff495	0.0	47.0	10.0	0.0	0.0	0.0	0.0	0.0	0.0	0.0	0.0	0.0	0.0	0.0	0.0	0.0	0.0	0.0	0.0	0.0	0.0	Bacteria;Cyanobacteria;Oxyphotobacteria;Chloroplast;uncultured diatom
7d58a3e2d13efc86aefae800ddba21e6	0.0	22.0	0.0	0.0	0.0	0.0	0.0	0.0	0.0	0.0	0.0	0.0	21.0	0.0	0.0	0.0	0.0	0.0	0.0	0.0	0.0	Bacteria;Proteobacteria;Gammaproteobacteria;Betaproteobacteriales;SC-I-84
8375b47f50ee3b002fe82bfe00409092	0.0	12.0	8.0	4.0	0.0	0.0	0.0	15.0	0.0	0.0	0.0	0.0	0.0	0.0	0.0	0.0	0.0	0.0	0.0	0.0	0.0	Bacteria;Bacteroidetes;Bacteroidia;Chitinophagales;Saprospiraceae;uncultured
849491b763063be5af897651f4e75e27	0.0	0.0	0.0	0.0	0.0	0.0	0.0	0.0	0.0	0.0	0.0	0.0	25.0	0.0	0.0	0.0	0.0	0.0	6.0	0.0	0.0	Bacteria;Acidobacteria;Subgroup 17;uncultured bacterium
abab511b5ae8954e9c2de5817ef72f6b	0.0	0.0	0.0	13.0	13.0	9.0	8.0	0.0	0.0	0.0	7.0	3.0	0.0	0.0	0.0	0.0	0.0	4.0	0.0	0.0	0.0	Bacteria;Firmicutes;Clostridia;Clostridiales;Clostridiaceae 1;Fonticella;uncultured bacterium
4d278b1550d2021651b187c3e2a83cad	0.0	0.0	0.0	0.0	52.0	5.0	0.0	0.0	0.0	0.0	0.0	0.0	0.0	0.0	0.0	0.0	0.0	0.0	0.0	0.0	0.0	Bacteria;Firmicutes;Clostridia;Clostridiales;Clostridiaceae 1;Clostridium sensu stricto 13;uncultured bacterium
babc6abe0f10ead9ee380e5163ee29ca	0.0	0.0	0.0	0.0	0.0	0.0	34.0	0.0	0.0	0.0	0.0	0.0	23.0	0.0	0.0	0.0	0.0	0.0	0.0	0.0	0.0	Bacteria;Firmicutes;Clostridia;Clostridiales;Lachnospiraceae;Lachnoclostridium 10;uncultured bacterium
0918bfd5b78542e754f0663fdb2c95c5	0.0	0.0	0.0	0.0	0.0	0.0	0.0	0.0	0.0	0.0	0.0	35.0	0.0	22.0	0.0	0.0	0.0	0.0	0.0	0.0	0.0	Bacteria;Chloroflexi;Anaerolineae;Anaerolineales;Anaerolineaceae;uncultured;uncultured Chloroflexi bacterium
5e33b2574596812579577d58f733cab8	0.0	0.0	0.0	0.0	0.0	0.0	7.0	0.0	9.0	0.0	0.0	0.0	0.0	0.0	0.0	0.0	0.0	8.0	0.0	0.0	0.0	Bacteria;Acidobacteria;Subgroup 6;uncultured bacterium
26005dfb7ad2e8cdbb139846af329663	0.0	0.0	0.0	0.0	0.0	0.0	0.0	0.0	0.0	0.0	0.0	0.0	0.0	33.0	0.0	0.0	0.0	0.0	0.0	0.0	0.0	Bacteria;Firmicutes;Bacilli;Bacillales;Bacillaceae;Bacillus
ec0ce7a6be6ab198918d119972bb0848	0.0	26.0	11.0	0.0	0.0	0.0	0.0	0.0	0.0	0.0	0.0	0.0	0.0	0.0	0.0	0.0	0.0	0.0	0.0	0.0	0.0	Bacteria;Proteobacteria;Gammaproteobacteria;Gammaproteobacteria Incertae Sedis;Unknown Family;uncultured
d81b1c4377d5cf37ae4d999b0b184b00	15.0	0.0	0.0	0.0	0.0	0.0	0.0	0.0	0.0	0.0	0.0	0.0	0.0	0.0	0.0	0.0	0.0	0.0	0.0	0.0	0.0	Bacteria;Spirochaetes;Spirochaetia;Spirochaetales;Spirochaetaceae;Spirochaeta 2;uncultured Spirochaetes bacterium
1cdee4e1b03f95ae0cf9ec4667c77fcf	8.0	0.0	0.0	0.0	9.0	0.0	7.0	0.0	0.0	0.0	0.0	0.0	0.0	0.0	10.0	0.0	3.0	0.0	0.0	0.0	0.0	Bacteria;Bacteroidetes;Bacteroidia;Bacteroidales;Bacteroidetes vadinHA17;uncultured bacterium
7acc51713ec0fad384253eb6ca61ace0	6.0	13.0	10.0	0.0	0.0	0.0	0.0	0.0	0.0	0.0	0.0	0.0	0.0	0.0	4.0	0.0	0.0	0.0	0.0	0.0	0.0	Bacteria;Proteobacteria;Gammaproteobacteria;Betaproteobacteriales
33495a054584edfb3dbbea0327e11fa7	0.0	7.0	11.0	2.0	8.0	0.0	0.0	0.0	0.0	0.0	3.0	0.0	0.0	4.0	0.0	0.0	0.0	0.0	0.0	0.0	0.0	Bacteria;Bacteroidetes;Bacteroidia;Flavobacteriales;Flavobacteriaceae;Lutibacter;uncultured bacterium
64fdaeb174be497e82a4d3e289f793bf	0.0	30.0	0.0	0.0	0.0	0.0	0.0	0.0	0.0	0.0	0.0	0.0	0.0	0.0	0.0	0.0	0.0	0.0	0.0	0.0	0.0	Bacteria;Chloroflexi;Anaerolineae;SJA-15;uncultured bacterium
b96db65ef1172669d279a96452b27dc5	0.0	0.0	13.0	0.0	0.0	0.0	0.0	0.0	0.0	0.0	0.0	0.0	0.0	0.0	0.0	0.0	0.0	0.0	0.0	0.0	0.0	Bacteria;Nitrospirae;Thermodesulfovibrionia;uncultured;uncultured bacterium
50e5c97ca46d1b2cd105f7e13bb076fc	0.0	0.0	0.0	0.0	18.0	0.0	0.0	0.0	8.0	0.0	0.0	0.0	0.0	0.0	0.0	0.0	0.0	0.0	0.0	0.0	0.0	Bacteria;Chloroflexi;KD4-96;uncultured bacterium
6c3fb343f46983254cdb83e99fa07a49	0.0	0.0	14.0	0.0	21.0	0.0	0.0	0.0	14.0	0.0	0.0	0.0	0.0	0.0	0.0	6.0	0.0	0.0	0.0	0.0	0.0	Bacteria;Proteobacteria;Alphaproteobacteria;Rhodobacterales;Rhodobacteraceae;Rhodobacter
a87c5ec38c760588751824191411dd1e	0.0	0.0	0.0	0.0	0.0	0.0	0.0	0.0	0.0	0.0	9.0	0.0	0.0	0.0	0.0	0.0	0.0	0.0	0.0	0.0	0.0	Bacteria;Kiritimatiellaeota;Kiritimatiellae;WCHB1-41
91ada6fb397c5c20b7d5c013f14347d2	0.0	0.0	0.0	0.0	15.0	30.0	0.0	0.0	0.0	0.0	0.0	0.0	0.0	0.0	0.0	0.0	0.0	0.0	0.0	0.0	0.0	Bacteria;Firmicutes;Clostridia;Clostridiales;Clostridiaceae 1
10fb5cf9f9da578152efc389a3de12de	0.0	0.0	0.0	0.0	0.0	25.0	0.0	0.0	0.0	0.0	30.0	0.0	0.0	0.0	0.0	0.0	0.0	0.0	0.0	0.0	0.0	Bacteria;Chloroflexi;Anaerolineae;Anaerolineales;Anaerolineaceae;uncultured;uncultured Chloroflexi bacterium
324792d80a7bdee8e81e5887b4504842	0.0	0.0	0.0	0.0	0.0	7.0	0.0	0.0	0.0	0.0	0.0	0.0	0.0	8.0	10.0	0.0	0.0	19.0	0.0	0.0	0.0	Bacteria;Proteobacteria;Deltaproteobacteria;Myxococcales;bacteriap25
cc2dce65036f05f36eb01cb3d668c39e	11.0	0.0	0.0	0.0	0.0	0.0	0.0	0.0	0.0	0.0	0.0	0.0	0.0	3.0	0.0	0.0	0.0	0.0	0.0	0.0	0.0	Bacteria;Bacteroidetes;Bacteroidia;Bacteroidales;Bacteroidetes vadinHA17
ce3110731e628641298e8682b8fe8a2b	0.0	19.0	9.0	0.0	0.0	0.0	0.0	0.0	0.0	0.0	0.0	0.0	0.0	0.0	0.0	0.0	0.0	0.0	0.0	0.0	0.0	Bacteria;Bacteroidetes;Bacteroidia;Cytophagales;Microscillaceae;OLB12;uncultured bacterium
0eddb9e7badfe09f759c282fb19626d9	0.0	0.0	0.0	0.0	34.0	0.0	0.0	0.0	0.0	0.0	0.0	0.0	0.0	0.0	0.0	0.0	0.0	0.0	0.0	0.0	0.0	Bacteria;Proteobacteria;Gammaproteobacteria;Betaproteobacteriales;Burkholderiaceae
fde94f36ef0a49b103a0be52144e013d	0.0	0.0	0.0	0.0	13.0	0.0	0.0	41.0	0.0	0.0	0.0	0.0	0.0	0.0	0.0	0.0	0.0	0.0	0.0	0.0	0.0	Bacteria;Firmicutes;Negativicutes;Selenomonadales;Veillonellaceae;Pelosinus;uncultured bacterium
a9db1b68e1bb6748beb5bf3f1d1f4966	0.0	18.0	0.0	0.0	0.0	0.0	0.0	0.0	0.0	0.0	0.0	0.0	0.0	0.0	0.0	0.0	0.0	0.0	0.0	0.0	0.0	Archaea;Euryarchaeota;Methanomicrobia;Methanosarcinales;Methanosaetaceae;Methanosaeta
0b081a81c9ee6cc4b84c7b351db3a6b2	0.0	0.0	0.0	0.0	0.0	0.0	0.0	0.0	0.0	0.0	0.0	0.0	44.0	0.0	0.0	0.0	0.0	0.0	0.0	0.0	9.0	Bacteria;Proteobacteria;Gammaproteobacteria;Betaproteobacteriales;Hydrogenophilaceae;Thiobacillus
eec5ed94c1896a746f72a038a0d008b8	0.0	0.0	0.0	0.0	0.0	0.0	49.0	0.0	0.0	0.0	0.0	0.0	0.0	0.0	0.0	0.0	0.0	0.0	0.0	0.0	0.0	Bacteria;Acidobacteria;Subgroup 17
1a21b90138f5fef8a695cbc28280e470	0.0	0.0	38.0	0.0	0.0	0.0	0.0	0.0	0.0	0.0	0.0	0.0	0.0	0.0	0.0	0.0	0.0	0.0	0.0	0.0	0.0	Bacteria;Spirochaetes;Spirochaetia;Spirochaetales;Spirochaetaceae;Spirochaeta 2;uncultured Spirochaetes bacterium
c8ad24ea3ae0ccc858fad1faaf2f5211	0.0	20.0	0.0	0.0	0.0	0.0	0.0	0.0	0.0	0.0	0.0	0.0	0.0	0.0	0.0	0.0	0.0	0.0	0.0	0.0	0.0	Bacteria;Proteobacteria;Deltaproteobacteria;Desulfuromonadales;Geobacteraceae;Geobacter
cd2e36622703e5fadc1482f919c0186d	0.0	0.0	0.0	0.0	38.0	0.0	0.0	0.0	0.0	0.0	0.0	0.0	0.0	0.0	0.0	0.0	14.0	0.0	0.0	0.0	0.0	Bacteria;Firmicutes;Clostridia;Clostridiales;Lachnospiraceae
361c3e05e30233cedcde02678d8c3a21	0.0	0.0	0.0	0.0	0.0	0.0	0.0	0.0	0.0	0.0	0.0	0.0	6.0	0.0	0.0	0.0	0.0	0.0	46.0	0.0	0.0	Bacteria;Bacteroidetes;Bacteroidia;Bacteroidales;Paludibacteraceae;Paludibacter;uncultured bacterium
a120ace2823a953a1a8cc10dd9d805e8	19.0	9.0	0.0	7.0	0.0	5.0	0.0	0.0	11.0	0.0	0.0	0.0	0.0	0.0	0.0	0.0	0.0	0.0	0.0	0.0	0.0	Bacteria;Proteobacteria;Gammaproteobacteria;Xanthomonadales;Xanthomonadaceae;Arenimonas;uncultured bacterium
4231dcb443dcb5f6d7e2e7ade6f9cae9	8.0	7.0	8.0	0.0	0.0	0.0	0.0	0.0	0.0	0.0	0.0	0.0	0.0	0.0	0.0	0.0	0.0	9.0	0.0	0.0	0.0	Bacteria;Proteobacteria;Deltaproteobacteria;Syntrophobacterales;Syntrophobacteraceae;uncultured;uncultured bacterium
8cb7432ddae7cc0fd22dc90118733460	0.0	23.0	0.0	0.0	0.0	0.0	0.0	0.0	0.0	0.0	0.0	0.0	0.0	0.0	0.0	0.0	0.0	0.0	0.0	0.0	0.0	Bacteria;Bacteroidetes;Bacteroidia;Bacteroidales;Bacteroidetes vadinHA17
02af732a7a9ad99b56482dada2e4dc96	0.0	0.0	0.0	0.0	0.0	0.0	0.0	0.0	0.0	0.0	3.0	0.0	0.0	0.0	0.0	0.0	0.0	0.0	0.0	0.0	0.0	Bacteria;Calditrichaeota;Calditrichia;Calditrichales;Calditrichaceae
a8e3d93986ab6d7b3ebd381b3f1a4cac	0.0	0.0	0.0	15.0	0.0	0.0	18.0	9.0	0.0	0.0	0.0	0.0	0.0	0.0	0.0	8.0	0.0	0.0	0.0	0.0	0.0	Bacteria;Actinobacteria;Thermoleophilia;Gaiellales;uncultured;uncultured soil bacterium
9566d3634b556d68981792f1ce21fed8	0.0	0.0	0.0	0.0	0.0	0.0	0.0	0.0	0.0	0.0	0.0	0.0	0.0	50.0	0.0	0.0	0.0	0.0	0.0	0.0	0.0	Bacteria;Firmicutes;Clostridia;Clostridiales;Ruminococcaceae;Ruminiclostridium 1;uncultured bacterium
a99ad5b2bbd3e7f52a3ac0f943039f80	0.0	0.0	0.0	0.0	0.0	0.0	0.0	0.0	0.0	0.0	0.0	0.0	0.0	0.0	0.0	9.0	0.0	0.0	0.0	0.0	0.0	Bacteria;Proteobacteria;Deltaproteobacteria;Syntrophobacterales;Syntrophaceae;Syntrophus
551384c9d8da345c01119082a87ae72f	0.0	0.0	0.0	0.0	0.0	0.0	2.0	0.0	0.0	0.0	0.0	0.0	0.0	0.0	0.0	0.0	0.0	0.0	0.0	0.0	0.0	Bacteria;Spirochaetes;Spirochaetia;Spirochaetales;Spirochaetaceae;uncultured;uncultured soil bacterium
0289e27427dfd818d46ddcf29d904916	0.0	0.0	28.0	0.0	0.0	0.0	0.0	0.0	0.0	0.0	0.0	0.0	0.0	0.0	0.0	0.0	0.0	0.0	0.0	0.0	0.0	Bacteria;Proteobacteria;Deltaproteobacteria;Desulfarculales;Desulfarculaceae;Desulfatiglans
dc5cfcb1fdebfcbfd7bb7ad0afa8daf9	0.0	0.0	0.0	0.0	0.0	0.0	0.0	0.0	0.0	0.0	13.0	0.0	0.0	11.0	0.0	0.0	0.0	0.0	0.0	0.0	0.0	Bacteria;Chloroflexi;Anaerolineae;Anaerolineales;Anaerolineaceae;Anaerolinea;uncultured bacterium
ee38861336264f1cf792864d76a51873	31.0	0.0	0.0	0.0	0.0	0.0	0.0	0.0	0.0	0.0	0.0	0.0	0.0	7.0	0.0	0.0	0.0	0.0	0.0	0.0	0.0	Bacteria;Proteobacteria;Gammaproteobacteria;Cellvibrionales;Halieaceae;OM60(NOR5) clade
abd8e8005184081d8d793e1a47e2e02d	21.0	0.0	0.0	0.0	0.0	0.0	0.0	0.0	0.0	0.0	0.0	0.0	0.0	0.0	0.0	0.0	0.0	0.0	0.0	0.0	0.0	Bacteria;Proteobacteria;Deltaproteobacteria;Myxococcales;Archangiaceae;Anaeromyxobacter;uncultured bacterium
4116e96e62a48ae245ffbc4f67c92e73	11.0	25.0	0.0	0.0	0.0	0.0	0.0	0.0	0.0	0.0	0.0	0.0	0.0	0.0	0.0	0.0	0.0	0.0	0.0	0.0	0.0	Bacteria;Bacteroidetes;Ignavibacteria;Kryptoniales;BSV26;uncultured bacterium
30176b507a9c4fa6ead7e353ae243f79	0.0	9.0	0.0	0.0	0.0	0.0	0.0	0.0	0.0	0.0	0.0	0.0	0.0	0.0	0.0	3.0	0.0	0.0	0.0	0.0	0.0	Bacteria;Chloroflexi;Dehalococcoidia
79e40378bb5786c3a65bc3697a7014c8	0.0	0.0	0.0	0.0	0.0	0.0	0.0	0.0	3.0	0.0	0.0	0.0	0.0	0.0	0.0	0.0	0.0	0.0	0.0	0.0	0.0	Bacteria;Spirochaetes;Spirochaetia;Spirochaetales;Spirochaetaceae;Spirochaeta 2;uncultured Spirochaetes bacterium
b7d6cf3f7467ca45087ca083796a0af0	0.0	8.0	0.0	0.0	0.0	0.0	0.0	0.0	0.0	0.0	0.0	0.0	0.0	0.0	0.0	0.0	0.0	0.0	0.0	0.0	0.0	Bacteria;Proteobacteria;Gammaproteobacteria;Betaproteobacteriales;Burkholderiaceae;Polaromonas
a0b84d1e743c5c63fa472ebb0e5f920e	0.0	0.0	8.0	0.0	0.0	0.0	0.0	0.0	0.0	0.0	25.0	0.0	10.0	0.0	0.0	0.0	0.0	0.0	0.0	0.0	0.0	Bacteria;Proteobacteria;Deltaproteobacteria;Myxococcales;Myxococcaceae;Corallococcus;Corallococcus coralloides
7d5f671eabffd7d653d18e5598a30d17	0.0	48.0	0.0	0.0	0.0	0.0	0.0	0.0	0.0	0.0	0.0	0.0	0.0	0.0	0.0	0.0	0.0	0.0	0.0	0.0	0.0	Bacteria;Proteobacteria;Gammaproteobacteria;Methylococcales;Methylomonaceae;Crenothrix;uncultured bacterium
ce5201a15124b9f6f438115fc1f6b134	0.0	0.0	0.0	0.0	0.0	0.0	0.0	48.0	0.0	0.0	0.0	0.0	0.0	0.0	0.0	0.0	0.0	0.0	0.0	0.0	0.0	Bacteria;Firmicutes;Clostridia;Clostridiales;Clostridiaceae 1;Clostridium sensu stricto 1
97ff9d71c88de7b105f84897f11d6e18	0.0	0.0	4.0	0.0	0.0	0.0	0.0	0.0	0.0	0.0	0.0	0.0	0.0	0.0	0.0	0.0	0.0	0.0	0.0	0.0	0.0	Bacteria;Zixibacteria;uncultured bacterium
e2830d5a61af663a6d341a20eeab9b75	0.0	19.0	0.0	0.0	0.0	0.0	0.0	0.0	0.0	0.0	0.0	0.0	0.0	0.0	28.0	0.0	0.0	0.0	0.0	0.0	0.0	Bacteria;Proteobacteria;Deltaproteobacteria;Sva0485
f7f333dfbd598070147f2d71044066bc	0.0	0.0	13.0	0.0	0.0	0.0	0.0	0.0	0.0	0.0	0.0	0.0	0.0	0.0	0.0	0.0	0.0	0.0	0.0	0.0	0.0	Bacteria;Bacteroidetes;Bacteroidia;Bacteroidales;Prolixibacteraceae;BSV13;uncultured bacterium
59d138d7e4c3ffc21e40d1f8dce60716	0.0	0.0	0.0	0.0	0.0	0.0	0.0	0.0	0.0	0.0	0.0	0.0	0.0	0.0	12.0	0.0	0.0	0.0	23.0	0.0	0.0	Bacteria;Chloroflexi;Anaerolineae;Anaerolineales;Anaerolineaceae;Leptolinea;uncultured bacterium
d56f97dfb31d7908022cf287afbaf675	17.0	0.0	0.0	0.0	0.0	0.0	0.0	0.0	0.0	0.0	0.0	0.0	0.0	0.0	0.0	0.0	0.0	0.0	0.0	0.0	0.0	Bacteria;Cyanobacteria;Oxyphotobacteria;Chloroplast
a6bf1ce46da82976d1fe7e1455231f3a	0.0	0.0	0.0	0.0	0.0	0.0	9.0	0.0	0.0	0.0	0.0	0.0	0.0	0.0	0.0	0.0	0.0	0.0	0.0	0.0	0.0	Bacteria;Chloroflexi;Anaerolineae;Anaerolineales;Anaerolineaceae;uncultured;uncultured Chloroflexi bacterium
6edf21753261c30b6083315cf2867023	0.0	0.0	0.0	0.0	11.0	0.0	0.0	0.0	0.0	0.0	0.0	0.0	0.0	0.0	0.0	0.0	0.0	0.0	0.0	0.0	0.0	Bacteria;Proteobacteria;Deltaproteobacteria;Sva0485
8098efe7da48391fe55b9191c2bbe263	0.0	0.0	0.0	0.0	0.0	9.0	0.0	0.0	0.0	0.0	0.0	0.0	0.0	0.0	0.0	0.0	0.0	9.0	0.0	0.0	2.0	Bacteria;Nitrospirae;Thermodesulfovibrionia;uncultured;uncultured bacterium
0de8e02569af91f6f3cd485c2c37016a	0.0	0.0	0.0	0.0	0.0	0.0	0.0	0.0	4.0	0.0	0.0	0.0	0.0	0.0	0.0	0.0	0.0	0.0	0.0	0.0	38.0	Bacteria;Proteobacteria;Deltaproteobacteria;Desulfovibrionales;Desulfovibrionaceae;Desulfovibrio;uncultured bacterium
64e719a728deab74ba8b3db1bf733fca	0.0	23.0	0.0	0.0	0.0	0.0	0.0	0.0	0.0	0.0	0.0	0.0	0.0	0.0	0.0	0.0	0.0	0.0	0.0	0.0	0.0	Bacteria;Cloacimonetes;Cloacimonadia;Cloacimonadales;PBS-18;uncultured bacterium
6951f019b54720fc3b7137c34d90b91d	0.0	7.0	0.0	0.0	0.0	0.0	0.0	20.0	0.0	0.0	0.0	0.0	3.0	0.0	0.0	0.0	0.0	0.0	0.0	0.0	0.0	Bacteria;Proteobacteria;Alphaproteobacteria;Rhizobiales;Beijerinckiaceae;alphaI cluster
25113574da75009664fe57dcc858c184	0.0	6.0	0.0	0.0	0.0	7.0	15.0	0.0	0.0	0.0	0.0	0.0	0.0	0.0	0.0	0.0	18.0	0.0	0.0	0.0	0.0	Bacteria;Bacteroidetes;Bacteroidia;Flavobacteriales;Flavobacteriaceae;Flavobacterium
ef24fd26426e87fbeb9e0c33b8704a7d	0.0	0.0	0.0	0.0	18.0	0.0	28.0	0.0	0.0	0.0	0.0	0.0	0.0	0.0	0.0	0.0	0.0	0.0	0.0	0.0	0.0	Bacteria;Acidobacteria;Subgroup 6
99642fa8c039b1f13eeeb4f583c2169b	0.0	0.0	0.0	0.0	0.0	0.0	0.0	0.0	0.0	0.0	20.0	18.0	0.0	0.0	0.0	0.0	0.0	0.0	0.0	0.0	0.0	Bacteria;Chloroflexi;Anaerolineae;SJA-15;uncultured bacterium
44f9fd0197985aae10a74d3af9e1defd	0.0	0.0	0.0	0.0	0.0	0.0	0.0	0.0	0.0	0.0	0.0	0.0	0.0	0.0	0.0	35.0	0.0	0.0	0.0	0.0	0.0	Bacteria;Firmicutes;Clostridia;Clostridiales;Syntrophomonadaceae;Syntrophomonas;uncultured bacterium
55f6a786b60fa0eeffe855f10472f047	0.0	0.0	0.0	0.0	0.0	0.0	0.0	0.0	0.0	0.0	0.0	0.0	0.0	0.0	0.0	0.0	0.0	0.0	46.0	0.0	0.0	Bacteria;Firmicutes;Clostridia;Clostridiales;Family XII;Fusibacter;uncultured bacterium
e26bf76429ab4900cdfe82c131829568	14.0	10.0	0.0	0.0	0.0	0.0	0.0	0.0	0.0	0.0	0.0	0.0	0.0	0.0	0.0	0.0	0.0	0.0	0.0	0.0	0.0	Bacteria;Gemmatimonadetes;Gemmatimonadetes;Gemmatimonadales;Gemmatimonadaceae
749b1916f2a7c4f478c3da8526ae79a2	6.0	0.0	0.0	0.0	0.0	0.0	0.0	0.0	0.0	0.0	0.0	0.0	0.0	0.0	0.0	0.0	0.0	0.0	0.0	0.0	0.0	Bacteria;Firmicutes;Clostridia;Clostridiales;Ruminococcaceae;Ruminiclostridium 1;uncultured bacterium
84e7ff9bf4762d8524c746622aa60588	0.0	28.0	0.0	0.0	0.0	0.0	0.0	0.0	0.0	0.0	0.0	0.0	0.0	0.0	0.0	0.0	0.0	0.0	0.0	0.0	0.0	Bacteria;Omnitrophicaeota;Omnitrophia;Omnitrophales;Omnitrophaceae;Candidatus Omnitrophus;uncultured bacterium
c3635556ab89637cdd8b5930be0d50e0	0.0	10.0	0.0	0.0	0.0	0.0	35.0	0.0	0.0	0.0	0.0	0.0	0.0	0.0	0.0	0.0	0.0	0.0	0.0	0.0	0.0	Bacteria;Actinobacteria;Actinobacteria;Kineosporiales;Kineosporiaceae;Quadrisphaera;uncultured bacterium
cb88fda0464bf78120ddb721e6d9af34	0.0	9.0	16.0	0.0	0.0	0.0	0.0	0.0	0.0	0.0	0.0	0.0	0.0	0.0	0.0	5.0	2.0	0.0	0.0	0.0	0.0	Bacteria;Bacteroidetes;Ignavibacteria;Kryptoniales;BSV26;uncultured bacterium
416236d3396a3d7a9b59f1e234f2c453	0.0	0.0	19.0	0.0	0.0	0.0	8.0	0.0	0.0	0.0	0.0	0.0	0.0	0.0	0.0	0.0	0.0	0.0	0.0	0.0	0.0	Bacteria;Proteobacteria;Gammaproteobacteria;R7C24;metagenome
8f71a7b9dc989c5b4688583a2111651f	0.0	0.0	0.0	0.0	0.0	0.0	0.0	0.0	8.0	0.0	0.0	0.0	0.0	0.0	0.0	0.0	0.0	0.0	0.0	0.0	0.0	Bacteria;Bacteroidetes;Bacteroidia;Chitinophagales;Chitinophagaceae;Terrimonas;uncultured bacterium
b74d0006dc31a3501c6625b4ca484323	0.0	0.0	0.0	0.0	15.0	0.0	8.0	0.0	0.0	0.0	6.0	0.0	6.0	0.0	0.0	0.0	5.0	0.0	0.0	0.0	5.0	Bacteria;Chloroflexi;Anaerolineae;Anaerolineales;Anaerolineaceae;uncultured;uncultured Chloroflexi bacterium
c5676680fab9027628dc6c038f29f883	0.0	0.0	0.0	0.0	12.0	0.0	0.0	0.0	0.0	0.0	0.0	0.0	0.0	0.0	0.0	0.0	0.0	0.0	0.0	0.0	0.0	Bacteria;Firmicutes;Clostridia;Clostridiales;Clostridiaceae 1;Clostridium sensu stricto 12;uncultured bacterium
309d1174fe003acdb6170332339af41a	0.0	0.0	0.0	0.0	0.0	10.0	0.0	20.0	0.0	0.0	0.0	0.0	11.0	0.0	0.0	0.0	0.0	0.0	0.0	0.0	0.0	Bacteria;Proteobacteria;Gammaproteobacteria;Cellvibrionales;Spongiibacteraceae;BD1-7 clade
b2677b1e455974eb9221ce0f4871f897	0.0	0.0	0.0	0.0	0.0	0.0	10.0	0.0	0.0	0.0	0.0	0.0	0.0	0.0	0.0	0.0	0.0	10.0	6.0	0.0	0.0	Bacteria;Proteobacteria;Deltaproteobacteria;Deltaproteobacteria Incertae Sedis;Syntrophorhabdaceae;Syntrophorhabdus;uncultured bacterium
28379b830a74af355d1a28300513dab9	0.0	0.0	0.0	0.0	0.0	0.0	0.0	25.0	12.0	0.0	0.0	0.0	0.0	8.0	0.0	0.0	0.0	0.0	0.0	0.0	0.0	Bacteria;Bacteroidetes;Bacteroidia;Bacteroidales;Paludibacteraceae;Paludibacter;uncultured bacterium
783822155dc7ef24fdf94da094341988	0.0	0.0	0.0	0.0	0.0	0.0	0.0	0.0	0.0	0.0	0.0	0.0	0.0	0.0	0.0	0.0	0.0	7.0	0.0	0.0	0.0	Bacteria;Bacteroidetes;Bacteroidia;Bacteroidales;Tannerellaceae;Macellibacteroides;uncultured bacterium
d7ad7f702f02c15e7b49b54c91c6c567	0.0	0.0	0.0	0.0	0.0	0.0	0.0	0.0	0.0	0.0	0.0	0.0	0.0	0.0	0.0	0.0	13.0	0.0	0.0	0.0	0.0	Bacteria;Actinobacteria;Coriobacteriia;OPB41;uncultured bacterium
6c22968643ab64357d4e0bad9c369815	29.0	0.0	0.0	0.0	0.0	0.0	0.0	0.0	0.0	0.0	0.0	7.0	0.0	0.0	0.0	8.0	0.0	0.0	0.0	0.0	0.0	Bacteria;Proteobacteria;Deltaproteobacteria;Syntrophobacterales;Syntrophaceae;Smithella;uncultured bacterium
ce63ae5ff8e285a1d97f84772d6344f2	6.0	11.0	0.0	0.0	0.0	3.0	0.0	3.0	0.0	0.0	0.0	0.0	0.0	0.0	0.0	2.0	0.0	0.0	0.0	0.0	0.0	Bacteria;Proteobacteria;Deltaproteobacteria;Desulfobacterales;Desulfobacteraceae;Desulfatirhabdium;uncultured bacterium
7631e411b022e646c3661713fa550f78	0.0	13.0	0.0	0.0	0.0	0.0	0.0	0.0	0.0	0.0	0.0	0.0	0.0	0.0	0.0	0.0	0.0	0.0	0.0	0.0	0.0	Bacteria;Bacteroidetes;Bacteroidia;Bacteroidales;Bacteroidetes BD2-2;uncultured Bacteroidetes bacterium
480f284626e1832cdcf2dde68bfed74c	0.0	0.0	0.0	0.0	0.0	0.0	0.0	0.0	12.0	0.0	0.0	0.0	0.0	0.0	0.0	0.0	0.0	14.0	0.0	0.0	5.0	Bacteria;Chloroflexi;Anaerolineae;Anaerolineales;Anaerolineaceae;uncultured;uncultured Chloroflexi bacterium
61b0839dfab95256638ff2816966d88e	0.0	0.0	0.0	0.0	0.0	0.0	0.0	0.0	0.0	8.0	0.0	0.0	0.0	0.0	0.0	0.0	0.0	0.0	0.0	0.0	0.0	Bacteria;Proteobacteria;Deltaproteobacteria;Sva0485;uncultured bacterium
85d542ecbece11a80f34dbc763d1a3e7	0.0	0.0	22.0	0.0	0.0	0.0	0.0	0.0	0.0	0.0	0.0	0.0	22.0	0.0	0.0	0.0	0.0	0.0	0.0	0.0	0.0	Bacteria;Chloroflexi;Anaerolineae;SJA-15;uncultured bacterium
9a852dd11702f6bb0632bf50bf1baf8f	0.0	0.0	12.0	0.0	24.0	0.0	8.0	0.0	0.0	0.0	0.0	0.0	0.0	0.0	0.0	0.0	0.0	0.0	0.0	0.0	0.0	Bacteria;Proteobacteria;Gammaproteobacteria;Steroidobacterales;Steroidobacteraceae;uncultured;uncultured soil bacterium
ad4cba5280fb47cbebea01e7031af61c	0.0	0.0	0.0	0.0	26.0	0.0	0.0	0.0	0.0	0.0	0.0	0.0	0.0	0.0	0.0	0.0	7.0	0.0	0.0	0.0	0.0	Bacteria;Firmicutes;Bacilli;Bacillales;Bacillaceae;Bacillus
fea7cd207017361d80c372c4974d2001	0.0	0.0	0.0	0.0	0.0	0.0	0.0	32.0	12.0	0.0	0.0	0.0	0.0	0.0	0.0	0.0	0.0	0.0	0.0	0.0	0.0	Archaea;Euryarchaeota;Methanomicrobia;Methanosarcinales;Methanosarcinaceae;Methanosarcina
8a35961dc088a7396f587408bae6196c	0.0	0.0	0.0	0.0	0.0	0.0	0.0	0.0	0.0	0.0	0.0	0.0	0.0	0.0	0.0	19.0	0.0	0.0	0.0	0.0	0.0	Bacteria;Firmicutes;Clostridia;Clostridiales;Clostridiaceae 1
d2894294698fc9b13b0851b4dcf53a1f	13.0	11.0	0.0	0.0	0.0	19.0	0.0	0.0	0.0	0.0	0.0	0.0	0.0	0.0	0.0	0.0	0.0	0.0	0.0	0.0	0.0	Bacteria;Proteobacteria;Deltaproteobacteria;Desulfuromonadales;Geobacteraceae;Geobacter;uncultured bacterium
dcbcdf1d07992c3e0ca599dd635fc0df	9.0	10.0	9.0	0.0	0.0	0.0	0.0	0.0	0.0	0.0	0.0	0.0	0.0	0.0	0.0	0.0	0.0	0.0	0.0	0.0	0.0	Bacteria;Bacteroidetes;Bacteroidia;Bacteroidales;Marinilabiliaceae;uncultured
dc38d34fbcfbd51b821d47d5b1bed45c	2.0	9.0	0.0	0.0	0.0	0.0	8.0	9.0	0.0	0.0	0.0	0.0	0.0	0.0	0.0	0.0	0.0	0.0	0.0	0.0	0.0	Bacteria;Acidobacteria;Thermoanaerobaculia;Thermoanaerobaculales;Thermoanaerobaculaceae;Subgroup 10
a5d58112e1ee0ffdc54e04a4a9fd3442	0.0	43.0	0.0	0.0	0.0	0.0	0.0	0.0	0.0	0.0	0.0	0.0	0.0	0.0	0.0	0.0	0.0	0.0	0.0	0.0	0.0	Bacteria;Bacteroidetes;Bacteroidia;Bacteroidales;SB-5;uncultured Bacteroidetes bacterium
ae528c31c4b5b183d7674b4f23460d56	0.0	0.0	0.0	0.0	0.0	0.0	0.0	0.0	0.0	0.0	0.0	0.0	0.0	0.0	0.0	0.0	7.0	13.0	0.0	0.0	0.0	Bacteria;Acidobacteria;Blastocatellia (Subgroup 4);Blastocatellales;Blastocatellaceae;JGI 0001001-H03;uncultured bacterium
6b41f484845c5c347df1a78ad2153ced	0.0	0.0	0.0	0.0	0.0	0.0	0.0	0.0	0.0	0.0	21.0	0.0	0.0	0.0	0.0	0.0	0.0	0.0	0.0	0.0	7.0	Bacteria;Bacteroidetes;Bacteroidia;Sphingobacteriales;Lentimicrobiaceae;uncultured prokaryote
ba418bfb6aab9f11d022386fe751e782	0.0	0.0	21.0	0.0	0.0	0.0	0.0	0.0	0.0	0.0	0.0	0.0	0.0	0.0	0.0	0.0	0.0	0.0	0.0	0.0	0.0	Bacteria;Bacteroidetes;Ignavibacteria;Kryptoniales;BSV26;uncultured Chlorobi bacterium
6cdebb983654584aad26d9d817c8f3df	0.0	0.0	19.0	0.0	0.0	0.0	0.0	0.0	0.0	0.0	0.0	0.0	0.0	0.0	0.0	0.0	0.0	0.0	0.0	0.0	0.0	Bacteria;Chloroflexi;Anaerolineae;Anaerolineales;Anaerolineaceae;Leptolinea;uncultured bacterium
0baa196c77a546e4d85ced4927b42ac3	0.0	0.0	11.0	0.0	0.0	0.0	15.0	0.0	0.0	0.0	0.0	0.0	0.0	0.0	0.0	0.0	0.0	0.0	0.0	0.0	0.0	Bacteria;Bacteroidetes;Bacteroidia;Bacteroidales;Bacteroidetes vadinHA17;uncultured bacterium
5cc3625f62dab02cd928c006fceab442	0.0	0.0	0.0	0.0	0.0	0.0	0.0	0.0	0.0	0.0	0.0	0.0	40.0	0.0	0.0	0.0	0.0	0.0	0.0	0.0	0.0	Bacteria;Proteobacteria;Gammaproteobacteria;Methylococcales;Methylomonaceae;Crenothrix;uncultured bacterium
2b21c05295a48069c891338aaccb5e13	42.0	0.0	0.0	0.0	0.0	0.0	0.0	0.0	0.0	0.0	0.0	0.0	0.0	0.0	0.0	0.0	0.0	0.0	0.0	0.0	0.0	Bacteria;Bacteroidetes;Bacteroidia;Bacteroidales;SB-5;uncultured bacterium
d771749b7cc6637a3a4d37dc797afadd	14.0	0.0	0.0	0.0	0.0	0.0	0.0	0.0	0.0	0.0	0.0	0.0	4.0	0.0	0.0	0.0	0.0	0.0	0.0	0.0	0.0	Bacteria;Calditrichaeota;Calditrichia;Calditrichales;Calditrichaceae
fe685e35ed158557514d8d1d5a41ff51	10.0	0.0	0.0	0.0	0.0	0.0	0.0	0.0	0.0	0.0	0.0	0.0	0.0	12.0	0.0	0.0	0.0	7.0	0.0	0.0	0.0	Bacteria;Chloroflexi;Anaerolineae;Anaerolineales;Anaerolineaceae;Leptolinea;uncultured soil bacterium
54f9d45ebe3c73f54132b2f1eb066039	6.0	0.0	0.0	0.0	0.0	0.0	0.0	0.0	3.0	0.0	15.0	0.0	0.0	0.0	0.0	0.0	4.0	0.0	0.0	0.0	0.0	Bacteria;Cyanobacteria;Oxyphotobacteria;Chloroplast;uncultured Cyanobacterium sp.
31b23df96901a1bd5e1959c8ef4e0331	6.0	0.0	11.0	0.0	0.0	0.0	0.0	2.0	0.0	0.0	0.0	0.0	0.0	0.0	0.0	0.0	8.0	0.0	0.0	0.0	0.0	Bacteria;Proteobacteria;Deltaproteobacteria;Bdellovibrionales;Bacteriovoracaceae;Bacteriovorax;uncultured bacterium
2b59b12eab282e1b24f417f0fe94274c	0.0	17.0	11.0	0.0	0.0	0.0	0.0	0.0	0.0	0.0	0.0	0.0	0.0	0.0	0.0	0.0	0.0	0.0	0.0	0.0	0.0	Bacteria;Verrucomicrobia;Verrucomicrobiae;Pedosphaerales;Pedosphaeraceae
cd4585709660cc817349e10dc9f510a2	0.0	0.0	10.0	0.0	0.0	0.0	0.0	0.0	17.0	0.0	0.0	0.0	0.0	0.0	0.0	0.0	0.0	0.0	0.0	0.0	0.0	Bacteria;Chloroflexi;Anaerolineae;Anaerolineales;Anaerolineaceae;Anaerolinea;metagenome
c64dcc86798ea024c56233a9af94db49	0.0	12.0	0.0	0.0	0.0	0.0	0.0	0.0	0.0	0.0	0.0	0.0	0.0	0.0	0.0	0.0	0.0	0.0	0.0	0.0	0.0	Bacteria;Proteobacteria;Deltaproteobacteria;Desulfuromonadales;Geobacteraceae;Geothermobacter;uncultured bacterium
23291cfdbf276dfd400c4455699121f2	0.0	0.0	36.0	0.0	0.0	0.0	0.0	0.0	0.0	0.0	0.0	0.0	0.0	0.0	0.0	0.0	0.0	0.0	0.0	0.0	0.0	Bacteria;Chloroflexi;Anaerolineae;RBG-13-54-9;uncultured bacterium
44266112bcaef7fa33d70704197f5305	0.0	0.0	0.0	0.0	9.0	0.0	7.0	0.0	0.0	0.0	0.0	0.0	9.0	0.0	0.0	0.0	0.0	0.0	0.0	0.0	0.0	Bacteria;Proteobacteria;Gammaproteobacteria;Methylococcales;Methylococcaceae;Candidatus Methylospira;uncultured bacterium
dee898c1dbab22277837b40a9f39ef25	0.0	0.0	0.0	0.0	0.0	0.0	19.0	0.0	0.0	0.0	0.0	0.0	0.0	0.0	0.0	0.0	7.0	0.0	0.0	0.0	0.0	Bacteria;Chloroflexi;Anaerolineae;Anaerolineales;Anaerolineaceae;Leptolinea
226dd895de403ca2f1b86abf63566fc2	23.0	0.0	0.0	0.0	0.0	0.0	0.0	0.0	0.0	0.0	0.0	0.0	0.0	0.0	0.0	0.0	0.0	0.0	0.0	0.0	0.0	Bacteria;Actinobacteria;Thermoleophilia;Gaiellales;uncultured
6775facfe667f50c3d834a6bc40c43c1	12.0	0.0	0.0	0.0	0.0	0.0	22.0	0.0	0.0	0.0	0.0	0.0	0.0	0.0	0.0	0.0	7.0	0.0	0.0	0.0	0.0	Bacteria;Chloroflexi;Anaerolineae;Anaerolineales;Anaerolineaceae;uncultured;uncultured Chloroflexi bacterium
80fb84b071bf3003314118dc07755fc6	0.0	0.0	0.0	0.0	0.0	0.0	0.0	0.0	0.0	0.0	0.0	2.0	0.0	0.0	10.0	0.0	0.0	0.0	0.0	0.0	0.0	Bacteria;Chloroflexi;Anaerolineae;Anaerolineales;Anaerolineaceae;uncultured;uncultured prokaryote
94944e6314e9299870105015e661bc75	0.0	41.0	0.0	0.0	0.0	0.0	0.0	0.0	0.0	0.0	0.0	0.0	0.0	0.0	0.0	0.0	0.0	0.0	0.0	0.0	0.0	Archaea;Crenarchaeota;Bathyarchaeia;uncultured methanogenic archaeon
23cf0dedb014c3c03b12bcc8734404d8	0.0	14.0	0.0	0.0	0.0	0.0	0.0	0.0	0.0	5.0	0.0	0.0	0.0	0.0	0.0	0.0	0.0	0.0	0.0	0.0	0.0	Bacteria;Proteobacteria;Deltaproteobacteria;Desulfobacterales;Desulfobacteraceae;Sva0081 sediment group;uncultured bacterium
3e014826fd7f21e8141f40194361d6ba	0.0	0.0	14.0	0.0	0.0	0.0	0.0	0.0	0.0	0.0	0.0	0.0	0.0	0.0	0.0	0.0	0.0	0.0	0.0	0.0	0.0	Bacteria;Bacteroidetes;Bacteroidia;Bacteroidales;Paludibacteraceae;uncultured;uncultured soil bacterium
4fa33c80c6dd6d4227fd298bd9684c89	0.0	0.0	0.0	0.0	0.0	41.0	0.0	0.0	0.0	0.0	0.0	0.0	0.0	0.0	0.0	0.0	0.0	0.0	0.0	0.0	0.0	Bacteria;Firmicutes;Clostridia;Clostridiales;Clostridiaceae 1;Clostridium sensu stricto 8;uncultured bacterium
1583471a1fdb2565d9225a4e9f52dce5	0.0	0.0	0.0	0.0	0.0	0.0	0.0	0.0	0.0	0.0	0.0	0.0	0.0	0.0	0.0	0.0	0.0	0.0	0.0	0.0	41.0	Bacteria;Firmicutes;Clostridia;Clostridiales;Ruminococcaceae;Ruminiclostridium;uncultured Firmicutes bacterium
60a15cc206876cf5fc5e98afcd2023a0	11.0	0.0	0.0	0.0	0.0	0.0	8.0	0.0	0.0	0.0	0.0	0.0	0.0	0.0	0.0	0.0	0.0	4.0	0.0	0.0	0.0	Bacteria;Chloroflexi;Anaerolineae;Anaerolineales;Anaerolineaceae;Anaerolinea;uncultured soil bacterium
203dad5dab73d6ef86ddbbb52b5a67d5	0.0	6.0	0.0	0.0	0.0	0.0	0.0	0.0	0.0	0.0	0.0	0.0	0.0	0.0	0.0	0.0	0.0	0.0	0.0	0.0	0.0	Bacteria;Proteobacteria;Deltaproteobacteria;Sva0485;uncultured bacterium
19edf2da456eb6f4ac08aad96ce05a6b	0.0	17.0	0.0	0.0	0.0	0.0	4.0	0.0	0.0	0.0	0.0	0.0	0.0	0.0	0.0	0.0	0.0	0.0	0.0	0.0	0.0	Bacteria;Chloroflexi;Anaerolineae;RBG-13-54-9;uncultured bacterium
1d473b278dcb786f81c3c98bfd8128e4	0.0	11.0	0.0	0.0	0.0	0.0	0.0	0.0	0.0	0.0	0.0	0.0	0.0	0.0	0.0	0.0	0.0	0.0	0.0	0.0	0.0	Bacteria;Bacteroidetes;Bacteroidia;Sphingobacteriales;Lentimicrobiaceae
e1ccf5638b3b74847bad09045c1ddd85	0.0	0.0	0.0	0.0	0.0	0.0	0.0	10.0	0.0	0.0	0.0	0.0	0.0	0.0	0.0	0.0	0.0	0.0	0.0	0.0	0.0	Bacteria;Rokubacteria;NC10;Methylomirabilales;Methylomirabilaceae;Sh765B-TzT-35;uncultured bacterium
3b437fb4df692f18223db68e1bb43164	0.0	0.0	0.0	0.0	0.0	27.0	0.0	0.0	0.0	0.0	0.0	0.0	0.0	0.0	0.0	0.0	0.0	0.0	0.0	0.0	0.0	Bacteria;Firmicutes;Clostridia;Clostridiales;Clostridiaceae 1;Clostridium sensu stricto 13;uncultured bacterium
f38d5fd775cf523b232ca330dad7cb70	0.0	0.0	0.0	0.0	0.0	0.0	0.0	0.0	0.0	0.0	0.0	0.0	0.0	0.0	0.0	0.0	0.0	0.0	40.0	0.0	0.0	Bacteria;Bacteroidetes;Bacteroidia;Sphingobacteriales;Sphingobacteriaceae;Solitalea
e51220719b900eb10c8b08bed19b6c46	0.0	17.0	0.0	0.0	0.0	0.0	0.0	0.0	0.0	0.0	0.0	0.0	0.0	0.0	0.0	0.0	0.0	0.0	5.0	0.0	0.0	Bacteria;Bacteroidetes;Bacteroidia;Bacteroidales;Bacteroidetes vadinHA17;uncultured bacterium
9e2afe387c26bec23410d97ad43324c9	12.0	0.0	0.0	0.0	0.0	0.0	0.0	0.0	0.0	0.0	0.0	0.0	0.0	0.0	0.0	0.0	0.0	0.0	0.0	0.0	0.0	Bacteria;Chloroflexi;Anaerolineae;SJA-15;uncultured bacterium
294d64ef30af0214be86dc5313d14339	0.0	0.0	11.0	0.0	0.0	0.0	0.0	5.0	6.0	0.0	0.0	0.0	0.0	0.0	0.0	0.0	0.0	0.0	0.0	0.0	0.0	Bacteria;Bacteroidetes;Bacteroidia;Bacteroidales;Prolixibacteraceae;BSV13;uncultured bacterium
4f9cada7472b0a19167a47a29824f368	0.0	20.0	0.0	0.0	0.0	0.0	0.0	0.0	0.0	0.0	0.0	0.0	0.0	0.0	0.0	0.0	0.0	0.0	0.0	0.0	0.0	Bacteria;Proteobacteria;Deltaproteobacteria;Syntrophobacterales;Syntrophaceae;Smithella;uncultured bacterium
4944e4715f5395583cc8fc49f3a50846	0.0	16.0	0.0	0.0	0.0	0.0	0.0	0.0	0.0	0.0	0.0	0.0	0.0	0.0	0.0	0.0	0.0	0.0	0.0	0.0	0.0	Bacteria;Omnitrophicaeota
3b5532eb24a512db9f0b34642cfc8b49	0.0	7.0	0.0	0.0	0.0	0.0	0.0	0.0	0.0	0.0	0.0	0.0	0.0	0.0	0.0	0.0	0.0	0.0	26.0	0.0	0.0	Bacteria;Firmicutes;Clostridia;Clostridiales;Family XIII;Anaerovorax;uncultured bacterium
626e9117262caedb5a2b85ae9ee97666	0.0	0.0	0.0	3.0	0.0	0.0	0.0	0.0	4.0	0.0	0.0	0.0	0.0	0.0	0.0	0.0	0.0	0.0	0.0	0.0	0.0	Bacteria;Chloroflexi;Anaerolineae;SBR1031;uncultured bacterium
d47974c2da911e3b5fb7b86c996ea708	0.0	0.0	0.0	0.0	0.0	0.0	0.0	7.0	0.0	0.0	0.0	0.0	0.0	0.0	0.0	18.0	0.0	9.0	0.0	0.0	0.0	Bacteria;Bacteroidetes;Bacteroidia;Bacteroidales;Bacteroidaceae;Bacteroides;uncultured Bacteroidetes bacterium
845afbfe92623f1e4989f307b27ee5d9	0.0	0.0	0.0	0.0	0.0	0.0	0.0	0.0	0.0	0.0	0.0	0.0	0.0	0.0	0.0	0.0	3.0	0.0	0.0	0.0	0.0	Bacteria;Bacteroidetes;Bacteroidia;Bacteroidales
9a8254b6b0ad988efb9086dbffb3b599	0.0	6.0	0.0	0.0	0.0	0.0	0.0	0.0	0.0	0.0	0.0	0.0	0.0	0.0	0.0	0.0	17.0	0.0	0.0	0.0	0.0	Bacteria;Proteobacteria;Deltaproteobacteria;Sva0485;uncultured bacterium
521a22eb5cf89923cd39aafc2eefba0e	0.0	0.0	19.0	0.0	0.0	0.0	0.0	0.0	0.0	0.0	0.0	0.0	0.0	0.0	0.0	0.0	0.0	0.0	0.0	0.0	0.0	Bacteria;Actinobacteria;Thermoleophilia;Gaiellales;uncultured;uncultured actinobacterium
37741a8cf03124ad6510c1fb1f7b4dce	0.0	0.0	0.0	9.0	0.0	0.0	9.0	0.0	0.0	0.0	0.0	0.0	5.0	4.0	0.0	0.0	0.0	0.0	0.0	0.0	5.0	Bacteria;Chloroflexi;Anaerolineae;Anaerolineales;Anaerolineaceae
40aba9a5dec15343b9c75ddfd2a1985e	0.0	0.0	0.0	0.0	38.0	0.0	0.0	0.0	0.0	0.0	0.0	0.0	0.0	0.0	0.0	0.0	0.0	0.0	0.0	0.0	0.0	Bacteria;Firmicutes;Clostridia;Clostridiales;Clostridiaceae 1
2a21b274c7400d12e6ae1e43f065205d	0.0	0.0	0.0	0.0	0.0	0.0	0.0	13.0	0.0	0.0	0.0	0.0	0.0	0.0	0.0	0.0	0.0	0.0	0.0	0.0	0.0	Bacteria;Verrucomicrobia;Verrucomicrobiae;Pedosphaerales;Pedosphaeraceae;ADurb.Bin063-1;uncultured bacterium
fccf94c854074963371cf75e20666a8c	0.0	0.0	0.0	0.0	0.0	0.0	0.0	0.0	0.0	0.0	0.0	0.0	0.0	0.0	38.0	0.0	0.0	0.0	0.0	0.0	0.0	Bacteria;Proteobacteria;Alphaproteobacteria;Parvibaculales;Parvibaculaceae;Parvibaculum;uncultured alpha proteobacterium
3da13822a4e59d2d70a6ec427c82e650	15.0	0.0	0.0	0.0	0.0	0.0	17.0	0.0	0.0	0.0	0.0	0.0	0.0	0.0	5.0	0.0	0.0	0.0	0.0	0.0	0.0	Bacteria;Proteobacteria;Alphaproteobacteria;Rhizobiales;Xanthobacteraceae
4455186322399900e612bbc93a240f4b	0.0	0.0	23.0	0.0	0.0	0.0	0.0	0.0	0.0	0.0	0.0	0.0	0.0	0.0	0.0	0.0	0.0	0.0	0.0	0.0	0.0	Bacteria;Acidobacteria;Subgroup 18;uncultured bacterium
e6db5b133418997785bae684a5cf73e8	0.0	18.0	0.0	0.0	0.0	0.0	0.0	0.0	0.0	0.0	0.0	0.0	0.0	0.0	0.0	0.0	0.0	0.0	0.0	0.0	0.0	Bacteria;Proteobacteria;Gammaproteobacteria;Gammaproteobacteria Incertae Sedis;Unknown Family;uncultured;uncultured bacterium
c058f7edc9c7b035f50639eef5ad90bd	0.0	4.0	7.0	3.0	0.0	0.0	11.0	0.0	0.0	0.0	0.0	0.0	0.0	0.0	0.0	0.0	0.0	0.0	0.0	0.0	0.0	Bacteria;Chloroflexi;Anaerolineae;Anaerolineales;Anaerolineaceae;uncultured;uncultured Chloroflexi bacterium
c3d5de9a0ea06cf9e7c9cf856e2663bc	0.0	0.0	37.0	0.0	0.0	0.0	0.0	0.0	0.0	0.0	0.0	0.0	0.0	0.0	0.0	0.0	0.0	0.0	0.0	0.0	0.0	Bacteria;Bacteroidetes;Bacteroidia;Bacteroidales;SB-5;uncultured bacterium
d829bee4984f82ffc2453212157caf96	0.0	0.0	15.0	0.0	0.0	0.0	0.0	0.0	0.0	0.0	0.0	0.0	0.0	0.0	0.0	0.0	0.0	0.0	0.0	0.0	0.0	Bacteria;Proteobacteria;Alphaproteobacteria;Rhizobiales;Xanthobacteraceae;Bradyrhizobium
d91d696ad1e46a0e6d15e0778af0503c	0.0	0.0	0.0	0.0	0.0	0.0	14.0	23.0	0.0	0.0	0.0	0.0	0.0	0.0	0.0	0.0	0.0	0.0	0.0	0.0	0.0	Bacteria;Firmicutes;Clostridia;Clostridiales;Family XIII;Anaerovorax;uncultured bacterium
09702a0f6ce3f7b6ba95ab95acb857b0	0.0	0.0	0.0	0.0	0.0	0.0	0.0	0.0	0.0	0.0	0.0	0.0	0.0	0.0	0.0	0.0	0.0	0.0	37.0	0.0	0.0	Bacteria;Acidobacteria;Holophagae;Holophagales;Holophagaceae;uncultured;uncultured bacterium
6b42a3d4ad277b0202ca5acb1ea7233f	0.0	0.0	0.0	0.0	0.0	0.0	0.0	0.0	0.0	0.0	0.0	0.0	0.0	0.0	0.0	0.0	0.0	0.0	0.0	37.0	0.0	Archaea;Euryarchaeota;Methanomicrobia;Methanosarcinales;Methanosarcinaceae;Methanomethylovorans;uncultured archaeon
92802dbed27da7a7b759761a9377d5c6	6.0	22.0	8.0	0.0	0.0	0.0	0.0	0.0	0.0	0.0	0.0	0.0	0.0	0.0	0.0	0.0	0.0	0.0	0.0	0.0	0.0	Bacteria;Proteobacteria;Gammaproteobacteria;Ectothiorhodospirales;Thioalkalispiraceae;Thioalkalispira;uncultured bacterium
403b85b4a06e64fa1ed9647c184d47f4	0.0	36.0	0.0	0.0	0.0	0.0	0.0	0.0	0.0	0.0	0.0	0.0	0.0	0.0	0.0	0.0	0.0	0.0	0.0	0.0	0.0	Bacteria;Proteobacteria;Deltaproteobacteria;Sva0485;uncultured delta proteobacterium
ca98b37ea0b74395eadc112615fcf4dc	0.0	0.0	0.0	36.0	0.0	0.0	0.0	0.0	0.0	0.0	0.0	0.0	0.0	0.0	0.0	0.0	0.0	0.0	0.0	0.0	0.0	Bacteria;Firmicutes;Clostridia;Clostridiales;Clostridiaceae 1;Clostridium sensu stricto 12;uncultured bacterium
3a567dc7f4ef52b9c446fbe79b1ec5d3	0.0	0.0	0.0	0.0	0.0	0.0	36.0	0.0	0.0	0.0	0.0	0.0	0.0	0.0	0.0	0.0	0.0	0.0	0.0	0.0	0.0	Bacteria;Chloroflexi;Anaerolineae;Anaerolineales;Anaerolineaceae;uncultured;uncultured Chloroflexi bacterium
5ddf1b529d459dfe19ce54177585ffce	0.0	0.0	0.0	0.0	0.0	0.0	0.0	0.0	0.0	0.0	0.0	0.0	24.0	0.0	8.0	0.0	0.0	0.0	0.0	0.0	4.0	Bacteria;Firmicutes;Clostridia;Thermoanaerobacterales;SRB2;uncultured bacterium
61a29a55690fafad1f743c0c43055e51	0.0	0.0	0.0	0.0	0.0	0.0	0.0	0.0	0.0	0.0	16.0	0.0	0.0	0.0	0.0	0.0	0.0	0.0	0.0	0.0	0.0	Bacteria;Proteobacteria;Deltaproteobacteria;Syntrophobacterales;Syntrophobacteraceae;Syntrophobacter;uncultured bacterium
f43cf38fd9c43cbb022ac31e632ede4d	0.0	0.0	11.0	0.0	0.0	0.0	0.0	0.0	0.0	0.0	0.0	0.0	0.0	0.0	0.0	0.0	0.0	0.0	0.0	0.0	0.0	Bacteria;Bacteroidetes;Bacteroidia;Bacteroidales
66dda4fda69765ca2d60ecddef6ed425	0.0	7.0	12.0	0.0	0.0	0.0	0.0	0.0	0.0	0.0	0.0	0.0	0.0	0.0	0.0	0.0	0.0	0.0	0.0	0.0	0.0	Bacteria;Chloroflexi;Anaerolineae;Anaerolineales;Anaerolineaceae;uncultured;uncultured Anaerolineaceae bacterium
fa27f48e92b26cf17f64c5bc071da5f9	0.0	0.0	18.0	0.0	0.0	0.0	5.0	0.0	0.0	0.0	0.0	0.0	0.0	0.0	0.0	0.0	0.0	0.0	0.0	0.0	0.0	Bacteria;Acidobacteria;Subgroup 21;uncultured bacterium
dadd2e6a84a5313e6ff2aa9add4a9eb0	0.0	5.0	0.0	4.0	0.0	0.0	15.0	0.0	0.0	0.0	0.0	0.0	0.0	0.0	0.0	0.0	0.0	0.0	0.0	0.0	0.0	Bacteria;Chloroflexi;Anaerolineae;Anaerolineales;Anaerolineaceae;uncultured
aa2c986d1195468e06c4551855c71e3f	0.0	5.0	0.0	0.0	8.0	0.0	0.0	0.0	6.0	0.0	10.0	0.0	0.0	0.0	0.0	0.0	0.0	0.0	0.0	0.0	3.0	Bacteria;Bacteroidetes;Ignavibacteria;SJA-28;uncultured Chlorobi bacterium
16543908ca23561ad5f998978c1061b3	0.0	0.0	26.0	0.0	0.0	0.0	0.0	0.0	0.0	0.0	0.0	0.0	9.0	0.0	0.0	0.0	0.0	0.0	0.0	0.0	0.0	Bacteria;Proteobacteria;Gammaproteobacteria;Xanthomonadales;Xanthomonadaceae;Arenimonas;uncultured bacterium
fb5c440a7178113be9ee607dd7fd1211	0.0	0.0	15.0	0.0	0.0	0.0	0.0	0.0	0.0	0.0	0.0	0.0	0.0	0.0	0.0	0.0	0.0	0.0	0.0	0.0	0.0	Bacteria;Proteobacteria;Gammaproteobacteria;Cellvibrionales;Cellvibrionaceae;Cellvibrio;uncultured bacterium
be06a035c155a65f5989a74fa780eaeb	0.0	0.0	12.0	0.0	0.0	0.0	0.0	0.0	0.0	0.0	0.0	0.0	0.0	0.0	0.0	0.0	0.0	0.0	0.0	0.0	0.0	Bacteria;Proteobacteria;Gammaproteobacteria;Betaproteobacteriales;Rhodocyclaceae
5ecf536a6b5c36282076c2fab403d649	0.0	0.0	0.0	8.0	0.0	0.0	0.0	6.0	0.0	0.0	10.0	0.0	0.0	11.0	0.0	0.0	0.0	0.0	0.0	0.0	0.0	Bacteria;Proteobacteria;Alphaproteobacteria;Rhizobiales;Pleomorphomonadaceae;Pleomorphomonas;uncultured bacterium
fe495462cb7e264583ed8a7e7a20b7e8	0.0	0.0	0.0	0.0	35.0	0.0	0.0	0.0	0.0	0.0	0.0	0.0	0.0	0.0	0.0	0.0	0.0	0.0	0.0	0.0	0.0	Bacteria;Firmicutes;Clostridia;Clostridiales;Clostridiaceae 1;Clostridium sensu stricto 8;uncultured bacterium
5a47bad6ade8b84f6f12498d5d71d3e1	12.0	10.0	0.0	0.0	0.0	0.0	0.0	0.0	0.0	0.0	0.0	0.0	0.0	0.0	0.0	0.0	0.0	0.0	0.0	0.0	0.0	Bacteria;Bacteroidetes;Ignavibacteria;Kryptoniales;BSV26
570eb4ead9965c21e161f95e819bf1fd	9.0	6.0	0.0	0.0	0.0	0.0	0.0	0.0	0.0	0.0	0.0	0.0	0.0	0.0	0.0	0.0	0.0	3.0	0.0	0.0	0.0	Bacteria;Bacteroidetes;Bacteroidia;Chitinophagales;Saprospiraceae;uncultured;uncultured bacterium
877203f3052ba05fee5f2d05222570ca	0.0	34.0	0.0	0.0	0.0	0.0	0.0	0.0	0.0	0.0	0.0	0.0	0.0	0.0	0.0	0.0	0.0	0.0	0.0	0.0	0.0	Bacteria;Proteobacteria;Deltaproteobacteria;Myxococcales;Archangiaceae;Anaeromyxobacter;uncultured bacterium
47cce4f9290e189a167c42dba6e69a9c	0.0	34.0	0.0	0.0	0.0	0.0	0.0	0.0	0.0	0.0	0.0	0.0	0.0	0.0	0.0	0.0	0.0	0.0	0.0	0.0	0.0	Bacteria;Bacteroidetes;Bacteroidia;Bacteroidales;SB-5;uncultured bacterium
ff4834d8b3f62f6976df0be6b152f436	0.0	25.0	0.0	0.0	0.0	0.0	0.0	0.0	0.0	0.0	0.0	0.0	0.0	0.0	0.0	0.0	0.0	0.0	0.0	0.0	0.0	Bacteria;Bacteroidetes;Bacteroidia;Bacteroidales;Prolixibacteraceae;uncultured;uncultured bacterium
aadc4a8ca1266160fb544c2562135c15	0.0	0.0	0.0	0.0	0.0	0.0	23.0	0.0	0.0	0.0	0.0	0.0	0.0	0.0	0.0	0.0	0.0	0.0	0.0	0.0	0.0	Bacteria;Bacteroidetes;Bacteroidia;Bacteroidales;Bacteroidetes vadinHA17;uncultured bacterium
55eac7619dd92703a24d77d6db1602b4	0.0	0.0	0.0	0.0	0.0	0.0	0.0	0.0	0.0	0.0	0.0	0.0	6.0	0.0	0.0	0.0	0.0	0.0	4.0	0.0	0.0	Bacteria;Chloroflexi;Anaerolineae;Anaerolineales;Anaerolineaceae;Anaerolinea
1ca293f47f03af5549a46bad03b6a040	0.0	0.0	0.0	0.0	0.0	0.0	0.0	0.0	0.0	0.0	0.0	0.0	0.0	0.0	0.0	0.0	0.0	0.0	34.0	0.0	0.0	Bacteria;Bacteroidetes;Bacteroidia;Sphingobacteriales;Lentimicrobiaceae
eab04894b999f9424d51b1b0bb121c38	0.0	0.0	0.0	0.0	0.0	0.0	0.0	0.0	0.0	0.0	0.0	0.0	0.0	0.0	0.0	0.0	0.0	0.0	0.0	0.0	34.0	Bacteria;Spirochaetes;Spirochaetia;Spirochaetales;Spirochaetaceae;uncultured;uncultured bacterium
26915c3209ae35ef27dd02617e8d7d91	0.0	0.0	6.0	0.0	0.0	0.0	0.0	0.0	8.0	0.0	0.0	0.0	6.0	0.0	0.0	0.0	0.0	2.0	5.0	0.0	0.0	Bacteria;Proteobacteria;Alphaproteobacteria;Sphingomonadales;Sphingomonadaceae;Sphingorhabdus;uncultured bacterium
5d4957097d227982382e6bd109751e20	13.0	10.0	10.0	0.0	0.0	0.0	0.0	0.0	0.0	0.0	0.0	0.0	0.0	0.0	0.0	0.0	0.0	0.0	0.0	0.0	0.0	Bacteria;Verrucomicrobia;Verrucomicrobiae;Pedosphaerales;Pedosphaeraceae;ADurb.Bin063-1;uncultured bacterium
dbc8bf9156a13c629dffc96bf9c356b3	7.0	10.0	0.0	0.0	0.0	0.0	0.0	0.0	0.0	0.0	0.0	0.0	0.0	0.0	0.0	0.0	0.0	0.0	0.0	0.0	0.0	Bacteria;Firmicutes;Clostridia;Clostridiales;Ruminococcaceae;Ruminiclostridium 1
c3548ad9c3575a18d4af61bd67c3d7a4	6.0	4.0	8.0	0.0	0.0	0.0	0.0	0.0	0.0	0.0	0.0	0.0	0.0	0.0	0.0	0.0	0.0	0.0	0.0	0.0	0.0	Bacteria;Spirochaetes;Spirochaetia;Spirochaetales;Spirochaetaceae;Spirochaeta 2
65d1b35e8afd47c9920d9c6f24f60307	0.0	14.0	0.0	0.0	0.0	0.0	0.0	0.0	0.0	0.0	0.0	0.0	0.0	0.0	0.0	0.0	0.0	0.0	0.0	0.0	0.0	Bacteria;Omnitrophicaeota;uncultured bacterium
da325dc07a4cf2f20dd91e43219a8c03	0.0	33.0	0.0	0.0	0.0	0.0	0.0	0.0	0.0	0.0	0.0	0.0	0.0	0.0	0.0	0.0	0.0	0.0	0.0	0.0	0.0	Bacteria;Verrucomicrobia;Verrucomicrobiae;Pedosphaerales;Pedosphaeraceae
a608d7c1e0c7bcae4906e62bca68feb7	0.0	33.0	0.0	0.0	0.0	0.0	0.0	0.0	0.0	0.0	0.0	0.0	0.0	0.0	0.0	0.0	0.0	0.0	0.0	0.0	0.0	Bacteria;Bacteroidetes;Ignavibacteria;Kryptoniales;BSV26;uncultured bacterium
08f16d50b0502ccf37b9a43794233199	0.0	2.0	10.0	0.0	0.0	0.0	0.0	0.0	0.0	0.0	0.0	3.0	0.0	0.0	0.0	0.0	0.0	2.0	0.0	0.0	0.0	Bacteria;Proteobacteria;Gammaproteobacteria;Acidiferrobacterales;Acidiferrobacteraceae;Sulfurifustis
b74107328423c49c97f3dd0030ae60b0	0.0	0.0	0.0	0.0	0.0	0.0	0.0	4.0	0.0	0.0	0.0	0.0	0.0	0.0	0.0	0.0	0.0	0.0	0.0	0.0	0.0	Bacteria;Verrucomicrobia;Verrucomicrobiae;Pedosphaerales;Pedosphaeraceae
9f762e31debb579df66e7524075c7047	0.0	0.0	0.0	0.0	0.0	0.0	0.0	0.0	0.0	0.0	8.0	0.0	0.0	8.0	0.0	7.0	0.0	0.0	0.0	0.0	6.0	Bacteria;Firmicutes;Clostridia;Clostridiales;TC1;uncultured bacterium
25c9884cd991eb1695f6a20546b4a231	0.0	0.0	0.0	0.0	0.0	0.0	0.0	0.0	0.0	0.0	0.0	0.0	33.0	0.0	0.0	0.0	0.0	0.0	0.0	0.0	0.0	Bacteria;Proteobacteria;Gammaproteobacteria;Betaproteobacteriales;Burkholderiaceae;Hydrogenophaga;uncultured bacterium
37046b7c84773ace51c3587a8f55087b	0.0	0.0	0.0	0.0	0.0	0.0	0.0	0.0	0.0	0.0	0.0	0.0	0.0	0.0	0.0	0.0	0.0	0.0	33.0	0.0	0.0	Bacteria;Acidobacteria;Holophagae;Holophagales;Holophagaceae;uncultured;uncultured bacterium
1b8f42cee706fefcc22f75ea50748ae0	13.0	0.0	0.0	0.0	0.0	0.0	0.0	0.0	0.0	0.0	0.0	0.0	0.0	0.0	0.0	0.0	0.0	0.0	0.0	0.0	0.0	Bacteria;Chloroflexi;Anaerolineae;RBG-13-54-9
9ffeedb528881480eb4ad6cc5b664492	10.0	0.0	0.0	0.0	0.0	0.0	0.0	0.0	0.0	0.0	0.0	11.0	0.0	0.0	0.0	0.0	0.0	0.0	0.0	0.0	2.0	Bacteria;Proteobacteria;Alphaproteobacteria;Rhizobiales;Beijerinckiaceae;Methylocystis;uncultured bacterium
3c6a4efa04cd4c58adcd2062398bc0bc	8.0	15.0	0.0	0.0	0.0	0.0	0.0	0.0	0.0	0.0	0.0	0.0	0.0	0.0	0.0	0.0	0.0	0.0	0.0	0.0	0.0	Bacteria;Cyanobacteria;Oxyphotobacteria;Chloroplast;uncultured diatom
4a81f59315643cd2959bef86ad04fc9a	0.0	20.0	0.0	0.0	0.0	0.0	0.0	0.0	0.0	0.0	0.0	0.0	0.0	0.0	0.0	0.0	0.0	0.0	0.0	0.0	0.0	Bacteria;Proteobacteria;Deltaproteobacteria;Myxococcales;P3OB-42;uncultured bacterium
1229d1c862757ce4821e40d4a245fc79	0.0	0.0	0.0	0.0	0.0	0.0	7.0	0.0	0.0	0.0	0.0	0.0	0.0	0.0	0.0	0.0	0.0	0.0	0.0	0.0	0.0	Bacteria;Proteobacteria;Deltaproteobacteria;Desulfobacterales;Desulfobulbaceae
891f4c0ea24cb4c26d622708ea5c0a25	0.0	21.0	0.0	0.0	0.0	0.0	0.0	0.0	0.0	0.0	0.0	0.0	0.0	0.0	0.0	0.0	0.0	0.0	0.0	0.0	0.0	Bacteria;Tenericutes;Mollicutes;Izimaplasmatales;Izimaplasmataceae;uncultured bacterium
f052903df8d9a110472ca218cec9d33c	0.0	12.0	13.0	0.0	0.0	0.0	0.0	0.0	0.0	0.0	0.0	0.0	0.0	0.0	0.0	0.0	0.0	0.0	0.0	0.0	0.0	Bacteria;Proteobacteria;Gammaproteobacteria;Betaproteobacteriales;Methylophilaceae;Methylotenera;uncultured bacterium
8613992aafbd19aad8ac358ff0361ee3	0.0	8.0	0.0	0.0	0.0	0.0	14.0	0.0	0.0	0.0	0.0	0.0	0.0	0.0	0.0	0.0	0.0	0.0	0.0	0.0	0.0	Bacteria;Proteobacteria;Gammaproteobacteria;Betaproteobacteriales;Rhodocyclaceae
9bc8a76f719e8b3f68db4dd510134880	0.0	0.0	0.0	0.0	0.0	0.0	8.0	0.0	0.0	0.0	0.0	0.0	0.0	0.0	0.0	0.0	0.0	0.0	0.0	0.0	0.0	Bacteria;Bacteroidetes;Bacteroidia;Chitinophagales;Chitinophagaceae;Ferruginibacter;uncultured bacterium
611e969ffcf02c2a9682424e3226374c	0.0	0.0	15.0	0.0	10.0	0.0	0.0	0.0	0.0	0.0	0.0	0.0	0.0	0.0	0.0	4.0	0.0	0.0	0.0	0.0	0.0	Bacteria;Proteobacteria;Gammaproteobacteria;Methylococcales;Methylococcaceae;Methyloparacoccus;uncultured bacterium
7772368c09a5334352d58a3124aa2fb5	0.0	0.0	14.0	0.0	0.0	0.0	0.0	0.0	0.0	0.0	0.0	0.0	0.0	0.0	0.0	0.0	0.0	0.0	0.0	0.0	0.0	Bacteria;Spirochaetes;Leptospirae;Leptospirales;Leptospiraceae;RBG-16-49-21;uncultured bacterium
15a6de3981b9c6bed0697e1fb199bc2d	0.0	0.0	0.0	0.0	23.0	0.0	0.0	0.0	0.0	0.0	0.0	0.0	0.0	0.0	0.0	9.0	0.0	0.0	0.0	0.0	0.0	Bacteria;Proteobacteria;Gammaproteobacteria;Betaproteobacteriales;Nitrosomonadaceae;Ellin6067;uncultured bacterium
adb9bb91524583435bc19561c73eaefb	0.0	0.0	0.0	0.0	10.0	0.0	0.0	0.0	0.0	0.0	6.0	0.0	0.0	0.0	12.0	0.0	0.0	4.0	0.0	0.0	0.0	Bacteria;Chloroflexi;Anaerolineae;Anaerolineales;Anaerolineaceae;Anaerolinea;uncultured bacterium
3b87368bb43c076ed732c7c53caaa2bf	0.0	0.0	0.0	0.0	0.0	0.0	0.0	0.0	0.0	0.0	0.0	0.0	0.0	0.0	0.0	0.0	0.0	0.0	32.0	0.0	0.0	Bacteria;Acidobacteria;Holophagae;Holophagales;Holophagaceae;uncultured;uncultured bacterium
83c98780d34ca901a8cb9308d312fd26	19.0	0.0	0.0	0.0	0.0	0.0	0.0	12.0	0.0	0.0	0.0	0.0	0.0	0.0	0.0	0.0	0.0	0.0	0.0	0.0	0.0	Bacteria;Chloroflexi;Anaerolineae;Anaerolineales;Anaerolineaceae;uncultured
b6bf578f5d8e71db9593ec2b00ce3515	18.0	0.0	13.0	0.0	0.0	0.0	0.0	0.0	0.0	0.0	0.0	0.0	0.0	0.0	0.0	0.0	0.0	0.0	0.0	0.0	0.0	Bacteria;Proteobacteria;Deltaproteobacteria;Desulfuromonadales;Geobacteraceae;Geobacter;uncultured delta proteobacterium
2f078d6d119bb6cd3eb0a7c105872680	14.0	0.0	0.0	0.0	0.0	0.0	0.0	0.0	0.0	0.0	0.0	0.0	0.0	0.0	0.0	0.0	0.0	0.0	0.0	0.0	0.0	Bacteria;Fibrobacteres;Fibrobacteria;Fibrobacterales;B122;uncultured bacterium
374793d810a7efe69775515269f738de	0.0	0.0	13.0	0.0	0.0	0.0	0.0	0.0	0.0	0.0	0.0	0.0	0.0	0.0	0.0	0.0	0.0	0.0	0.0	0.0	0.0	Bacteria;Omnitrophicaeota;uncultured bacterium
c285fceb6584b8f758e6527af410e2ab	0.0	10.0	0.0	0.0	0.0	0.0	0.0	0.0	4.0	0.0	0.0	0.0	0.0	0.0	0.0	0.0	0.0	0.0	0.0	0.0	0.0	Bacteria;Proteobacteria;Deltaproteobacteria;Syntrophobacterales;Syntrophobacteraceae;Syntrophobacter;uncultured bacterium
1bbbdbd1f368d4f65e52373eb511e2a2	0.0	0.0	0.0	0.0	0.0	0.0	0.0	0.0	0.0	0.0	0.0	0.0	0.0	0.0	0.0	0.0	11.0	0.0	0.0	0.0	0.0	Bacteria;Chloroflexi;Anaerolineae;Anaerolineales;Anaerolineaceae;RBG-16-58-14;uncultured bacterium
0d0d72d855d2e5e8f6f17e9836f6d2af	0.0	0.0	0.0	0.0	11.0	6.0	0.0	0.0	14.0	0.0	0.0	0.0	0.0	0.0	0.0	0.0	0.0	0.0	0.0	0.0	0.0	Bacteria;Chloroflexi;Anaerolineae;Anaerolineales;Anaerolineaceae;uncultured;uncultured Chloroflexi bacterium
e28cee9e7fe0017c617ad0bbafdb66da	0.0	0.0	0.0	0.0	0.0	0.0	18.0	8.0	0.0	0.0	0.0	0.0	0.0	0.0	0.0	0.0	0.0	0.0	0.0	0.0	0.0	Bacteria;Chloroflexi;Anaerolineae;Anaerolineales;Anaerolineaceae;Leptolinea;uncultured bacterium
e4fcf8fefaf56504c1c86e726e73da77	0.0	0.0	0.0	0.0	0.0	0.0	8.0	0.0	0.0	0.0	0.0	0.0	0.0	0.0	0.0	0.0	0.0	0.0	0.0	0.0	0.0	Bacteria;Proteobacteria;Gammaproteobacteria;Betaproteobacteriales;B1-7BS;uncultured bacterium
ae1d3c76aa432423cba72b782afa6373	30.0	0.0	0.0	0.0	0.0	0.0	0.0	0.0	0.0	0.0	0.0	0.0	0.0	0.0	0.0	0.0	0.0	0.0	0.0	0.0	0.0	Bacteria;Proteobacteria;Gammaproteobacteria;Betaproteobacteriales;Burkholderiaceae
6e9c7c2040f735377f75e5f28a1e1bae	13.0	0.0	0.0	0.0	0.0	0.0	0.0	0.0	0.0	0.0	0.0	0.0	0.0	0.0	0.0	0.0	0.0	0.0	0.0	0.0	0.0	Bacteria;Actinobacteria;Actinobacteria;Micromonosporales;Micromonosporaceae
c5362a93164bcd1033a5b7819c889243	0.0	4.0	0.0	9.0	0.0	0.0	0.0	0.0	0.0	0.0	0.0	0.0	0.0	0.0	0.0	0.0	0.0	0.0	0.0	0.0	0.0	Bacteria;Chloroflexi;Anaerolineae;RBG-13-54-9;uncultured bacterium
02a554deeccd831fb94ed44a812fb52c	0.0	0.0	10.0	0.0	0.0	0.0	0.0	0.0	0.0	0.0	0.0	0.0	0.0	0.0	0.0	0.0	0.0	0.0	0.0	0.0	0.0	Bacteria;Proteobacteria;Deltaproteobacteria;Desulfobacterales;Desulfobulbaceae;uncultured;uncultured bacterium
9c5e00ab774e191eb478192f4db36c50	0.0	0.0	0.0	0.0	0.0	0.0	0.0	0.0	0.0	0.0	0.0	0.0	0.0	0.0	0.0	0.0	0.0	17.0	0.0	0.0	0.0	Bacteria;Chloroflexi;Anaerolineae;Anaerolineales;Anaerolineaceae;Leptolinea;uncultured bacterium
15c9aff15a4df76e4e70b88b55e14087	0.0	0.0	11.0	0.0	0.0	0.0	0.0	0.0	0.0	0.0	0.0	0.0	0.0	0.0	0.0	0.0	0.0	0.0	0.0	0.0	0.0	Bacteria;Bacteroidetes;Bacteroidia;Bacteroidales;Prolixibacteraceae;WCHB1-32;uncultured bacterium
4d5b8c2c09a9e464f466f3ddc5ab1de5	0.0	0.0	10.0	0.0	0.0	0.0	0.0	0.0	0.0	0.0	0.0	0.0	0.0	0.0	0.0	0.0	0.0	0.0	0.0	0.0	0.0	Bacteria;Proteobacteria;Alphaproteobacteria;Rhizobiales;Rhizobiales Incertae Sedis;uncultured;uncultured bacterium
389b1e41268df2831c8dab71421445e6	0.0	0.0	8.0	0.0	0.0	0.0	0.0	0.0	0.0	0.0	0.0	4.0	0.0	0.0	0.0	0.0	0.0	0.0	0.0	0.0	0.0	Bacteria;Proteobacteria;Deltaproteobacteria;Syntrophobacterales;Syntrophaceae;Desulfomonile;uncultured bacterium
0ca2eb01c2e69f3b10c46f06b0d5c236	0.0	0.0	5.0	0.0	0.0	0.0	0.0	0.0	0.0	0.0	0.0	0.0	0.0	0.0	3.0	0.0	0.0	0.0	0.0	0.0	0.0	Bacteria;Proteobacteria;Alphaproteobacteria;Sphingomonadales;Sphingomonadaceae;Sphingorhabdus;uncultured bacterium
a21ed84a9f054d456504d1f99245d28b	0.0	0.0	0.0	14.0	0.0	0.0	0.0	0.0	0.0	0.0	0.0	0.0	0.0	0.0	0.0	16.0	0.0	0.0	0.0	0.0	0.0	Bacteria;Firmicutes;Clostridia;Clostridiales;Clostridiaceae 1;Clostridium sensu stricto 12;uncultured bacterium
0dd01b7064f72deb83f1950f3cbc45a9	15.0	0.0	7.0	0.0	0.0	0.0	0.0	0.0	0.0	0.0	0.0	0.0	0.0	0.0	0.0	0.0	0.0	0.0	0.0	0.0	0.0	Bacteria;Planctomycetes;Phycisphaerae;MSBL9
045b44ac05dcad08f66758f95369d66a	6.0	0.0	0.0	0.0	0.0	0.0	0.0	16.0	0.0	0.0	0.0	0.0	0.0	0.0	0.0	0.0	0.0	0.0	0.0	7.0	0.0	Bacteria;Firmicutes;Clostridia;Clostridiales;Family XII;Acidaminobacter;uncultured bacterium
23cdf57ebe89d26559bda4ba4c7f9aab	0.0	0.0	0.0	0.0	0.0	9.0	0.0	0.0	0.0	0.0	0.0	0.0	0.0	0.0	0.0	0.0	0.0	0.0	0.0	0.0	0.0	Bacteria;Acidobacteria;Aminicenantia;Aminicenantales
c37424cd30ed98541cc20305838d5158	0.0	25.0	0.0	0.0	0.0	0.0	0.0	0.0	0.0	0.0	0.0	0.0	0.0	0.0	0.0	0.0	0.0	0.0	0.0	0.0	0.0	Bacteria;Proteobacteria;Deltaproteobacteria;Myxococcales;UASB-TL25;uncultured bacterium
46533c8ef23782c6244b54ab0c5a7b8d	0.0	18.0	0.0	0.0	0.0	0.0	0.0	0.0	0.0	0.0	0.0	0.0	0.0	0.0	0.0	0.0	0.0	0.0	0.0	0.0	0.0	Bacteria;Proteobacteria;Deltaproteobacteria;Desulfuromonadales;Geobacteraceae;Geobacter;uncultured delta proteobacterium
57995e986b258521b80783b0ba473ec4	0.0	13.0	0.0	0.0	0.0	16.0	0.0	0.0	0.0	0.0	0.0	0.0	0.0	0.0	0.0	0.0	0.0	0.0	0.0	0.0	0.0	Bacteria;Actinobacteria;Coriobacteriia;OPB41;uncultured bacterium
310b61ed8e813319b64e7958b2d18a32	0.0	0.0	14.0	0.0	0.0	0.0	0.0	0.0	0.0	0.0	0.0	0.0	0.0	0.0	0.0	0.0	0.0	0.0	0.0	0.0	0.0	Bacteria;Acidobacteria;Aminicenantia;Aminicenantales;uncultured bacterium
99a80cae4a49b521fd57c45b25019805	0.0	0.0	29.0	0.0	0.0	0.0	0.0	0.0	0.0	0.0	0.0	0.0	0.0	0.0	0.0	0.0	0.0	0.0	0.0	0.0	0.0	Bacteria;Proteobacteria;Deltaproteobacteria;Desulfobacterales;Desulfobulbaceae;[Desulfobacterium] catecholicum group;uncultured bacterium
074ed4550a67d50a81ee32dc268a1b3c	0.0	0.0	16.0	0.0	0.0	0.0	13.0	0.0	0.0	0.0	0.0	0.0	0.0	0.0	0.0	0.0	0.0	0.0	0.0	0.0	0.0	Bacteria;Proteobacteria;Gammaproteobacteria;Betaproteobacteriales;SC-I-84
d20b46e3c9d79a8e49a48f112fc03d4f	0.0	0.0	0.0	0.0	0.0	0.0	0.0	0.0	0.0	0.0	0.0	4.0	0.0	0.0	0.0	0.0	0.0	0.0	0.0	0.0	9.0	Bacteria;Firmicutes;Clostridia;Clostridiales;Peptostreptococcaceae;Romboutsia
240cb198d85c29eec395af1ec1f55fea	0.0	0.0	0.0	0.0	13.0	2.0	0.0	0.0	0.0	0.0	0.0	0.0	0.0	0.0	0.0	0.0	0.0	0.0	0.0	0.0	0.0	Bacteria;Latescibacteria
24506c01f1a508f4249c9d524c1d3cac	0.0	0.0	0.0	0.0	0.0	29.0	0.0	0.0	0.0	0.0	0.0	0.0	0.0	0.0	0.0	0.0	0.0	0.0	0.0	0.0	0.0	Bacteria;Firmicutes;Clostridia;Clostridiales;Clostridiaceae 1
9bd696e53c47adb6d707e55cebda7fda	0.0	0.0	0.0	0.0	0.0	0.0	0.0	29.0	0.0	0.0	0.0	0.0	0.0	0.0	0.0	0.0	0.0	0.0	0.0	0.0	0.0	Bacteria;Firmicutes;Clostridia;Clostridiales;Family XI;Sedimentibacter;uncultured Sedimentibacter sp.
46890afe94c32014fcb517542bc7c725	0.0	0.0	0.0	0.0	0.0	0.0	0.0	24.0	5.0	0.0	0.0	0.0	0.0	0.0	0.0	0.0	0.0	0.0	0.0	0.0	0.0	Bacteria;Firmicutes;Clostridia;Clostridiales;Lachnospiraceae;Anaerosporobacter;uncultured bacterium
5749061bf40e914a7ebd8f072d59e356	0.0	0.0	0.0	0.0	0.0	0.0	0.0	5.0	0.0	0.0	0.0	0.0	0.0	0.0	15.0	0.0	0.0	0.0	0.0	0.0	9.0	Bacteria;Proteobacteria;Gammaproteobacteria;Betaproteobacteriales;T34;uncultured bacterium
f5695ff8932e3a86935a0755d487b4f0	0.0	0.0	0.0	0.0	0.0	0.0	0.0	0.0	10.0	0.0	0.0	0.0	0.0	10.0	0.0	0.0	7.0	0.0	2.0	0.0	0.0	Bacteria;Proteobacteria;Gammaproteobacteria;Betaproteobacteriales;Burkholderiaceae
fb2dd5b8e79c48dc32b78ff3c24ef5fc	0.0	0.0	0.0	0.0	0.0	0.0	0.0	0.0	0.0	9.0	0.0	0.0	6.0	0.0	0.0	4.0	0.0	0.0	10.0	0.0	0.0	Bacteria;Proteobacteria;Deltaproteobacteria;Syntrophobacterales;Syntrophaceae;Desulfomonile;uncultured bacterium
bb1f010ccc6ce7244a307577804f75e4	0.0	0.0	0.0	0.0	0.0	0.0	0.0	0.0	0.0	0.0	0.0	29.0	0.0	0.0	0.0	0.0	0.0	0.0	0.0	0.0	0.0	Bacteria;Proteobacteria;Deltaproteobacteria;Syntrophobacterales;Syntrophobacteraceae;Syntrophobacter;uncultured bacterium
20be8f4b4fb7eb53266f4e310dfea165	0.0	0.0	0.0	0.0	0.0	0.0	0.0	0.0	0.0	0.0	0.0	0.0	0.0	0.0	0.0	0.0	29.0	0.0	0.0	0.0	0.0	Bacteria;Firmicutes;Negativicutes;Selenomonadales;Veillonellaceae;uncultured
d6e457452c88ddf6da20473e95883e2a	0.0	0.0	0.0	0.0	0.0	0.0	0.0	0.0	0.0	0.0	0.0	0.0	0.0	0.0	0.0	0.0	0.0	15.0	0.0	0.0	0.0	Bacteria;Chloroflexi;Anaerolineae;Anaerolineales;Anaerolineaceae;Anaerolinea;uncultured bacterium
fb04de474d743901d485c6eeb0b81883	0.0	0.0	0.0	0.0	0.0	0.0	0.0	0.0	0.0	0.0	0.0	0.0	0.0	0.0	0.0	0.0	0.0	0.0	29.0	0.0	0.0	Bacteria;Firmicutes;Clostridia;Clostridiales;Ruminococcaceae;uncultured;uncultured Saccharofermentans sp.
58a0959ff63b1dcb91a30eb2d29b90d6	8.0	0.0	0.0	0.0	0.0	0.0	4.0	0.0	0.0	0.0	0.0	0.0	0.0	0.0	0.0	0.0	0.0	0.0	0.0	0.0	0.0	Bacteria;Acidobacteria;Subgroup 18;uncultured bacterium
2125ead39c7a67a3a356717dbcc4f292	3.0	0.0	0.0	0.0	0.0	0.0	0.0	0.0	0.0	0.0	0.0	0.0	0.0	0.0	0.0	0.0	0.0	0.0	0.0	0.0	0.0	Bacteria;Spirochaetes;Spirochaetia;Spirochaetales;Spirochaetaceae;Treponema;uncultured bacterium
23c27df91cae06b37fcdb7e804ae4b4e	0.0	13.0	0.0	0.0	0.0	0.0	0.0	0.0	0.0	0.0	0.0	0.0	6.0	0.0	0.0	0.0	0.0	0.0	0.0	0.0	0.0	Bacteria;Acidobacteria;Thermoanaerobaculia;Thermoanaerobaculales;Thermoanaerobaculaceae;Subgroup 23;uncultured bacterium
2df3ff980eb59e90092f04dcc367764e	0.0	11.0	0.0	0.0	0.0	0.0	0.0	5.0	0.0	0.0	0.0	0.0	6.0	0.0	0.0	0.0	0.0	0.0	0.0	0.0	0.0	Bacteria;Proteobacteria;Deltaproteobacteria;Desulfobacterales;Desulfobulbaceae
385881bb4cd0529d022c5aa3ffde071d	0.0	9.0	3.0	0.0	0.0	0.0	0.0	0.0	0.0	0.0	0.0	0.0	0.0	0.0	0.0	0.0	0.0	0.0	0.0	0.0	0.0	Bacteria;Bacteroidetes;Bacteroidia;Bacteroidales
fdae1e6aea48bca740c5de0dd904b3d7	0.0	5.0	0.0	0.0	0.0	0.0	0.0	0.0	4.0	0.0	6.0	0.0	0.0	0.0	0.0	0.0	0.0	0.0	0.0	0.0	0.0	Bacteria;Chloroflexi;Anaerolineae;Anaerolineales;Anaerolineaceae;uncultured
c46666e1ce9fdb18ae6503d5bb303d52	0.0	0.0	6.0	0.0	0.0	0.0	0.0	0.0	0.0	0.0	0.0	0.0	0.0	0.0	0.0	0.0	0.0	0.0	0.0	0.0	0.0	Bacteria;Proteobacteria;Deltaproteobacteria;Desulfarculales;Desulfarculaceae;uncultured;uncultured bacterium
f9326e777d85d1551cbd9c73be530b6b	0.0	0.0	15.0	0.0	0.0	0.0	0.0	0.0	0.0	0.0	0.0	0.0	0.0	0.0	0.0	0.0	0.0	0.0	0.0	0.0	0.0	Bacteria;Bacteroidetes;Bacteroidia;Bacteroidales;SB-5;uncultured bacterium
ab3d03b2f9e4cbdd9b6aa49db0c86efd	0.0	0.0	0.0	0.0	0.0	0.0	0.0	0.0	0.0	0.0	0.0	0.0	0.0	7.0	0.0	0.0	9.0	0.0	0.0	0.0	0.0	Bacteria;Bacteroidetes;Bacteroidia;Chitinophagales;Chitinophagaceae;Terrimonas;uncultured bacterium
8502d372a5e1b7d8e919050736c85d6f	0.0	0.0	0.0	3.0	0.0	3.0	0.0	0.0	0.0	0.0	0.0	0.0	0.0	0.0	3.0	0.0	0.0	0.0	0.0	6.0	13.0	Bacteria;Acidobacteria;Holophagae;Holophagales;Holophagaceae;uncultured;uncultured bacterium
39f7021cc8b86664b2b5233bfcaf02f9	0.0	0.0	0.0	0.0	0.0	0.0	28.0	0.0	0.0	0.0	0.0	0.0	0.0	0.0	0.0	0.0	0.0	0.0	0.0	0.0	0.0	Bacteria;Firmicutes;Clostridia;Clostridiales;Ruminococcaceae;Ruminiclostridium 1
8fb09cd3a5d29bc1cfe62a1db6761e2c	0.0	0.0	0.0	0.0	0.0	0.0	28.0	0.0	0.0	0.0	0.0	0.0	0.0	0.0	0.0	0.0	0.0	0.0	0.0	0.0	0.0	Bacteria;Proteobacteria;Alphaproteobacteria;Rhodobacterales;Rhodobacteraceae;Rhodobacter
0263c4d35bac787673b938130d96f217	0.0	0.0	0.0	0.0	0.0	0.0	0.0	0.0	28.0	0.0	0.0	0.0	0.0	0.0	0.0	0.0	0.0	0.0	0.0	0.0	0.0	Bacteria;Proteobacteria;Deltaproteobacteria;Desulfobacterales;Desulfobacteraceae;Sva0081 sediment group;uncultured bacterium
c27541bd6b2594152225ea398ea07dbe	0.0	0.0	0.0	0.0	0.0	0.0	0.0	0.0	0.0	0.0	0.0	0.0	9.0	0.0	7.0	7.0	5.0	0.0	0.0	0.0	0.0	Bacteria;Acidobacteria;Holophagae;Subgroup 7
02cbeba62c5f39917f0503ba21755b93	8.0	11.0	0.0	0.0	0.0	0.0	0.0	0.0	0.0	0.0	0.0	0.0	0.0	0.0	0.0	0.0	0.0	0.0	0.0	0.0	0.0	Archaea;Nanoarchaeaeota;Woesearchaeia;uncultured euryarchaeote
164218fe9e05a63ec6a5556aef316725	0.0	17.0	0.0	0.0	0.0	0.0	0.0	0.0	0.0	0.0	0.0	0.0	0.0	0.0	0.0	0.0	0.0	0.0	0.0	0.0	0.0	Bacteria;Bacteroidetes;Bacteroidia;Sphingobacteriales;S15A-MN91;uncultured bacterium
59b7ae2142790b25b539d2eeb9d09022	0.0	9.0	0.0	0.0	0.0	0.0	0.0	0.0	0.0	0.0	0.0	0.0	0.0	0.0	4.0	0.0	0.0	0.0	0.0	0.0	0.0	Bacteria;Bacteroidetes;Bacteroidia;Bacteroidales;Bacteroidetes vadinHA17
992bf6432520a013c5b39570b463d3dc	0.0	0.0	0.0	0.0	0.0	0.0	0.0	0.0	0.0	0.0	0.0	10.0	0.0	0.0	0.0	0.0	0.0	0.0	0.0	0.0	0.0	Bacteria;Actinobacteria;Coriobacteriia;OPB41;uncultured bacterium
aa235d0aee0020e0f3fdbf083e8c9f14	0.0	0.0	4.0	0.0	0.0	0.0	0.0	0.0	0.0	0.0	0.0	0.0	0.0	0.0	0.0	0.0	0.0	0.0	0.0	0.0	0.0	Bacteria;Bacteroidetes;Bacteroidia;Sphingobacteriales;Lentimicrobiaceae
d65a391926c331c58d1b47d7e36bac67	0.0	0.0	6.0	0.0	0.0	0.0	0.0	0.0	0.0	0.0	0.0	0.0	0.0	0.0	0.0	0.0	0.0	0.0	0.0	0.0	0.0	Bacteria;Proteobacteria;Deltaproteobacteria;Desulfuromonadales;Desulfuromonadaceae;Desulfuromonas;uncultured bacterium
00d4306620fb956f4cb8ea6616da13a3	0.0	0.0	0.0	0.0	7.0	0.0	0.0	0.0	0.0	0.0	0.0	0.0	0.0	0.0	0.0	0.0	0.0	0.0	0.0	0.0	0.0	Bacteria;Proteobacteria;Alphaproteobacteria;Rhizobiales;Rhizobiales Incertae Sedis;uncultured;uncultured bacterium
4e6488dfc93f2eefe477c4511d0e8a49	0.0	0.0	21.0	0.0	0.0	0.0	0.0	0.0	0.0	0.0	0.0	0.0	0.0	0.0	0.0	0.0	0.0	0.0	0.0	0.0	0.0	Bacteria;Proteobacteria;Gammaproteobacteria;Betaproteobacteriales;Burkholderiaceae;Hydrogenophaga
99af3fb3edb2e1f4ffe87f277df70dfe	0.0	0.0	0.0	0.0	0.0	0.0	0.0	0.0	0.0	0.0	0.0	0.0	0.0	0.0	0.0	0.0	0.0	0.0	0.0	0.0	25.0	Bacteria;Bacteroidetes;Bacteroidia;Bacteroidales;Rikenellaceae;Bact-08;uncultured bacterium
45c0f022aaa7baabaea4a777a2b735c7	0.0	0.0	0.0	17.0	0.0	0.0	0.0	0.0	0.0	0.0	0.0	0.0	0.0	0.0	0.0	0.0	0.0	0.0	0.0	0.0	0.0	Bacteria;Bacteroidetes;Bacteroidia;Bacteroidales;Rikenellaceae;Acetobacteroides;uncultured bacterium
c09f02fb3c82b3f9444d298de6871f63	0.0	0.0	0.0	10.0	17.0	0.0	0.0	0.0	0.0	0.0	0.0	0.0	0.0	0.0	0.0	0.0	0.0	0.0	0.0	0.0	0.0	Bacteria;Firmicutes;Clostridia;Clostridiales;Clostridiaceae 1;Fonticella;uncultured bacterium
b6ee1e14dc7f7432aa673c6d5ef0cd7f	0.0	0.0	0.0	0.0	6.0	0.0	0.0	0.0	10.0	0.0	0.0	0.0	0.0	0.0	0.0	0.0	0.0	11.0	0.0	0.0	0.0	Bacteria;Acidobacteria;Holophagae;Subgroup 7;uncultured bacterium
60d59173b48f121e89c0ac0b65c526e5	0.0	0.0	0.0	0.0	0.0	0.0	10.0	0.0	0.0	0.0	0.0	0.0	0.0	0.0	0.0	0.0	0.0	12.0	0.0	5.0	0.0	Bacteria;Proteobacteria;Deltaproteobacteria;Syntrophobacterales;Syntrophaceae;Syntrophus
1c2ca8aa4cc8b07754c8e573f53b5365	0.0	0.0	0.0	0.0	0.0	0.0	9.0	0.0	0.0	0.0	0.0	0.0	0.0	0.0	0.0	0.0	0.0	0.0	0.0	0.0	0.0	Bacteria;Chloroflexi;Anaerolineae;Anaerolineales;Anaerolineaceae;Anaerolinea;uncultured bacterium
2791ee8694a5de6127eca4b2abe3b73b	0.0	0.0	0.0	0.0	0.0	0.0	8.0	0.0	0.0	0.0	0.0	0.0	0.0	0.0	0.0	0.0	0.0	0.0	0.0	0.0	0.0	Bacteria;Acidobacteria;Subgroup 6
3b88f8e8b5bffeaff3ca614a6dad1a6a	0.0	0.0	0.0	0.0	0.0	0.0	0.0	0.0	0.0	0.0	6.0	0.0	0.0	0.0	0.0	0.0	0.0	0.0	0.0	0.0	0.0	Bacteria;Chloroflexi;Anaerolineae;SJA-15;uncultured bacterium
cfaa653f395d823bf55b9790b2d15318	0.0	0.0	0.0	0.0	0.0	0.0	0.0	0.0	0.0	0.0	0.0	0.0	0.0	0.0	0.0	0.0	0.0	0.0	0.0	7.0	20.0	Bacteria;Firmicutes;Clostridia;Clostridiales;Family XIII;Anaerovorax;uncultured bacterium
d77126d392de606f20aaba76102bd1c2	0.0	0.0	11.0	0.0	0.0	0.0	7.0	0.0	0.0	0.0	0.0	0.0	0.0	0.0	0.0	0.0	0.0	0.0	0.0	0.0	0.0	Bacteria;Proteobacteria;Alphaproteobacteria;Sphingomonadales;Sphingomonadaceae
a94d2c79e3c4ce7977d0de01a6f85b1a	0.0	0.0	15.0	0.0	0.0	0.0	0.0	0.0	0.0	0.0	0.0	0.0	0.0	0.0	0.0	0.0	0.0	0.0	0.0	0.0	0.0	Bacteria;Proteobacteria;Deltaproteobacteria;Desulfarculales;Desulfarculaceae;Desulfatiglans
4ab69bf38ea7c29d82445168c555d10e	0.0	0.0	8.0	0.0	0.0	0.0	0.0	0.0	0.0	0.0	0.0	0.0	0.0	0.0	0.0	0.0	0.0	0.0	0.0	0.0	0.0	Bacteria;Bacteroidetes;Bacteroidia;Bacteroidales;Bacteroidetes vadinHA17;uncultured bacterium
8e258899808d1cc365b700671fba7265	0.0	0.0	4.0	0.0	8.0	0.0	0.0	0.0	0.0	0.0	0.0	0.0	2.0	0.0	0.0	0.0	0.0	0.0	0.0	0.0	0.0	Bacteria;Acidobacteria;Thermoanaerobaculia;Thermoanaerobaculales;Thermoanaerobaculaceae;Thermoanaerobaculum;uncultured bacterium
4d696d7e1c7f2ba7daff21634a29c26b	0.0	26.0	0.0	0.0	0.0	0.0	0.0	0.0	0.0	0.0	0.0	0.0	0.0	0.0	0.0	0.0	0.0	0.0	0.0	0.0	0.0	Bacteria;Proteobacteria;Deltaproteobacteria;Deltaproteobacteria Incertae Sedis;Syntrophorhabdaceae;Syntrophorhabdus;uncultured bacterium
01a6a2c5860743c1ec76d767add0291c	0.0	0.0	0.0	0.0	0.0	0.0	16.0	0.0	0.0	0.0	0.0	0.0	0.0	7.0	0.0	0.0	0.0	0.0	0.0	0.0	0.0	Bacteria;Proteobacteria;Gammaproteobacteria;Betaproteobacteriales;B1-7BS;uncultured beta proteobacterium
43569501f306d870760f415dc867187c	0.0	0.0	26.0	0.0	0.0	0.0	0.0	0.0	0.0	0.0	0.0	0.0	0.0	0.0	0.0	0.0	0.0	0.0	0.0	0.0	0.0	Bacteria;Chloroflexi;Anaerolineae;Anaerolineales;Anaerolineaceae;uncultured;uncultured Chloroflexi bacterium
60880576fef7553246405cf72bb95753	0.0	0.0	8.0	0.0	0.0	0.0	0.0	0.0	0.0	0.0	0.0	0.0	0.0	0.0	0.0	0.0	0.0	0.0	8.0	0.0	0.0	Bacteria;Proteobacteria;Deltaproteobacteria;Syntrophobacterales;Syntrophobacteraceae;Syntrophobacter;uncultured bacterium
e67999b1c4b87de326c4e2dab68c09fd	0.0	0.0	0.0	0.0	0.0	0.0	5.0	0.0	0.0	0.0	0.0	0.0	0.0	0.0	0.0	0.0	0.0	0.0	0.0	0.0	0.0	Bacteria;Acidobacteria;Subgroup 18;uncultured bacterium
e24518ea1822fea3965c0a362ccda838	0.0	0.0	0.0	0.0	26.0	0.0	0.0	0.0	0.0	0.0	0.0	0.0	0.0	0.0	0.0	0.0	0.0	0.0	0.0	0.0	0.0	Bacteria;Chloroflexi;Anaerolineae;Anaerolineales;Anaerolineaceae;Anaerolinea;uncultured bacterium
ca8f1c260ac18a133685554fc1089155	0.0	0.0	0.0	0.0	0.0	0.0	0.0	17.0	0.0	0.0	0.0	0.0	9.0	0.0	0.0	0.0	0.0	0.0	0.0	0.0	0.0	Bacteria;Proteobacteria;Alphaproteobacteria;Rhodobacterales;Rhodobacteraceae;Rhodobacter
04bfa26b3209850428c4ae09b1d4f4b8	0.0	0.0	0.0	0.0	0.0	0.0	0.0	0.0	16.0	0.0	10.0	0.0	0.0	0.0	0.0	0.0	0.0	0.0	0.0	0.0	0.0	Bacteria;Proteobacteria;Alphaproteobacteria;Rhizobiales;Rhizobiales Incertae Sedis;uncultured;uncultured bacterium
5956095fb07260d76c4907829e5f6f80	0.0	0.0	0.0	0.0	0.0	0.0	0.0	0.0	0.0	0.0	0.0	26.0	0.0	0.0	0.0	0.0	0.0	0.0	0.0	0.0	0.0	Bacteria;Proteobacteria;Deltaproteobacteria;Syntrophobacterales;Syntrophaceae;uncultured;uncultured delta proteobacterium
e7bb9262d4a46496167a210fc459688d	0.0	0.0	0.0	0.0	0.0	0.0	0.0	0.0	0.0	0.0	0.0	0.0	0.0	0.0	10.0	0.0	0.0	0.0	0.0	0.0	16.0	Bacteria;Proteobacteria;Gammaproteobacteria;Betaproteobacteriales;Burkholderiaceae;Hydrogenophaga;uncultured bacterium
60bd5ab8ee222b6da19c56a88f3767d8	12.0	0.0	0.0	0.0	0.0	0.0	0.0	0.0	0.0	0.0	4.0	0.0	0.0	0.0	0.0	0.0	0.0	0.0	9.0	0.0	0.0	Bacteria;Chloroflexi;Anaerolineae;Anaerolineales;Anaerolineaceae;UTCFX1;uncultured bacterium
30f74fcf2d3f77214b8f40469d5b3480	7.0	0.0	7.0	0.0	0.0	0.0	0.0	0.0	0.0	0.0	0.0	0.0	0.0	0.0	0.0	0.0	0.0	0.0	3.0	0.0	0.0	Bacteria;Zixibacteria;uncultured bacterium
e7d80cf84fb7f1583cd633ae99e58e15	0.0	17.0	0.0	0.0	0.0	0.0	0.0	0.0	0.0	0.0	0.0	0.0	0.0	0.0	0.0	0.0	0.0	0.0	0.0	0.0	0.0	Bacteria;Proteobacteria;Deltaproteobacteria;Myxococcales;BIrii41;uncultured soil bacterium
69a5a9e01484e1b1f62d78b94f508e9d	0.0	25.0	0.0	0.0	0.0	0.0	0.0	0.0	0.0	0.0	0.0	0.0	0.0	0.0	0.0	0.0	0.0	0.0	0.0	0.0	0.0	Bacteria;Bacteroidetes;Bacteroidia;Bacteroidales;Bacteroidetes vadinHA17
1c7ef7fd2f7b348c0bf30a171643734c	0.0	25.0	0.0	0.0	0.0	0.0	0.0	0.0	0.0	0.0	0.0	0.0	0.0	0.0	0.0	0.0	0.0	0.0	0.0	0.0	0.0	Bacteria;Proteobacteria;Deltaproteobacteria;Sva0485
24dc053b622f4ad6240a5c0fadf6db36	0.0	0.0	0.0	0.0	0.0	0.0	0.0	0.0	0.0	0.0	0.0	14.0	0.0	0.0	0.0	0.0	0.0	0.0	0.0	0.0	0.0	Bacteria;Proteobacteria;Gammaproteobacteria;Chromatiales;Chromatiaceae;uncultured;uncultured bacterium
fe8b77bd917ffcaddc8f2bd4fd707d78	0.0	0.0	13.0	0.0	8.0	0.0	0.0	0.0	0.0	0.0	0.0	0.0	0.0	0.0	0.0	0.0	0.0	0.0	0.0	0.0	0.0	Bacteria;Acidobacteria;Subgroup 19;uncultured bacterium
e68c674b1a1a7605afd87276062dc93e	0.0	0.0	12.0	0.0	0.0	0.0	0.0	0.0	0.0	0.0	0.0	0.0	0.0	4.0	0.0	0.0	0.0	9.0	0.0	0.0	0.0	Bacteria;Proteobacteria;Gammaproteobacteria;Betaproteobacteriales;Nitrosomonadaceae;Ellin6067;uncultured bacterium
59b4854b0028107426eeb0f5b0ed2eb1	0.0	0.0	0.0	13.0	0.0	0.0	8.0	0.0	0.0	0.0	0.0	0.0	0.0	4.0	0.0	0.0	0.0	0.0	0.0	0.0	0.0	Bacteria;Proteobacteria;Gammaproteobacteria;Betaproteobacteriales;Burkholderiaceae
e3feb5bc96798855615593ebfe659fbc	0.0	0.0	0.0	0.0	0.0	0.0	25.0	0.0	0.0	0.0	0.0	0.0	0.0	0.0	0.0	0.0	0.0	0.0	0.0	0.0	0.0	Bacteria;Firmicutes;Clostridia;Clostridiales;Peptococcaceae;Desulfosporosinus;Desulfosporosinus meridiei DSM 13257
a396838c3df8d3763d4447199b93ec9f	0.0	0.0	0.0	0.0	0.0	0.0	16.0	0.0	0.0	0.0	0.0	0.0	0.0	0.0	0.0	0.0	0.0	0.0	0.0	0.0	0.0	Bacteria;Proteobacteria;Gammaproteobacteria;Betaproteobacteriales;Burkholderiaceae;uncultured;metagenome
b8ebb670c767aaac261db48a142213fd	0.0	0.0	0.0	0.0	0.0	0.0	0.0	0.0	25.0	0.0	0.0	0.0	0.0	0.0	0.0	0.0	0.0	0.0	0.0	0.0	0.0	Bacteria;Proteobacteria;Gammaproteobacteria;Betaproteobacteriales;Rhodocyclaceae;Zoogloea;uncultured bacterium
35b312f8a054c1b592477014314f74c8	0.0	0.0	0.0	0.0	0.0	0.0	0.0	0.0	0.0	0.0	0.0	0.0	0.0	0.0	25.0	0.0	0.0	0.0	0.0	0.0	0.0	Bacteria;Firmicutes;Clostridia;Clostridiales;Peptococcaceae;Desulfosporosinus;uncultured bacterium
60a2841a5dc856e4955a2784b1ec16c1	0.0	0.0	0.0	0.0	0.0	0.0	0.0	0.0	0.0	0.0	0.0	0.0	0.0	0.0	0.0	0.0	0.0	0.0	0.0	0.0	25.0	Bacteria;Proteobacteria;Deltaproteobacteria;Desulfarculales;Desulfarculaceae;Desulfatiglans;uncultured delta proteobacterium
35eea49c79ff5795ec6da58f7737d22e	24.0	0.0	0.0	0.0	0.0	0.0	0.0	0.0	0.0	0.0	0.0	0.0	0.0	0.0	0.0	0.0	0.0	0.0	0.0	0.0	0.0	Bacteria;Bacteroidetes;Bacteroidia;Chitinophagales;Saprospiraceae;uncultured
32db3c501f90e98daeebe16fca48137e	13.0	0.0	0.0	0.0	0.0	0.0	0.0	0.0	0.0	0.0	0.0	0.0	0.0	0.0	0.0	0.0	0.0	0.0	0.0	0.0	0.0	Bacteria;Bacteroidetes;Bacteroidia;Bacteroidales;Bacteroidetes vadinHA17;uncultured bacterium
baa74b95275be0932a86af772c4f4758	7.0	0.0	0.0	0.0	0.0	0.0	0.0	7.0	0.0	0.0	4.0	0.0	0.0	0.0	0.0	0.0	0.0	0.0	0.0	0.0	0.0	Bacteria;Bacteroidetes;Bacteroidia;Chitinophagales;Chitinophagaceae;Chitinophaga
e479907eb4d1930d253721d59ae5bfe2	7.0	7.0	0.0	0.0	3.0	0.0	0.0	0.0	0.0	0.0	0.0	0.0	0.0	0.0	0.0	0.0	0.0	0.0	0.0	0.0	0.0	Bacteria;Chloroflexi;Dehalococcoidia;vadinBA26;uncultured bacterium
9317d7ba25f4650ed12f277aeb34480e	5.0	0.0	0.0	0.0	0.0	0.0	0.0	0.0	0.0	0.0	0.0	0.0	0.0	0.0	0.0	0.0	0.0	0.0	0.0	0.0	0.0	Bacteria;Bacteroidetes;Bacteroidia;Chitinophagales;Saprospiraceae;uncultured;metagenome
3d0fa3841ea497a929e004f75dd7a54f	2.0	12.0	3.0	0.0	0.0	0.0	0.0	0.0	0.0	0.0	0.0	0.0	0.0	0.0	0.0	0.0	0.0	0.0	0.0	0.0	0.0	Bacteria;Proteobacteria;Deltaproteobacteria;Myxococcales;MidBa8
cb872693112715e29e76bb18851c7933	0.0	24.0	0.0	0.0	0.0	0.0	0.0	0.0	0.0	0.0	0.0	0.0	0.0	0.0	0.0	0.0	0.0	0.0	0.0	0.0	0.0	Archaea;Nanoarchaeaeota;Woesearchaeia;uncultured archaeon
6d165acb2d3ba3d161b97d0c04154621	0.0	24.0	0.0	0.0	0.0	0.0	0.0	0.0	0.0	0.0	0.0	0.0	0.0	0.0	0.0	0.0	0.0	0.0	0.0	0.0	0.0	Bacteria;Chloroflexi;Dehalococcoidia;Dehalococcoidales;uncultured;uncultured bacterium
8495a7602793efbeca7e9822804d198a	0.0	14.0	0.0	0.0	0.0	0.0	0.0	0.0	0.0	0.0	0.0	0.0	0.0	0.0	0.0	0.0	0.0	0.0	0.0	0.0	0.0	Bacteria;Proteobacteria;Alphaproteobacteria;Rhodobacterales;Rhodobacteraceae
3d382c10c21ddbc5691ab1c66160788d	0.0	0.0	0.0	0.0	0.0	0.0	0.0	20.0	0.0	0.0	0.0	0.0	0.0	0.0	0.0	0.0	0.0	0.0	0.0	0.0	0.0	Bacteria;Firmicutes;Clostridia;Clostridiales;Clostridiaceae 1;Fonticella;uncultured bacterium
249621361237480fe592ee63989393f8	0.0	0.0	0.0	0.0	0.0	0.0	0.0	0.0	0.0	0.0	0.0	0.0	0.0	0.0	0.0	0.0	4.0	0.0	0.0	0.0	0.0	Bacteria;Nitrospirae;Nitrospira;Nitrospirales;Nitrospiraceae;Nitrospira;uncultured bacterium
d52d1133cc22fb74e434d86266be1eaf	0.0	0.0	5.0	0.0	0.0	0.0	0.0	0.0	5.0	0.0	0.0	0.0	0.0	0.0	0.0	14.0	0.0	0.0	0.0	0.0	0.0	Archaea;Euryarchaeota;Thermoplasmata;Methanomassiliicoccales;Methanomassiliicoccaceae;uncultured;uncultured archaeon
707f09d71d9f77eeaebcfd81045356fb	0.0	0.0	0.0	0.0	0.0	0.0	0.0	0.0	0.0	0.0	0.0	0.0	0.0	0.0	0.0	0.0	3.0	0.0	6.0	0.0	0.0	Bacteria;Chloroflexi;Anaerolineae;Anaerolineales;Anaerolineaceae
469fab99ec5fa759270f68daf8d753fc	0.0	0.0	0.0	0.0	0.0	7.0	0.0	0.0	0.0	0.0	0.0	5.0	0.0	5.0	0.0	0.0	0.0	0.0	0.0	0.0	0.0	Bacteria;Chloroflexi;Anaerolineae;RBG-13-54-9;uncultured soil bacterium
4b994167d81c8e77c7fa44d9f296a35b	0.0	0.0	0.0	0.0	0.0	0.0	24.0	0.0	0.0	0.0	0.0	0.0	0.0	0.0	0.0	0.0	0.0	0.0	0.0	0.0	0.0	Bacteria;Chloroflexi;KD4-96;uncultured bacterium
641b4a6f22e38fca2972d0e731dc3bd5	0.0	0.0	0.0	0.0	0.0	0.0	0.0	0.0	0.0	0.0	0.0	0.0	24.0	0.0	0.0	0.0	0.0	0.0	0.0	0.0	0.0	Bacteria;Bacteroidetes;Bacteroidia;Bacteroidales;Bacteroidetes vadinHA17;uncultured soil bacterium
8ee30ed7ef3ebe1306d22c4f3c340110	0.0	0.0	0.0	0.0	0.0	0.0	0.0	0.0	0.0	0.0	0.0	0.0	0.0	0.0	0.0	0.0	0.0	24.0	0.0	0.0	0.0	Bacteria;Proteobacteria;Deltaproteobacteria;Syntrophobacterales;Syntrophaceae;uncultured;uncultured delta proteobacterium
d56cefcc9af6708719a62425338f5575	0.0	0.0	0.0	0.0	0.0	0.0	0.0	0.0	0.0	0.0	0.0	0.0	0.0	0.0	0.0	0.0	0.0	0.0	24.0	0.0	0.0	Bacteria;Proteobacteria;Gammaproteobacteria;Betaproteobacteriales;Rhodocyclaceae;Propionivibrio;uncultured bacterium
396b94990978b49711a4fc113d2b45ee	0.0	0.0	0.0	0.0	0.0	0.0	0.0	0.0	0.0	0.0	0.0	0.0	0.0	0.0	0.0	0.0	0.0	0.0	24.0	0.0	0.0	Bacteria;Proteobacteria;Gammaproteobacteria;Betaproteobacteriales;SC-I-84
4bb4efbb336ee447bd416bcb6d448bb9	0.0	0.0	0.0	0.0	0.0	0.0	0.0	0.0	0.0	0.0	0.0	0.0	0.0	0.0	0.0	0.0	0.0	0.0	15.0	0.0	9.0	Bacteria;Firmicutes;Clostridia;Clostridiales;Family XIII;Anaerovorax;uncultured bacterium
f68ddf86c275eb37264846cc7a3a6c6b	0.0	0.0	0.0	0.0	0.0	0.0	0.0	0.0	0.0	0.0	0.0	0.0	0.0	0.0	0.0	0.0	0.0	0.0	0.0	24.0	0.0	Bacteria;Acidobacteria;Holophagae;Holophagales;Holophagaceae;uncultured;uncultured bacterium
bebd9525eed9e32223abfb8864ca1b68	23.0	0.0	0.0	0.0	0.0	0.0	0.0	0.0	0.0	0.0	0.0	0.0	0.0	0.0	0.0	0.0	0.0	0.0	0.0	0.0	0.0	Archaea;Crenarchaeota;Bathyarchaeia;uncultured methanogenic archaeon
423a926b0c75b9b0d10fa6dbb65c28f4	14.0	0.0	0.0	0.0	0.0	0.0	0.0	0.0	0.0	0.0	0.0	0.0	0.0	0.0	0.0	0.0	0.0	0.0	0.0	0.0	0.0	Bacteria;Proteobacteria;Deltaproteobacteria;Desulfarculales;Desulfarculaceae;uncultured;uncultured bacterium
4afbf6fc01948227e71106d5a9e157a0	13.0	0.0	0.0	0.0	3.0	0.0	0.0	0.0	0.0	0.0	0.0	0.0	0.0	0.0	0.0	0.0	0.0	0.0	0.0	0.0	0.0	Bacteria;Latescibacteria;uncultured bacterium
67aa187e7915900cc6979df994fc867c	4.0	0.0	0.0	0.0	0.0	0.0	0.0	0.0	0.0	0.0	0.0	3.0	0.0	0.0	0.0	0.0	0.0	0.0	0.0	0.0	6.0	Bacteria;Bacteroidetes;Bacteroidia;Chitinophagales;Chitinophagaceae;Flavihumibacter;uncultured bacterium
e60a1585a5cdc8520377047611e127a3	3.0	0.0	0.0	0.0	3.0	0.0	0.0	0.0	0.0	0.0	0.0	0.0	0.0	0.0	0.0	0.0	0.0	0.0	0.0	0.0	0.0	Bacteria;Bacteroidetes;Bacteroidia;Sphingobacteriales;AKYH767;uncultured bacterium
9e115d1e80e5f3a11ad3c8ff076923df	2.0	4.0	0.0	0.0	0.0	0.0	0.0	0.0	0.0	0.0	0.0	0.0	0.0	0.0	0.0	0.0	4.0	5.0	0.0	0.0	0.0	Bacteria;Proteobacteria;Deltaproteobacteria
44f8b884d8a3af0d3422e4229b7ff5e4	2.0	0.0	0.0	0.0	0.0	0.0	7.0	0.0	0.0	0.0	0.0	2.0	0.0	0.0	0.0	0.0	0.0	0.0	0.0	0.0	0.0	Bacteria;Chloroflexi;Anaerolineae;SBR1031;A4b;uncultured bacterium
d039c7965ba3b0c0d787496636a9f468	0.0	0.0	9.0	0.0	0.0	0.0	0.0	0.0	0.0	0.0	0.0	0.0	0.0	0.0	0.0	0.0	0.0	0.0	0.0	0.0	0.0	Bacteria;Bacteroidetes;Bacteroidia;Cytophagales;Microscillaceae;Chryseolinea;uncultured bacterium
58397419391c18e5f23fc82c97449c0c	0.0	0.0	0.0	0.0	0.0	0.0	4.0	0.0	0.0	0.0	0.0	0.0	0.0	0.0	0.0	0.0	9.0	0.0	0.0	0.0	0.0	Bacteria;Acidobacteria;Thermoanaerobaculia;Thermoanaerobaculales;Thermoanaerobaculaceae;Thermoanaerobaculum;uncultured bacterium
f761c7378a05a210abe4b6e2089b3ce0	0.0	0.0	0.0	0.0	0.0	0.0	0.0	0.0	0.0	0.0	0.0	3.0	0.0	0.0	0.0	0.0	0.0	0.0	0.0	0.0	0.0	Bacteria;Proteobacteria;Deltaproteobacteria;NB1-j;uncultured delta proteobacterium
f3568df8761f514321bcc3925853154c	0.0	0.0	0.0	0.0	0.0	0.0	0.0	0.0	3.0	0.0	0.0	0.0	7.0	0.0	0.0	0.0	0.0	0.0	0.0	0.0	0.0	Bacteria;Actinobacteria;Actinobacteria;PeM15;metagenome
480534666a55ae234f48d91b7d492ef5	0.0	0.0	6.0	0.0	0.0	0.0	0.0	0.0	0.0	0.0	0.0	0.0	0.0	0.0	0.0	0.0	0.0	0.0	0.0	0.0	0.0	Bacteria;Planctomycetes;Phycisphaerae;S-70;uncultured bacterium
8f7199c59d5c8917d5d8a90b4f17ae82	0.0	23.0	0.0	0.0	0.0	0.0	0.0	0.0	0.0	0.0	0.0	0.0	0.0	0.0	0.0	0.0	0.0	0.0	0.0	0.0	0.0	Bacteria;Acidobacteria;Holophagae;Holophagales;Holophagaceae;uncultured
8e206113acb0ccbc6c44461f7659cf9a	0.0	23.0	0.0	0.0	0.0	0.0	0.0	0.0	0.0	0.0	0.0	0.0	0.0	0.0	0.0	0.0	0.0	0.0	0.0	0.0	0.0	Archaea;Euryarchaeota;Methanobacteria;Methanobacteriales;Methanobacteriaceae;Methanobacterium;uncultured archaeon
4804669ff00c7ec682696fdd03d60923	0.0	11.0	0.0	0.0	0.0	0.0	0.0	0.0	0.0	0.0	0.0	0.0	0.0	0.0	0.0	0.0	0.0	0.0	0.0	0.0	0.0	Bacteria;Proteobacteria;Gammaproteobacteria;Xanthomonadales;Xanthomonadaceae;Arenimonas;uncultured bacterium
90b9fa83ffd5ddf0ae2deaefeda0875f	0.0	10.0	0.0	0.0	0.0	0.0	0.0	0.0	0.0	0.0	0.0	0.0	0.0	0.0	0.0	0.0	0.0	7.0	6.0	0.0	0.0	Bacteria;Bacteroidetes;Bacteroidia;Chitinophagales;Saprospiraceae;uncultured;uncultured bacterium
acdb87c867524fe98e0c14f0ba98c5ba	0.0	10.0	0.0	0.0	0.0	0.0	0.0	0.0	0.0	0.0	0.0	0.0	0.0	0.0	0.0	0.0	0.0	0.0	0.0	0.0	0.0	Bacteria;Proteobacteria;Deltaproteobacteria;Sva0485;uncultured bacterium
f78f9e1d76a980469b953cb89564ba34	0.0	9.0	0.0	0.0	0.0	0.0	0.0	0.0	0.0	0.0	0.0	0.0	0.0	0.0	0.0	0.0	0.0	0.0	0.0	0.0	0.0	Bacteria;Omnitrophicaeota
9ad5744cb2ed6dbd32ecd1917589ba87	0.0	0.0	0.0	0.0	0.0	0.0	0.0	0.0	0.0	2.0	0.0	0.0	0.0	0.0	6.0	0.0	0.0	0.0	0.0	0.0	0.0	Bacteria;Acidobacteria;Thermoanaerobaculia;Thermoanaerobaculales;Thermoanaerobaculaceae;Subgroup 10
3ebe1f3e6b692a188ce0c7aad5d45827	0.0	0.0	23.0	0.0	0.0	0.0	0.0	0.0	0.0	0.0	0.0	0.0	0.0	0.0	0.0	0.0	0.0	0.0	0.0	0.0	0.0	Bacteria;Spirochaetes;Spirochaetia;Spirochaetales;Spirochaetaceae;Spirochaeta 2;uncultured bacterium
101acf44d8971778486eb2173842f2cf	0.0	0.0	23.0	0.0	0.0	0.0	0.0	0.0	0.0	0.0	0.0	0.0	0.0	0.0	0.0	0.0	0.0	0.0	0.0	0.0	0.0	Bacteria;Proteobacteria;Deltaproteobacteria;Desulfuromonadales;Geobacteraceae;Geobacter;uncultured delta proteobacterium
adb7b97af9a41bd6629832989d3d6f0e	0.0	0.0	0.0	0.0	10.0	0.0	0.0	0.0	0.0	0.0	0.0	0.0	0.0	0.0	0.0	0.0	0.0	0.0	0.0	0.0	0.0	Archaea;Crenarchaeota;Bathyarchaeia;uncultured methanogenic archaeon
343cbfc770f28a3703ca3a01ac0f7557	0.0	0.0	0.0	23.0	0.0	0.0	0.0	0.0	0.0	0.0	0.0	0.0	0.0	0.0	0.0	0.0	0.0	0.0	0.0	0.0	0.0	Bacteria;Chloroflexi;Anaerolineae;Anaerolineales;Anaerolineaceae;uncultured;uncultured Chloroflexi bacterium
52c1ea407cf6681607078cf4c23988b1	0.0	0.0	0.0	0.0	0.0	0.0	23.0	0.0	0.0	0.0	0.0	0.0	0.0	0.0	0.0	0.0	0.0	0.0	0.0	0.0	0.0	Bacteria;Firmicutes;Clostridia;Clostridiales;Clostridiaceae 1
612a9dda8cca68e8c41bc25f4612da70	0.0	0.0	0.0	0.0	0.0	0.0	8.0	15.0	0.0	0.0	0.0	0.0	0.0	0.0	0.0	0.0	0.0	0.0	0.0	0.0	0.0	Bacteria;Firmicutes;Negativicutes;Selenomonadales;Veillonellaceae;uncultured;uncultured bacterium
83e948f389f9d97b0c975afc880989e8	0.0	0.0	0.0	0.0	0.0	0.0	8.0	0.0	0.0	0.0	0.0	0.0	15.0	0.0	0.0	0.0	0.0	0.0	0.0	0.0	0.0	Bacteria;Firmicutes;Bacilli;Bacillales;Bacillaceae;Bacillus
6f8b33fb6a70e9b69319f2602611c9e9	0.0	0.0	0.0	0.0	0.0	0.0	0.0	23.0	0.0	0.0	0.0	0.0	0.0	0.0	0.0	0.0	0.0	0.0	0.0	0.0	0.0	Bacteria;Proteobacteria;Deltaproteobacteria;Desulfuromonadales;Geobacteraceae;Geobacter;uncultured delta proteobacterium
3c510c7d4d6318381991eb7816df68fb	0.0	0.0	0.0	0.0	0.0	0.0	0.0	0.0	6.0	0.0	14.0	0.0	0.0	0.0	3.0	0.0	0.0	0.0	0.0	0.0	0.0	Bacteria;Actinobacteria;Coriobacteriia;OPB41;uncultured bacterium
8186b7459442df29133ea0583dba21af	0.0	0.0	0.0	0.0	0.0	0.0	0.0	0.0	0.0	10.0	0.0	0.0	0.0	11.0	0.0	0.0	0.0	0.0	0.0	2.0	0.0	Bacteria;Firmicutes;Clostridia;Clostridiales;Christensenellaceae;Christensenellaceae R-7 group
444bddf73435c463579ddfa28db590e9	0.0	0.0	0.0	0.0	0.0	0.0	0.0	0.0	0.0	0.0	23.0	0.0	0.0	0.0	0.0	0.0	0.0	0.0	0.0	0.0	0.0	Bacteria;Actinobacteria;Coriobacteriia;OPB41;uncultured bacterium
e671b47cda121f916c7975eb232bbad4	0.0	0.0	0.0	0.0	0.0	0.0	0.0	0.0	0.0	0.0	9.0	9.0	0.0	0.0	0.0	0.0	0.0	0.0	0.0	0.0	0.0	Bacteria;Proteobacteria;Deltaproteobacteria;Syntrophobacterales;Syntrophobacteraceae;Desulforhabdus;uncultured bacterium
5e494d708f772dfdcc103085094d30db	0.0	0.0	0.0	0.0	0.0	0.0	0.0	0.0	0.0	0.0	0.0	0.0	23.0	0.0	0.0	0.0	0.0	0.0	0.0	0.0	0.0	Bacteria;Chloroflexi;Anaerolineae;Anaerolineales;Anaerolineaceae;uncultured
76670f83b1e8f951ae6d73ca9ce9c92a	0.0	0.0	0.0	0.0	0.0	0.0	0.0	0.0	0.0	0.0	0.0	0.0	0.0	0.0	0.0	0.0	23.0	0.0	0.0	0.0	0.0	Bacteria;Proteobacteria;Deltaproteobacteria;Deltaproteobacteria Incertae Sedis;Syntrophorhabdaceae;Syntrophorhabdus;uncultured bacterium
d4df89901d87e58f56688375b185b273	0.0	0.0	0.0	0.0	0.0	0.0	0.0	0.0	0.0	0.0	0.0	0.0	0.0	0.0	0.0	0.0	23.0	0.0	0.0	0.0	0.0	Bacteria;Nitrospirae;Thermodesulfovibrionia;uncultured;uncultured bacterium
f71069d95f27d6afae8d903759952fbc	0.0	0.0	0.0	0.0	0.0	0.0	0.0	0.0	0.0	0.0	0.0	0.0	0.0	0.0	0.0	0.0	0.0	0.0	18.0	0.0	5.0	Bacteria;Bacteroidetes;Bacteroidia;Bacteroidales;Paludibacteraceae;Paludibacter;uncultured bacterium
c6770ce0278965ef3fe77586d3b82a40	0.0	0.0	0.0	0.0	0.0	0.0	0.0	0.0	0.0	0.0	0.0	0.0	0.0	0.0	0.0	0.0	0.0	0.0	0.0	0.0	23.0	Bacteria;Firmicutes;Clostridia;Clostridiales;Family XII;Acidaminobacter;uncultured bacterium
0f5518486226e25f47c9a2662683c475	12.0	0.0	0.0	0.0	0.0	0.0	0.0	0.0	10.0	0.0	0.0	0.0	0.0	0.0	0.0	0.0	0.0	0.0	0.0	0.0	0.0	Bacteria;Acidobacteria;Subgroup 18;uncultured bacterium
422f64b3115cf6c8e7ed410b2b515d11	11.0	0.0	0.0	0.0	0.0	0.0	0.0	0.0	0.0	3.0	0.0	0.0	0.0	0.0	0.0	0.0	0.0	0.0	0.0	0.0	0.0	Bacteria;Chloroflexi;Anaerolineae;Anaerolineales;Anaerolineaceae;Anaerolinea;uncultured bacterium
1b41f15408c9065eddd877a379aedba6	3.0	0.0	0.0	0.0	0.0	0.0	0.0	0.0	0.0	0.0	0.0	0.0	0.0	0.0	0.0	0.0	0.0	0.0	0.0	0.0	0.0	Bacteria;Bacteroidetes;Bacteroidia;Sphingobacteriales;NS11-12 marine group;uncultured Bacteroidetes bacterium
1e6af61da3867b80dfcf3541dae079d8	0.0	3.0	0.0	0.0	0.0	0.0	0.0	0.0	0.0	0.0	0.0	0.0	0.0	0.0	0.0	0.0	0.0	0.0	0.0	0.0	0.0	Bacteria;Patescibacteria;Parcubacteria;Candidatus Yanofskybacteria;uncultured bacterium
5454256a8540b7ec4b4fe14c1fc23f3a	0.0	11.0	0.0	0.0	0.0	0.0	0.0	0.0	0.0	0.0	0.0	0.0	0.0	0.0	0.0	0.0	0.0	0.0	0.0	0.0	0.0	Bacteria;Proteobacteria;Deltaproteobacteria;Bdellovibrionales;Bdellovibrionaceae;OM27 clade;uncultured bacterium
ea3353fb04d9bf2ef1f9512526470ee2	0.0	0.0	11.0	0.0	0.0	0.0	0.0	0.0	0.0	0.0	0.0	0.0	0.0	0.0	0.0	0.0	0.0	0.0	0.0	0.0	0.0	Bacteria;Rokubacteria;NC10;Methylomirabilales;Methylomirabilaceae;Z114MB74;uncultured bacterium
39a19be80ae97a806e7ea80fad757278	0.0	0.0	0.0	0.0	0.0	0.0	0.0	0.0	0.0	0.0	0.0	0.0	11.0	0.0	0.0	0.0	0.0	0.0	0.0	0.0	0.0	Bacteria;Planctomycetes;Planctomycetacia;Pirellulales;Pirellulaceae;uncultured;uncultured bacterium
49adc8306514839203d42b4942007487	0.0	10.0	0.0	0.0	0.0	0.0	0.0	0.0	0.0	0.0	0.0	0.0	0.0	0.0	0.0	0.0	3.0	0.0	0.0	0.0	0.0	Bacteria;Bacteroidetes;Ignavibacteria;Kryptoniales;BSV26;uncultured bacterium
61949acf2b4b65f2f11535a1a6ba4993	0.0	0.0	0.0	0.0	0.0	10.0	0.0	0.0	0.0	0.0	0.0	0.0	0.0	0.0	0.0	0.0	0.0	2.0	0.0	0.0	0.0	Bacteria;Chloroflexi;Anaerolineae;Caldilineales;Caldilineaceae;uncultured;metagenome
2eeedead0f29786a7ec9cf13de5f5144	0.0	0.0	0.0	0.0	0.0	0.0	0.0	3.0	0.0	0.0	0.0	0.0	0.0	0.0	0.0	0.0	0.0	0.0	0.0	0.0	0.0	Bacteria;Proteobacteria;Gammaproteobacteria;Pseudomonadales;Pseudomonadaceae;Azotobacter
a9b83a8a533a50fbabf29044ec7f86ed	0.0	0.0	8.0	0.0	0.0	0.0	0.0	0.0	0.0	0.0	0.0	0.0	0.0	0.0	0.0	0.0	0.0	0.0	0.0	0.0	0.0	Bacteria;Chloroflexi;Dehalococcoidia;FS117-23B-02;uncultured bacterium
4b63c9b7f290aabecf5883a7c1832b42	0.0	0.0	0.0	10.0	0.0	0.0	0.0	0.0	0.0	0.0	0.0	12.0	0.0	0.0	0.0	0.0	0.0	0.0	0.0	0.0	0.0	Bacteria;Nitrospinae;P9X2b3D02
1a1627abfe110163ef48456566475211	0.0	0.0	0.0	0.0	22.0	0.0	0.0	0.0	0.0	0.0	0.0	0.0	0.0	0.0	0.0	0.0	0.0	0.0	0.0	0.0	0.0	Bacteria;Proteobacteria;Alphaproteobacteria;Rhizobiales;Hyphomicrobiaceae;Hyphomicrobium;uncultured bacterium
de9d0f993d8423c01659a3051b223794	0.0	0.0	0.0	0.0	0.0	0.0	22.0	0.0	0.0	0.0	0.0	0.0	0.0	0.0	0.0	0.0	0.0	0.0	0.0	0.0	0.0	Bacteria;Rokubacteria;NC10;Methylomirabilales;Methylomirabilaceae;Sh765B-TzT-35;uncultured bacterium
9a04116ba6e970eb5fe93a103bcdcc19	0.0	0.0	0.0	0.0	0.0	0.0	22.0	0.0	0.0	0.0	0.0	0.0	0.0	0.0	0.0	0.0	0.0	0.0	0.0	0.0	0.0	Bacteria;Chloroflexi;Anaerolineae;Anaerolineales;Anaerolineaceae;uncultured
33f6584fd7a12c0714d262ac5111b3bb	0.0	0.0	0.0	0.0	0.0	0.0	12.0	0.0	0.0	0.0	0.0	0.0	0.0	0.0	0.0	0.0	0.0	0.0	0.0	0.0	0.0	Bacteria;Chloroflexi;Anaerolineae;Anaerolineales;Anaerolineaceae;Anaerolinea;metagenome
1ec12548cafe627d1212ffa9f9ef24c3	0.0	0.0	0.0	0.0	0.0	0.0	0.0	0.0	12.0	0.0	0.0	0.0	10.0	0.0	0.0	0.0	0.0	0.0	0.0	0.0	0.0	Bacteria;Acidobacteria;Acidobacteriia;Solibacterales;Solibacteraceae (Subgroup 3);Paludibaculum;uncultured bacterium
082d4b768c9b538051bdfc30d1deddfe	0.0	0.0	0.0	0.0	0.0	0.0	0.0	0.0	0.0	0.0	0.0	0.0	0.0	0.0	0.0	22.0	0.0	0.0	0.0	0.0	0.0	Bacteria;Verrucomicrobia;Verrucomicrobiae;Pedosphaerales;Pedosphaeraceae
443200f2dc6bef7696442053e35e203e	0.0	0.0	0.0	0.0	0.0	0.0	0.0	0.0	0.0	0.0	0.0	0.0	0.0	0.0	0.0	0.0	0.0	0.0	22.0	0.0	0.0	Bacteria;Firmicutes;Clostridia;Clostridiales;Ruminococcaceae;GCA-900066225;uncultured bacterium
af27c117dbf9d726d2b0fb511432ff78	0.0	0.0	0.0	0.0	0.0	0.0	0.0	0.0	0.0	0.0	0.0	0.0	0.0	0.0	0.0	0.0	0.0	0.0	0.0	22.0	0.0	Bacteria;Bacteroidetes;Ignavibacteria;OPB56;uncultured bacterium
4221d161d5df937325f08251d34c2b21	21.0	0.0	0.0	0.0	0.0	0.0	0.0	0.0	0.0	0.0	0.0	0.0	0.0	0.0	0.0	0.0	0.0	0.0	0.0	0.0	0.0	Bacteria;Bacteroidetes;Ignavibacteria;Kryptoniales;BSV26;uncultured prokaryote
4b097b4c11c0bc95eebbff4da323faa1	12.0	0.0	0.0	0.0	0.0	0.0	0.0	0.0	0.0	0.0	0.0	0.0	0.0	0.0	0.0	0.0	0.0	0.0	0.0	0.0	0.0	Bacteria;Proteobacteria;Alphaproteobacteria;Acetobacterales;Acetobacteraceae
860b11244363460108e1a96df96599a1	7.0	0.0	0.0	0.0	0.0	0.0	14.0	0.0	0.0	0.0	0.0	0.0	0.0	0.0	0.0	0.0	0.0	0.0	0.0	0.0	0.0	Bacteria;Proteobacteria;Alphaproteobacteria;Rhizobiales;Rhizobiales Incertae Sedis;Nordella;uncultured bacterium
67d871b09bf2a1772e6dea43c173176a	0.0	21.0	0.0	0.0	0.0	0.0	0.0	0.0	0.0	0.0	0.0	0.0	0.0	0.0	0.0	0.0	0.0	0.0	0.0	0.0	0.0	Bacteria;Proteobacteria;Deltaproteobacteria;SAR324 clade(Marine group B);uncultured bacterium
9a8b0b3a38ee852aebe4d9ae22738f28	0.0	21.0	0.0	0.0	0.0	0.0	0.0	0.0	0.0	0.0	0.0	0.0	0.0	0.0	0.0	0.0	0.0	0.0	0.0	0.0	0.0	Bacteria;Bacteroidetes;Bacteroidia;Bacteroidales;Prolixibacteraceae;WCHB1-32;uncultured bacterium
97feff2be28773256915efc42482b3a6	0.0	14.0	0.0	0.0	0.0	0.0	0.0	0.0	0.0	0.0	0.0	0.0	0.0	0.0	0.0	0.0	0.0	0.0	0.0	0.0	0.0	Bacteria;Bacteroidetes;Bacteroidia;Chitinophagales;Chitinophagaceae;uncultured;uncultured bacterium
ea7cdeae9eb92d4a9f0e690bba295371	0.0	13.0	8.0	0.0	0.0	0.0	0.0	0.0	0.0	0.0	0.0	0.0	0.0	0.0	0.0	0.0	0.0	0.0	0.0	0.0	0.0	Bacteria;Proteobacteria;Gammaproteobacteria;Betaproteobacteriales;Hydrogenophilaceae;uncultured
e4378fd49b56418ae4968f221af0903e	0.0	9.0	0.0	0.0	0.0	0.0	0.0	0.0	0.0	0.0	0.0	0.0	0.0	0.0	0.0	0.0	0.0	0.0	0.0	0.0	0.0	Bacteria;Patescibacteria;Microgenomatia;Candidatus Amesbacteria;Candidatus Amesbacteria bacterium GW2011_GWB1_47_19
86eb71329dabc890107c3c7965329eae	0.0	0.0	0.0	10.0	0.0	0.0	0.0	0.0	0.0	0.0	0.0	0.0	0.0	0.0	0.0	0.0	0.0	0.0	0.0	0.0	0.0	Bacteria;Actinobacteria;Coriobacteriia;OPB41;uncultured bacterium
65027c09c9ecd3187d2ce0dded01cebd	0.0	0.0	0.0	0.0	7.0	0.0	0.0	0.0	0.0	0.0	0.0	6.0	0.0	0.0	0.0	0.0	0.0	0.0	0.0	0.0	0.0	Bacteria;Chloroflexi;Anaerolineae;Anaerolineales;Anaerolineaceae
efdf6cbe7592938aef93fcf7115f8ee1	0.0	0.0	14.0	0.0	0.0	0.0	0.0	0.0	0.0	0.0	0.0	0.0	0.0	0.0	0.0	0.0	0.0	0.0	0.0	0.0	0.0	Bacteria;Bacteroidetes;Ignavibacteria;Ignavibacteriales;SR-FBR-L83;uncultured bacterium
21ce9c3919bbdcd319b8ecac7a9c6dc5	0.0	0.0	13.0	0.0	0.0	0.0	0.0	0.0	0.0	0.0	0.0	0.0	8.0	0.0	0.0	0.0	0.0	0.0	0.0	0.0	0.0	Bacteria;Bacteroidetes;Bacteroidia;Sphingobacteriales
11cbfd2a4163315d40fd3a2a70044885	0.0	0.0	11.0	0.0	0.0	0.0	0.0	0.0	0.0	0.0	0.0	0.0	0.0	10.0	0.0	0.0	0.0	0.0	0.0	0.0	0.0	Bacteria;Proteobacteria;Deltaproteobacteria;Myxococcales;Haliangiaceae;Haliangium
3a5405d6da2a54e8e3d8bd1d6e78dc77	0.0	0.0	3.0	0.0	0.0	0.0	0.0	0.0	0.0	0.0	0.0	0.0	0.0	0.0	0.0	0.0	0.0	0.0	0.0	0.0	0.0	Bacteria;Planctomycetes;Phycisphaerae;MSBL9;SG8-4
5dcdd2ed2ecc561a5224da81c5411583	0.0	0.0	0.0	0.0	0.0	0.0	0.0	0.0	0.0	0.0	0.0	0.0	0.0	0.0	0.0	0.0	0.0	0.0	5.0	0.0	0.0	Bacteria;Chloroflexi;Anaerolineae;SBR1031;uncultured bacterium
ed23d4da7c77b72df7d30b25c0d8bb91	0.0	0.0	0.0	0.0	0.0	0.0	0.0	0.0	0.0	0.0	13.0	0.0	0.0	0.0	0.0	0.0	0.0	0.0	0.0	0.0	0.0	Bacteria;Proteobacteria;Deltaproteobacteria;Myxococcales;Polyangiaceae;Pajaroellobacter
d3f4d03f9a69473f797582d22b238b3c	0.0	0.0	0.0	0.0	0.0	0.0	17.0	0.0	0.0	0.0	0.0	0.0	0.0	0.0	0.0	0.0	0.0	0.0	0.0	0.0	0.0	Bacteria;Firmicutes;Clostridia;Clostridiales;Family XIII;Anaerovorax;uncultured bacterium
da1a9bf3bb56de8507b46d6663f3b553	0.0	0.0	0.0	10.0	0.0	0.0	0.0	0.0	0.0	0.0	0.0	11.0	0.0	0.0	0.0	0.0	0.0	0.0	0.0	0.0	0.0	Bacteria;Chloroflexi;Anaerolineae;Anaerolineales;Anaerolineaceae;uncultured;uncultured Chloroflexi bacterium
0514f219b65b66ed2158d37d682d3ec2	0.0	0.0	0.0	0.0	10.0	0.0	0.0	11.0	0.0	0.0	0.0	0.0	0.0	0.0	0.0	0.0	0.0	0.0	0.0	0.0	0.0	Bacteria;Chloroflexi;Anaerolineae;SJA-15;uncultured bacterium
555b4f79ea3f4b66d182ffa61650b522	0.0	0.0	0.0	0.0	0.0	0.0	0.0	0.0	0.0	0.0	0.0	0.0	0.0	0.0	21.0	0.0	0.0	0.0	0.0	0.0	0.0	Bacteria;Chloroflexi;Anaerolineae;SJA-15;uncultured bacterium
9b9e7d4496db7f7f47323f36943fbd59	0.0	0.0	0.0	0.0	0.0	0.0	0.0	0.0	0.0	0.0	0.0	0.0	0.0	0.0	8.0	0.0	0.0	13.0	0.0	0.0	0.0	Bacteria;Bacteroidetes;Bacteroidia;Sphingobacteriales;Lentimicrobiaceae
2dc2fff90d15a067871c7515ed71fae9	0.0	0.0	0.0	0.0	0.0	0.0	0.0	0.0	0.0	0.0	0.0	0.0	0.0	0.0	0.0	0.0	0.0	21.0	0.0	0.0	0.0	Bacteria;Chloroflexi;Anaerolineae;Anaerolineales;Anaerolineaceae;RBG-16-58-14;uncultured bacterium
8edad74fd4daa8a06b11c67c5ff14c60	0.0	0.0	0.0	0.0	0.0	0.0	0.0	0.0	0.0	0.0	0.0	0.0	0.0	0.0	0.0	0.0	0.0	12.0	0.0	0.0	0.0	Bacteria;Bacteroidetes;Bacteroidia;Sphingobacteriales;Lentimicrobiaceae
6ae662d6d6b575e743f8c8f968439bc1	6.0	0.0	0.0	0.0	0.0	0.0	0.0	0.0	0.0	0.0	0.0	0.0	0.0	0.0	0.0	0.0	0.0	0.0	0.0	0.0	0.0	Bacteria;Proteobacteria;Gammaproteobacteria;Betaproteobacteriales;TRA3-20
fdabef0fa979abe95051c5780308bfa1	6.0	0.0	11.0	0.0	0.0	0.0	0.0	0.0	0.0	0.0	0.0	0.0	0.0	0.0	0.0	0.0	0.0	0.0	0.0	0.0	0.0	Bacteria;Acidobacteria;Acidobacteriia;Solibacterales;Solibacteraceae (Subgroup 3);GOUTB8;uncultured bacterium
7139b0bc09ea39d13d2590ec96c19e28	0.0	0.0	15.0	0.0	0.0	0.0	0.0	0.0	0.0	0.0	0.0	0.0	0.0	0.0	0.0	0.0	0.0	0.0	0.0	0.0	0.0	Bacteria;Bacteroidetes;Ignavibacteria;Kryptoniales;BSV26
f493f38df4c79b868abede35aec3c841	0.0	20.0	0.0	0.0	0.0	0.0	0.0	0.0	0.0	0.0	0.0	0.0	0.0	0.0	0.0	0.0	0.0	0.0	0.0	0.0	0.0	Bacteria;Proteobacteria;Deltaproteobacteria;Desulfarculales;Desulfarculaceae;Desulfatiglans
950074259c4c46151a5e627be8eb394f	0.0	20.0	0.0	0.0	0.0	0.0	0.0	0.0	0.0	0.0	0.0	0.0	0.0	0.0	0.0	0.0	0.0	0.0	0.0	0.0	0.0	Bacteria;Proteobacteria;Deltaproteobacteria;Myxococcales
c159d35789111a2f7020e5bddc57dda2	0.0	0.0	11.0	0.0	0.0	0.0	0.0	0.0	0.0	0.0	0.0	0.0	0.0	0.0	0.0	0.0	0.0	0.0	0.0	0.0	0.0	Bacteria;Proteobacteria;Deltaproteobacteria;Myxococcales;PS-B29
4836c61552e2b8ffe9860176b1f0c315	0.0	0.0	0.0	0.0	0.0	0.0	0.0	4.0	0.0	0.0	0.0	0.0	0.0	0.0	0.0	2.0	3.0	0.0	0.0	0.0	0.0	Bacteria;Acidobacteria;Aminicenantia;Aminicenantales;uncultured soil bacterium
41d5dd6724abfffd943c5e0137968b43	0.0	0.0	0.0	0.0	20.0	0.0	0.0	0.0	0.0	0.0	0.0	0.0	0.0	0.0	0.0	0.0	0.0	0.0	0.0	0.0	0.0	Bacteria;Firmicutes;Clostridia;Clostridiales;Peptococcaceae;Desulfitobacterium;uncultured bacterium
cf10761f5b9a42cb38723b801d7850ce	0.0	0.0	0.0	0.0	0.0	0.0	0.0	20.0	0.0	0.0	0.0	0.0	0.0	0.0	0.0	0.0	0.0	0.0	0.0	0.0	0.0	Bacteria;Chloroflexi;Anaerolineae;Anaerolineales;Anaerolineaceae;Anaerolinea;uncultured bacterium
724c6b7999f0eba31aa90659e4cd505d	0.0	0.0	0.0	0.0	0.0	0.0	0.0	15.0	0.0	0.0	0.0	0.0	0.0	0.0	0.0	0.0	0.0	0.0	0.0	0.0	0.0	Bacteria;Firmicutes;Clostridia;Clostridiales;Clostridiaceae 1;Clostridium sensu stricto 8;uncultured bacterium
3b92d1de8f083600079c6717ea1933ff	0.0	0.0	0.0	0.0	0.0	0.0	0.0	13.0	0.0	0.0	0.0	0.0	0.0	7.0	0.0	0.0	0.0	0.0	0.0	0.0	0.0	Bacteria;Firmicutes;Clostridia;Clostridiales;Family XIII;Anaerovorax;uncultured bacterium
afaab28f537a72577d22fb00949df1f6	0.0	0.0	0.0	0.0	0.0	0.0	0.0	0.0	0.0	0.0	20.0	0.0	0.0	0.0	0.0	0.0	0.0	0.0	0.0	0.0	0.0	Bacteria;Proteobacteria;Gammaproteobacteria;Betaproteobacteriales;Burkholderiaceae;Polaromonas;uncultured bacterium
038f813923f53b56d3db739a0e8acc9b	0.0	0.0	0.0	0.0	0.0	0.0	0.0	0.0	0.0	0.0	20.0	0.0	0.0	0.0	0.0	0.0	0.0	0.0	0.0	0.0	0.0	Bacteria;Chloroflexi;Anaerolineae;Anaerolineales;Anaerolineaceae;RBG-16-58-14;uncultured bacterium
6c5f4f9666d82b1bedf94e99acfe6741	0.0	0.0	0.0	0.0	0.0	0.0	0.0	0.0	0.0	0.0	20.0	0.0	0.0	0.0	0.0	0.0	0.0	0.0	0.0	0.0	0.0	Bacteria;Firmicutes;Bacilli;Bacillales;Bacillaceae;Bacillus
ee3e7541295cf05cea98869b8c2ee4dd	0.0	0.0	0.0	0.0	0.0	0.0	0.0	0.0	0.0	0.0	10.0	0.0	0.0	0.0	0.0	0.0	7.0	0.0	0.0	3.0	0.0	Bacteria;Chloroflexi;Anaerolineae;Anaerolineales;Anaerolineaceae;Anaerolinea;uncultured bacterium
f36cafdb23c78eacc5a3ae3a69a4f89f	0.0	0.0	0.0	0.0	0.0	0.0	0.0	0.0	0.0	0.0	0.0	20.0	0.0	0.0	0.0	0.0	0.0	0.0	0.0	0.0	0.0	Bacteria;Proteobacteria;Deltaproteobacteria;Desulfobacterales;Desulfobulbaceae;Desulfobulbus;uncultured bacterium
b40c89b26957d57e92b37969a3ab28cb	0.0	0.0	0.0	0.0	0.0	0.0	0.0	0.0	0.0	0.0	0.0	0.0	20.0	0.0	0.0	0.0	0.0	0.0	0.0	0.0	0.0	Archaea;Euryarchaeota;Methanomicrobia;Methanosarcinales;Methanosarcinaceae;Methanosarcina
8a028c4e8ee0c9cc359edf1c0bfac684	0.0	0.0	0.0	0.0	0.0	0.0	0.0	0.0	0.0	0.0	0.0	0.0	0.0	0.0	0.0	20.0	0.0	0.0	0.0	0.0	0.0	Bacteria;Verrucomicrobia;Verrucomicrobiae;Verrucomicrobiales;Rubritaleaceae;Luteolibacter;uncultured bacterium
cf4ff0f02713827e8a49d70082ea998b	0.0	0.0	0.0	0.0	0.0	0.0	0.0	0.0	0.0	0.0	0.0	0.0	0.0	0.0	0.0	0.0	0.0	5.0	0.0	0.0	0.0	Bacteria;Proteobacteria;Alphaproteobacteria;Rhizobiales;Pleomorphomonadaceae;uncultured;uncultured bacterium
4ab771eebd821708a1c3b2480870530a	0.0	0.0	0.0	0.0	0.0	0.0	0.0	0.0	0.0	0.0	0.0	0.0	0.0	0.0	0.0	0.0	0.0	0.0	0.0	0.0	9.0	Bacteria;Proteobacteria;Gammaproteobacteria;Betaproteobacteriales;SC-I-84
d811dbebc491bb813315eae92b1702e2	0.0	0.0	0.0	0.0	0.0	0.0	0.0	0.0	0.0	0.0	0.0	0.0	0.0	0.0	0.0	0.0	0.0	0.0	20.0	0.0	0.0	Bacteria;Proteobacteria;Deltaproteobacteria;Desulfuromonadales;Geobacteraceae;Geobacter
b01a2a1c671ce2ae052903c6d1c5f3e8	19.0	0.0	0.0	0.0	0.0	0.0	0.0	0.0	0.0	0.0	0.0	0.0	0.0	0.0	0.0	0.0	0.0	0.0	0.0	0.0	0.0	Bacteria;Proteobacteria;Gammaproteobacteria;Methylococcales;Methylomonaceae;Methylomonas;uncultured bacterium
11ceeef97764287454661ce5707b5c82	11.0	0.0	0.0	0.0	0.0	0.0	0.0	0.0	0.0	0.0	0.0	0.0	0.0	0.0	0.0	0.0	0.0	0.0	0.0	0.0	0.0	Bacteria;Spirochaetes;Spirochaetia;Spirochaetales;Spirochaetaceae;GWE2-31-10;uncultured bacterium
b107ac4a1c50f104b1e3e7f600c9711a	8.0	0.0	0.0	0.0	0.0	0.0	0.0	0.0	0.0	0.0	0.0	0.0	0.0	0.0	0.0	0.0	0.0	0.0	0.0	0.0	0.0	Bacteria;Zixibacteria;uncultured bacterium
dcb8a6272d3fefc7725716942205e1fb	7.0	0.0	0.0	0.0	0.0	0.0	0.0	0.0	0.0	0.0	0.0	0.0	0.0	0.0	0.0	0.0	0.0	0.0	0.0	0.0	0.0	Bacteria;Proteobacteria;Deltaproteobacteria;Syntrophobacterales;Syntrophobacteraceae;uncultured;uncultured bacterium
f02b86ce33881e651e76ac4f89e966b8	6.0	0.0	0.0	0.0	0.0	0.0	0.0	0.0	0.0	0.0	0.0	0.0	0.0	0.0	0.0	0.0	0.0	0.0	0.0	0.0	0.0	Bacteria;Bacteroidetes;Bacteroidia;Bacteroidales;SB-5;uncultured bacterium
e25eaa469908f3a3a8786e7670efbb87	0.0	9.0	0.0	0.0	0.0	0.0	0.0	0.0	0.0	0.0	0.0	0.0	0.0	0.0	0.0	0.0	0.0	0.0	0.0	0.0	0.0	Bacteria;Bacteroidetes;Ignavibacteria;Ignavibacteriales;Ignavibacteriaceae;Ignavibacterium;uncultured bacterium
53310d1808fc375849bdb12b926d7738	0.0	9.0	0.0	0.0	0.0	0.0	0.0	0.0	0.0	0.0	0.0	0.0	0.0	0.0	0.0	0.0	0.0	10.0	0.0	0.0	0.0	Bacteria;Chloroflexi;Anaerolineae;Anaerolineales;Anaerolineaceae;uncultured;uncultured Chloroflexi bacterium
c2d8d014a2dee40e257b92ca4b361df0	0.0	7.0	0.0	0.0	0.0	0.0	9.0	0.0	0.0	0.0	0.0	0.0	0.0	0.0	0.0	0.0	0.0	0.0	3.0	0.0	0.0	Bacteria;Proteobacteria;Gammaproteobacteria;Nitrosococcales;Nitrosococcaceae;CI75cm.2.12
22e6a43677ea0b4956a313851926afb1	0.0	0.0	6.0	0.0	0.0	0.0	0.0	0.0	0.0	0.0	0.0	0.0	0.0	0.0	0.0	0.0	0.0	0.0	0.0	0.0	0.0	Bacteria
5b209f0a595b1fb0b323cdfaa98c5a02	0.0	0.0	13.0	0.0	0.0	0.0	0.0	0.0	0.0	0.0	0.0	0.0	0.0	0.0	0.0	0.0	0.0	0.0	0.0	0.0	0.0	Bacteria;Chloroflexi;Anaerolineae;SBR1031;uncultured bacterium
3454038d9f9e8e0cc5812d286a3ef21d	0.0	0.0	9.0	0.0	0.0	0.0	0.0	0.0	0.0	0.0	0.0	0.0	0.0	0.0	0.0	0.0	0.0	0.0	0.0	0.0	0.0	Bacteria;LCP-89;uncultured bacterium
c46d3cdb29ff8b5ef90c2a2d521616b9	0.0	0.0	9.0	0.0	0.0	0.0	0.0	0.0	0.0	0.0	0.0	0.0	0.0	0.0	0.0	0.0	0.0	0.0	0.0	0.0	0.0	Bacteria;Proteobacteria;Deltaproteobacteria;Myxococcales;Haliangiaceae;Haliangium
d1dedc898ab60eb5ec19f81ce60b8d5f	0.0	0.0	0.0	0.0	0.0	0.0	7.0	0.0	0.0	0.0	0.0	0.0	0.0	0.0	6.0	0.0	0.0	3.0	0.0	0.0	0.0	Bacteria;Proteobacteria;Gammaproteobacteria;HOC36;uncultured bacterium
2f2f9cf6e39e85979c36ce590a47c072	0.0	0.0	0.0	19.0	0.0	0.0	0.0	0.0	0.0	0.0	0.0	0.0	0.0	0.0	0.0	0.0	0.0	0.0	0.0	0.0	0.0	Bacteria;Firmicutes;Clostridia;Clostridiales;Clostridiaceae 1;Clostridium sensu stricto 8;uncultured bacterium
4687f366ef6c68d900c7f1da6851bf11	0.0	0.0	0.0	0.0	19.0	0.0	0.0	0.0	0.0	0.0	0.0	0.0	0.0	0.0	0.0	0.0	0.0	0.0	0.0	0.0	0.0	Bacteria;Firmicutes;Clostridia;Clostridiales;Ruminococcaceae;Ruminiclostridium 1;uncultured bacterium
68c15a9e2c46f69b90be45207408e3d4	0.0	0.0	0.0	0.0	8.0	0.0	7.0	0.0	0.0	0.0	0.0	0.0	0.0	0.0	0.0	0.0	0.0	0.0	0.0	0.0	0.0	Bacteria;Acidobacteria;Subgroup 6;uncultured bacterium
dd00ecc0118e2a90f5018cfd421bbb72	0.0	0.0	0.0	0.0	0.0	19.0	0.0	0.0	0.0	0.0	0.0	0.0	0.0	0.0	0.0	0.0	0.0	0.0	0.0	0.0	0.0	Bacteria;Firmicutes;Clostridia;Clostridiales;Clostridiaceae 1;Clostridium sensu stricto 10;uncultured bacterium
9cc71d238c53788562919cfad1913d8b	0.0	0.0	0.0	0.0	0.0	19.0	0.0	0.0	0.0	0.0	0.0	0.0	0.0	0.0	0.0	0.0	0.0	0.0	0.0	0.0	0.0	Bacteria;Chloroflexi;Anaerolineae;SJA-15;uncultured bacterium
59b137a84d670592bc976799c6faf075	0.0	0.0	0.0	0.0	0.0	0.0	19.0	0.0	0.0	0.0	0.0	0.0	0.0	0.0	0.0	0.0	0.0	0.0	0.0	0.0	0.0	Bacteria;Acidobacteria;Holophagae;Subgroup 7
9cf65a8a2a8b12f1c7b9719ca61731a8	0.0	0.0	0.0	0.0	0.0	0.0	19.0	0.0	0.0	0.0	0.0	0.0	0.0	0.0	0.0	0.0	0.0	0.0	0.0	0.0	0.0	Bacteria;Chloroflexi;Anaerolineae;Anaerolineales;Anaerolineaceae;uncultured
2417f6082cc3634c59be53725ae916be	0.0	0.0	0.0	0.0	0.0	0.0	0.0	0.0	0.0	0.0	19.0	0.0	0.0	0.0	0.0	0.0	0.0	0.0	0.0	0.0	0.0	Bacteria;Verrucomicrobia;Verrucomicrobiae;Pedosphaerales;Pedosphaeraceae;ADurb.Bin063-1;uncultured bacterium
3f9f4ed0be4d96108be72d232f4273e3	0.0	0.0	0.0	0.0	0.0	0.0	0.0	0.0	0.0	0.0	6.0	0.0	0.0	0.0	0.0	0.0	8.0	0.0	0.0	5.0	0.0	Bacteria;Bacteroidetes;Ignavibacteria;Kryptoniales;BSV26;uncultured Chlorobi bacterium
f9b2f564e87ec93f5202a4b62e2ea077	0.0	0.0	0.0	0.0	0.0	0.0	0.0	0.0	0.0	0.0	0.0	19.0	0.0	0.0	0.0	0.0	0.0	0.0	0.0	0.0	0.0	Bacteria;Firmicutes;Clostridia;Clostridiales;Ruminococcaceae;Oscillibacter;uncultured bacterium
d47a4fa71e271a234f70d41762491b87	0.0	0.0	0.0	0.0	0.0	0.0	0.0	0.0	0.0	0.0	0.0	0.0	2.0	0.0	0.0	0.0	0.0	0.0	17.0	0.0	0.0	Bacteria;Proteobacteria;Deltaproteobacteria;Desulfovibrionales;Desulfomicrobiaceae;Desulfomicrobium;uncultured bacterium
a3aed7037f2e0ed45da8238c69e6fdc0	0.0	0.0	0.0	0.0	0.0	0.0	0.0	0.0	0.0	0.0	0.0	0.0	0.0	19.0	0.0	0.0	0.0	0.0	0.0	0.0	0.0	Bacteria;Firmicutes;Clostridia;Clostridiales;Ruminococcaceae;Hydrogenoanaerobacterium;uncultured bacterium
f69a7e4a764b0456cb207cf3a82c12cc	0.0	0.0	0.0	0.0	0.0	0.0	0.0	0.0	0.0	0.0	0.0	0.0	0.0	0.0	0.0	0.0	0.0	19.0	0.0	0.0	0.0	Bacteria;Actinobacteria;Coriobacteriia;OPB41;uncultured bacterium
1525b3d84806491d799f8c08955b769b	0.0	0.0	0.0	0.0	0.0	0.0	0.0	0.0	0.0	0.0	0.0	0.0	0.0	0.0	0.0	0.0	0.0	0.0	19.0	0.0	0.0	Bacteria;Firmicutes;Clostridia;Clostridiales;Syntrophomonadaceae;Syntrophomonas;uncultured bacterium
84dc66a0a1b2e1a7a6f88707be71f51d	0.0	0.0	0.0	0.0	0.0	0.0	0.0	0.0	0.0	0.0	0.0	0.0	0.0	0.0	0.0	0.0	0.0	0.0	0.0	19.0	0.0	Bacteria;Acidobacteria;Holophagae;Holophagales;Holophagaceae;uncultured;uncultured bacterium
0310f3869aba8f097f18f77c2c915f10	18.0	0.0	0.0	0.0	0.0	0.0	0.0	0.0	0.0	0.0	0.0	0.0	0.0	0.0	0.0	0.0	0.0	0.0	0.0	0.0	0.0	Bacteria;Firmicutes;Clostridia;Clostridiales;Heliobacteriaceae;Hydrogenispora;uncultured bacterium
13b2810770f84a0db6b940d11a6f1963	18.0	0.0	0.0	0.0	0.0	0.0	0.0	0.0	0.0	0.0	0.0	0.0	0.0	0.0	0.0	0.0	0.0	0.0	0.0	0.0	0.0	Bacteria;Chloroflexi;Anaerolineae;Anaerolineales;Anaerolineaceae;uncultured;uncultured soil bacterium
e7f02c29d3efd2f005416a54bc2299f9	13.0	0.0	0.0	0.0	0.0	0.0	0.0	0.0	0.0	0.0	0.0	0.0	5.0	0.0	0.0	0.0	0.0	0.0	0.0	0.0	0.0	Bacteria;Bacteroidetes;Bacteroidia;Bacteroidales;Bacteroidetes vadinHA17;uncultured bacterium
aa2fb6404af80d004c6206b8655ba663	0.0	0.0	0.0	5.0	0.0	0.0	0.0	0.0	0.0	0.0	0.0	0.0	0.0	0.0	0.0	0.0	0.0	0.0	0.0	0.0	0.0	Bacteria;Spirochaetes;Spirochaetia;Spirochaetales;Spirochaetaceae;Spirochaeta 2
0299df08faf9786f5cbd81e606d7d11b	0.0	0.0	0.0	0.0	0.0	0.0	0.0	0.0	0.0	0.0	0.0	0.0	0.0	0.0	0.0	0.0	0.0	0.0	2.0	0.0	0.0	Bacteria;Acidobacteria;Aminicenantia;Aminicenantales;uncultured bacterium
963d8d108acdc0bab7f6c41d8f45bd20	0.0	18.0	0.0	0.0	0.0	0.0	0.0	0.0	0.0	0.0	0.0	0.0	0.0	0.0	0.0	0.0	0.0	0.0	0.0	0.0	0.0	Bacteria;Proteobacteria;Deltaproteobacteria;Myxococcales;MidBa8
e4e59b5576c33c8d24be82f7405f71d5	0.0	18.0	0.0	0.0	0.0	0.0	0.0	0.0	0.0	0.0	0.0	0.0	0.0	0.0	0.0	0.0	0.0	0.0	0.0	0.0	0.0	Bacteria;Bacteroidetes;Bacteroidia;Bacteroidales;Bacteroidetes vadinHA17;uncultured bacterium
f943b27dbe154d5d24ea32bc37a1250a	0.0	9.0	0.0	0.0	0.0	0.0	0.0	0.0	0.0	0.0	0.0	0.0	0.0	0.0	0.0	0.0	0.0	0.0	0.0	0.0	0.0	Bacteria;Bacteroidetes;Bacteroidia;Bacteroidales;Paludibacteraceae;uncultured;uncultured Bacteroidetes bacterium
7f53cb8a8737391fe31bd4e09d07887a	0.0	9.0	0.0	0.0	0.0	0.0	0.0	0.0	0.0	0.0	0.0	0.0	0.0	0.0	0.0	0.0	0.0	0.0	0.0	0.0	0.0	Bacteria;Zixibacteria;uncultured bacterium
4e20ae28c2d91dd1af882d5ef623fba5	0.0	9.0	0.0	0.0	0.0	0.0	0.0	0.0	0.0	0.0	9.0	0.0	0.0	0.0	0.0	0.0	0.0	0.0	0.0	0.0	0.0	Bacteria;Proteobacteria;Gammaproteobacteria;Methylococcales;Methylococcaceae;Methylocaldum;uncultured bacterium
c5faad2ed5cf801dd070d0f3c7f6fbda	0.0	7.0	0.0	0.0	0.0	0.0	0.0	0.0	0.0	0.0	0.0	0.0	0.0	0.0	0.0	0.0	0.0	0.0	0.0	0.0	0.0	Bacteria;Proteobacteria;Gammaproteobacteria;Betaproteobacteriales;Nitrosomonadaceae;MND1
773d3ae44a5ab08488a7cf485d65365c	0.0	4.0	0.0	0.0	0.0	0.0	0.0	0.0	0.0	0.0	0.0	0.0	0.0	0.0	0.0	0.0	0.0	0.0	0.0	0.0	0.0	Bacteria;Proteobacteria;Deltaproteobacteria;Desulfobacterales;Desulfobulbaceae;[Desulfobacterium] catecholicum group;uncultured bacterium
9c8ce2691f410f79b8c5c0498374c57b	0.0	2.0	0.0	0.0	0.0	0.0	8.0	0.0	0.0	0.0	0.0	0.0	5.0	0.0	0.0	0.0	0.0	0.0	0.0	0.0	0.0	Bacteria;Chloroflexi;Anaerolineae;1-20;uncultured bacterium
c9f563392657a8b8f7abb3079d140342	0.0	0.0	0.0	0.0	0.0	0.0	5.0	0.0	0.0	0.0	0.0	0.0	0.0	0.0	0.0	0.0	0.0	0.0	0.0	0.0	0.0	Bacteria;Chloroflexi;Anaerolineae;Anaerolineales;Anaerolineaceae;Leptolinea;uncultured bacterium
f4815df43cc9cff4c98c7a98a2f5a51d	0.0	0.0	18.0	0.0	0.0	0.0	0.0	0.0	0.0	0.0	0.0	0.0	0.0	0.0	0.0	0.0	0.0	0.0	0.0	0.0	0.0	Bacteria;Chloroflexi;Anaerolineae;Anaerolineales;Anaerolineaceae;uncultured
0ed20b1690758a54527366f8e672d039	0.0	0.0	18.0	0.0	0.0	0.0	0.0	0.0	0.0	0.0	0.0	0.0	0.0	0.0	0.0	0.0	0.0	0.0	0.0	0.0	0.0	Bacteria;Chloroflexi;Dehalococcoidia;GIF3;uncultured bacterium
f1ae54f725e0377e3f65fce2833f6959	0.0	0.0	7.0	0.0	0.0	0.0	0.0	0.0	5.0	0.0	0.0	0.0	0.0	0.0	0.0	0.0	0.0	0.0	0.0	0.0	0.0	Bacteria;Acidobacteria;Subgroup 17;uncultured bacterium
f9cfda243932a865f426f8f46346adff	0.0	0.0	0.0	0.0	0.0	0.0	0.0	0.0	7.0	0.0	0.0	0.0	0.0	0.0	0.0	0.0	0.0	0.0	0.0	0.0	0.0	Bacteria;Acidobacteria;Subgroup 21;uncultured bacterium
d505b7b968551cf455ba574262d9c96d	0.0	0.0	0.0	0.0	0.0	0.0	0.0	0.0	0.0	0.0	0.0	0.0	0.0	4.0	0.0	0.0	0.0	0.0	0.0	0.0	0.0	Bacteria;Bacteroidetes;Bacteroidia;Sphingobacteriales;Lentimicrobiaceae
7c67b4ef214a6e2796d30aaed269df7e	0.0	0.0	0.0	18.0	0.0	0.0	0.0	0.0	0.0	0.0	0.0	0.0	0.0	0.0	0.0	0.0	0.0	0.0	0.0	0.0	0.0	Bacteria;Bacteroidetes;Bacteroidia;Bacteroidales;Bacteroidetes vadinHA17
26ed4102cee70e706b3f0f17b2e3c8be	0.0	0.0	0.0	18.0	0.0	0.0	0.0	0.0	0.0	0.0	0.0	0.0	0.0	0.0	0.0	0.0	0.0	0.0	0.0	0.0	0.0	Bacteria;Firmicutes;Clostridia;Clostridiales;Clostridiaceae 1;Clostridium sensu stricto 13;uncultured bacterium
0046c040a1311a1904e45174257daca5	0.0	0.0	0.0	0.0	18.0	0.0	0.0	0.0	0.0	0.0	0.0	0.0	0.0	0.0	0.0	0.0	0.0	0.0	0.0	0.0	0.0	Bacteria;Firmicutes;Negativicutes;Selenomonadales;Veillonellaceae;Pelosinus;uncultured bacterium
4d5744834e2df5a0c0480967e4541ebc	0.0	0.0	0.0	0.0	18.0	0.0	0.0	0.0	0.0	0.0	0.0	0.0	0.0	0.0	0.0	0.0	0.0	0.0	0.0	0.0	0.0	Bacteria;Proteobacteria;Deltaproteobacteria;Syntrophobacterales;Syntrophobacteraceae;Syntrophobacter;uncultured bacterium
57b8744646747539adc2d24882d4f46e	0.0	0.0	0.0	0.0	8.0	0.0	0.0	0.0	0.0	0.0	3.0	0.0	0.0	0.0	0.0	0.0	3.0	0.0	0.0	0.0	0.0	Bacteria;Firmicutes;Clostridia;Clostridiales;Lachnospiraceae;Tyzzerella;uncultured bacterium
b343bd036ac1f56286cc27a6a4a6c333	0.0	0.0	0.0	0.0	0.0	0.0	18.0	0.0	0.0	0.0	0.0	0.0	0.0	0.0	0.0	0.0	0.0	0.0	0.0	0.0	0.0	Bacteria;Proteobacteria;Gammaproteobacteria;Betaproteobacteriales;SC-I-84;uncultured bacterium
d37659dddd0d7d88c7a21d2cb7b0bdfa	0.0	0.0	0.0	0.0	0.0	0.0	18.0	0.0	0.0	0.0	0.0	0.0	0.0	0.0	0.0	0.0	0.0	0.0	0.0	0.0	0.0	Bacteria;Bacteroidetes;Ignavibacteria;Kryptoniales;BSV26;uncultured Chlorobi bacterium
a2ac59be139f232cea8d8dd61171c44f	0.0	0.0	0.0	0.0	0.0	0.0	18.0	0.0	0.0	0.0	0.0	0.0	0.0	0.0	0.0	0.0	0.0	0.0	0.0	0.0	0.0	Bacteria;Firmicutes;Clostridia;Clostridiales;Family XI;Sedimentibacter;uncultured bacterium
4ff2ee1bcc9f5b6a97cf6cb6c6c83245	0.0	0.0	0.0	0.0	0.0	0.0	9.0	0.0	0.0	0.0	9.0	0.0	0.0	0.0	0.0	0.0	0.0	0.0	0.0	0.0	0.0	Bacteria;Chloroflexi;Anaerolineae;Anaerolineales;Anaerolineaceae;uncultured;uncultured Chloroflexi bacterium
d49131ba97772697fc917987f61e6831	0.0	0.0	0.0	0.0	0.0	0.0	0.0	18.0	0.0	0.0	0.0	0.0	0.0	0.0	0.0	0.0	0.0	0.0	0.0	0.0	0.0	Bacteria;Proteobacteria;Deltaproteobacteria;Sva0485
df7067a5ff09d53b89a9ab2e8bba84c7	0.0	0.0	0.0	0.0	0.0	0.0	0.0	18.0	0.0	0.0	0.0	0.0	0.0	0.0	0.0	0.0	0.0	0.0	0.0	0.0	0.0	Bacteria;Actinobacteria;Coriobacteriia;OPB41;uncultured bacterium
c3b19ad8457af7b28d0b9c7eaaf1c0f7	0.0	0.0	0.0	0.0	0.0	0.0	0.0	6.0	0.0	0.0	0.0	0.0	0.0	0.0	0.0	0.0	0.0	0.0	0.0	0.0	0.0	Bacteria;Proteobacteria;Deltaproteobacteria;Syntrophobacterales;Syntrophaceae;Desulfobacca;uncultured bacterium
0c1328b680e719088d574634057e9944	0.0	0.0	0.0	0.0	0.0	0.0	0.0	0.0	0.0	9.0	3.0	0.0	0.0	0.0	6.0	0.0	0.0	0.0	0.0	0.0	0.0	Bacteria;Bacteroidetes;Bacteroidia;Bacteroidales;Muribaculaceae;uncultured bacterium
3162c63d3de8b430c49139d2d0d90f30	0.0	0.0	0.0	0.0	0.0	0.0	0.0	0.0	0.0	0.0	18.0	0.0	0.0	0.0	0.0	0.0	0.0	0.0	0.0	0.0	0.0	Bacteria;Chloroflexi;Anaerolineae;Anaerolineales;Anaerolineaceae;uncultured
0efcf1f8445947d4c8fdedbf6047f718	0.0	0.0	0.0	0.0	0.0	0.0	0.0	0.0	0.0	0.0	18.0	0.0	0.0	0.0	0.0	0.0	0.0	0.0	0.0	0.0	0.0	Bacteria;Chloroflexi;Anaerolineae;Anaerolineales;Anaerolineaceae;Leptolinea;uncultured bacterium
43fddf1528d4a98928fd8c3a8ac23bfd	0.0	0.0	0.0	0.0	0.0	0.0	0.0	0.0	0.0	0.0	0.0	0.0	18.0	0.0	0.0	0.0	0.0	0.0	0.0	0.0	0.0	Bacteria;Proteobacteria;Gammaproteobacteria;Pseudomonadales;Pseudomonadaceae;Pseudomonas
909fe3f5d60c03e9c87bab0cc91b49ca	0.0	0.0	0.0	0.0	0.0	0.0	0.0	0.0	0.0	0.0	0.0	0.0	7.0	0.0	0.0	0.0	0.0	0.0	0.0	0.0	0.0	Bacteria;Proteobacteria;Deltaproteobacteria;Sva0485;uncultured delta proteobacterium
3f79da9ac1ee361a719d8bb5c970532c	0.0	0.0	0.0	0.0	0.0	0.0	0.0	0.0	0.0	0.0	0.0	0.0	0.0	0.0	12.0	6.0	0.0	0.0	0.0	0.0	0.0	Bacteria;Proteobacteria;Deltaproteobacteria;Sva0485;uncultured bacterium
59c6daf3436f8066ca411a23d7e7986b	0.0	0.0	0.0	0.0	0.0	0.0	0.0	0.0	0.0	0.0	0.0	0.0	0.0	0.0	4.0	0.0	0.0	0.0	0.0	0.0	0.0	Bacteria;Proteobacteria;Gammaproteobacteria;Xanthomonadales;Xanthomonadaceae
2f89463982c13037906faf5f3a49c30c	0.0	0.0	0.0	0.0	0.0	0.0	0.0	0.0	0.0	0.0	0.0	0.0	0.0	0.0	0.0	0.0	0.0	9.0	0.0	0.0	0.0	Bacteria;Proteobacteria;Gammaproteobacteria;Methylococcales;Methylococcaceae;Methylococcus;uncultured bacterium
c581528465fb56c8ba71131babec9862	0.0	0.0	0.0	0.0	0.0	0.0	0.0	0.0	0.0	0.0	0.0	0.0	0.0	0.0	0.0	0.0	18.0	0.0	0.0	0.0	0.0	Bacteria;Proteobacteria;Gammaproteobacteria;Betaproteobacteriales;Rhodocyclaceae;Ferribacterium;uncultured bacterium
9f9ea5917f4f3baaa2f633e9e22e124a	17.0	0.0	0.0	0.0	0.0	0.0	0.0	0.0	0.0	0.0	0.0	0.0	0.0	0.0	0.0	0.0	0.0	0.0	0.0	0.0	0.0	Bacteria;Chloroflexi;Anaerolineae;Anaerolineales;Anaerolineaceae;uncultured;uncultured soil bacterium
2d087348c7099225b1fa19f11fc2c1bb	17.0	0.0	0.0	0.0	0.0	0.0	0.0	0.0	0.0	0.0	0.0	0.0	0.0	0.0	0.0	0.0	0.0	0.0	0.0	0.0	0.0	Bacteria;Chloroflexi;Anaerolineae;SJA-15;uncultured bacterium
aa2d31b50d8210d09f0101160dd79fa9	10.0	0.0	0.0	0.0	0.0	0.0	0.0	0.0	0.0	0.0	0.0	0.0	0.0	0.0	0.0	0.0	0.0	0.0	0.0	0.0	0.0	Bacteria;Acidobacteria;Subgroup 18;uncultured bacterium
9804d235f3c6e8e223ed4f7151b22bda	7.0	0.0	0.0	0.0	0.0	0.0	0.0	0.0	0.0	0.0	0.0	0.0	0.0	0.0	0.0	0.0	0.0	0.0	0.0	0.0	0.0	Bacteria;Proteobacteria;Alphaproteobacteria;Acetobacterales;Acetobacteraceae;Roseomonas;uncultured bacterium
4fc9add350a8d2be87dd7f9a4be618bf	4.0	0.0	0.0	0.0	0.0	0.0	0.0	0.0	0.0	0.0	0.0	0.0	0.0	0.0	0.0	0.0	0.0	0.0	0.0	0.0	0.0	Bacteria;Patescibacteria;Parcubacteria;Candidatus Moranbacteria;uncultured bacterium
44cc39fe9044b8184a8b0e99ada8c72e	0.0	12.0	0.0	0.0	0.0	0.0	0.0	0.0	0.0	0.0	0.0	0.0	0.0	0.0	0.0	0.0	0.0	0.0	0.0	0.0	0.0	Bacteria;Proteobacteria;Gammaproteobacteria;Methylococcales;Methylococcaceae;Candidatus Methylospira;uncultured bacterium
1a3d581170484733dfe55471cdfed79b	0.0	9.0	0.0	0.0	0.0	0.0	0.0	0.0	0.0	0.0	0.0	0.0	0.0	0.0	0.0	0.0	0.0	0.0	0.0	0.0	0.0	Bacteria;Zixibacteria;uncultured bacterium
71513abe3eaa297593b51f620599964a	0.0	5.0	0.0	0.0	0.0	0.0	0.0	0.0	0.0	0.0	0.0	0.0	0.0	0.0	0.0	0.0	0.0	0.0	0.0	0.0	0.0	Bacteria;Gemmatimonadetes;Gemmatimonadetes;Gemmatimonadales;Gemmatimonadaceae;uncultured;uncultured soil bacterium
6d17dfda7b760461b2edf733322781cb	0.0	7.0	0.0	0.0	0.0	0.0	0.0	0.0	0.0	0.0	0.0	0.0	0.0	0.0	0.0	0.0	0.0	0.0	0.0	0.0	0.0	Bacteria;Chloroflexi
03639e491f7d392297a7719115590cc6	0.0	0.0	0.0	0.0	0.0	0.0	0.0	0.0	0.0	0.0	0.0	6.0	0.0	0.0	0.0	0.0	0.0	0.0	0.0	0.0	0.0	Bacteria;Chloroflexi;Anaerolineae;Anaerolineales;Anaerolineaceae;Anaerolinea;uncultured Chloroflexi bacterium
8c4a17f133932e04ec9725573c75c94e	0.0	0.0	14.0	0.0	0.0	0.0	0.0	0.0	0.0	0.0	0.0	0.0	0.0	0.0	0.0	0.0	0.0	0.0	0.0	0.0	0.0	Bacteria;Zixibacteria;bacterium enrichment culture clone Anammox_55
c4cffd0a3fe72de2a9c207064fa3a7e3	0.0	17.0	0.0	0.0	0.0	0.0	0.0	0.0	0.0	0.0	0.0	0.0	0.0	0.0	0.0	0.0	0.0	0.0	0.0	0.0	0.0	Bacteria;Proteobacteria;Gammaproteobacteria;Betaproteobacteriales;TRA3-20;metagenome
c8ea757e0037775b8dcb43bbfaf38e75	0.0	17.0	0.0	0.0	0.0	0.0	0.0	0.0	0.0	0.0	0.0	0.0	0.0	0.0	0.0	0.0	0.0	0.0	0.0	0.0	0.0	Bacteria;Proteobacteria;Deltaproteobacteria;Sva0485;uncultured delta proteobacterium
66d3b3f75c20937b58b1ac31fd99d2c3	0.0	13.0	0.0	0.0	0.0	0.0	0.0	0.0	0.0	0.0	0.0	4.0	0.0	0.0	0.0	0.0	0.0	0.0	0.0	0.0	0.0	Bacteria;Acidobacteria;Aminicenantia;Aminicenantales;uncultured Aminicenantes bacterium
f880c7887274ba01c97e1275e26b8814	0.0	11.0	0.0	0.0	0.0	0.0	0.0	0.0	0.0	0.0	0.0	0.0	0.0	0.0	0.0	0.0	0.0	0.0	0.0	0.0	0.0	Bacteria;Planctomycetes;Pla4 lineage;metagenome
b8582d16950ac0d152da31836c1712ca	0.0	8.0	0.0	0.0	0.0	0.0	0.0	0.0	0.0	0.0	0.0	0.0	0.0	0.0	0.0	0.0	0.0	0.0	0.0	0.0	0.0	Bacteria;Verrucomicrobia;Verrucomicrobiae;Opitutales;Opitutaceae;Cephaloticoccus;uncultured bacterium
731d56de1445ff56d4e0fa984a59e5c7	0.0	0.0	0.0	0.0	0.0	0.0	6.0	0.0	0.0	0.0	0.0	0.0	0.0	0.0	0.0	0.0	0.0	0.0	0.0	0.0	0.0	Bacteria;Nitrospirae;Thermodesulfovibrionia;uncultured;uncultured bacterium
f68ddd993a360b5198db36e33322efaf	0.0	0.0	13.0	0.0	0.0	0.0	0.0	0.0	0.0	0.0	0.0	0.0	0.0	0.0	0.0	0.0	0.0	0.0	0.0	0.0	0.0	Bacteria;Acidobacteria;Holophagae;Subgroup 7;uncultured soil bacterium
825f072e10002633b7f81ffd8bafa8cb	0.0	0.0	17.0	0.0	0.0	0.0	0.0	0.0	0.0	0.0	0.0	0.0	0.0	0.0	0.0	0.0	0.0	0.0	0.0	0.0	0.0	Bacteria;Verrucomicrobia;Verrucomicrobiae;Pedosphaerales;Pedosphaeraceae;ADurb.Bin063-1;uncultured bacterium
52c57425618f71b9fbb854d0016b7808	0.0	0.0	17.0	0.0	0.0	0.0	0.0	0.0	0.0	0.0	0.0	0.0	0.0	0.0	0.0	0.0	0.0	0.0	0.0	0.0	0.0	Bacteria;Proteobacteria;Gammaproteobacteria;Cellvibrionales;Spongiibacteraceae;BD1-7 clade;metagenome
1fcabb90d2923c0d22cc5983fe72bf30	0.0	0.0	17.0	0.0	0.0	0.0	0.0	0.0	0.0	0.0	0.0	0.0	0.0	0.0	0.0	0.0	0.0	0.0	0.0	0.0	0.0	Bacteria;Proteobacteria;Gammaproteobacteria;Methylococcales;Methylomonaceae;Crenothrix;uncultured bacterium
0bd2719d34b1288fc58a1f4872a58802	0.0	0.0	17.0	0.0	0.0	0.0	0.0	0.0	0.0	0.0	0.0	0.0	0.0	0.0	0.0	0.0	0.0	0.0	0.0	0.0	0.0	Bacteria;Proteobacteria;Deltaproteobacteria;Myxococcales;UASB-TL25;uncultured bacterium
dd9630f03677011fb7fc551a5761fe78	0.0	0.0	17.0	0.0	0.0	0.0	0.0	0.0	0.0	0.0	0.0	0.0	0.0	0.0	0.0	0.0	0.0	0.0	0.0	0.0	0.0	Bacteria;Firmicutes;Clostridia;Clostridiales;Christensenellaceae;uncultured;uncultured bacterium
fcbad60e1f5a4ae3c35aefd12b6001ff	0.0	0.0	4.0	0.0	0.0	0.0	0.0	0.0	0.0	0.0	0.0	4.0	0.0	5.0	0.0	0.0	0.0	0.0	0.0	0.0	0.0	Bacteria;Actinobacteria;MB-A2-108;uncultured bacterium
d121c4f11aad8d7b38e4672134e0717b	0.0	0.0	0.0	17.0	0.0	0.0	0.0	0.0	0.0	0.0	0.0	0.0	0.0	0.0	0.0	0.0	0.0	0.0	0.0	0.0	0.0	Bacteria;Bacteroidetes;Bacteroidia;Bacteroidales;SB-5;uncultured bacterium
885f9aeee8075be7a438f4da4e315249	0.0	0.0	0.0	4.0	13.0	0.0	0.0	0.0	0.0	0.0	0.0	0.0	0.0	0.0	0.0	0.0	0.0	0.0	0.0	0.0	0.0	Bacteria;Nitrospirae;Thermodesulfovibrionia;uncultured;uncultured bacterium
0db057c58c26da27ed7de947df9bf1e5	0.0	0.0	0.0	0.0	17.0	0.0	0.0	0.0	0.0	0.0	0.0	0.0	0.0	0.0	0.0	0.0	0.0	0.0	0.0	0.0	0.0	Bacteria;Proteobacteria;Alphaproteobacteria;Sphingomonadales;Sphingomonadaceae;Sphingomonas
2cd4868d0f7aef120f8111c83cf3a0bf	0.0	0.0	0.0	0.0	6.0	3.0	0.0	0.0	0.0	0.0	0.0	0.0	0.0	0.0	0.0	0.0	0.0	0.0	0.0	0.0	0.0	Bacteria;Acidobacteria;Subgroup 11;uncultured bacterium
9a1c6a533f14bdb214d1cf848255ad93	0.0	0.0	0.0	0.0	6.0	0.0	0.0	0.0	0.0	0.0	0.0	0.0	0.0	0.0	0.0	0.0	0.0	0.0	0.0	0.0	0.0	Bacteria;Bacteroidetes;Ignavibacteria;Kryptoniales;BSV26;uncultured Chlorobi bacterium
159f400ecf2627aae4b4213b4133c323	0.0	0.0	0.0	0.0	0.0	0.0	17.0	0.0	0.0	0.0	0.0	0.0	0.0	0.0	0.0	0.0	0.0	0.0	0.0	0.0	0.0	Bacteria;Nitrospinae;P9X2b3D02
c5fcba84ab5ee166c9e19abcb64dc436	0.0	0.0	0.0	0.0	0.0	0.0	17.0	0.0	0.0	0.0	0.0	0.0	0.0	0.0	0.0	0.0	0.0	0.0	0.0	0.0	0.0	Bacteria;Actinobacteria;Coriobacteriia;OPB41;uncultured bacterium
659edf5a79aa6858f3d73e077b9aa22b	0.0	0.0	0.0	0.0	0.0	0.0	17.0	0.0	0.0	0.0	0.0	0.0	0.0	0.0	0.0	0.0	0.0	0.0	0.0	0.0	0.0	Bacteria;Chloroflexi;Anaerolineae;Anaerolineales;Anaerolineaceae;Longilinea
e8386d3a307c208c4b9f0a756259cd6b	0.0	0.0	0.0	0.0	0.0	0.0	11.0	0.0	0.0	0.0	0.0	0.0	0.0	0.0	0.0	0.0	0.0	0.0	0.0	0.0	0.0	Bacteria;Proteobacteria;Gammaproteobacteria;Pseudomonadales;Moraxellaceae;Acinetobacter
e1ee626d96cfdc3a5e56d1d76edc898c	0.0	0.0	0.0	0.0	0.0	0.0	0.0	13.0	0.0	0.0	0.0	0.0	0.0	0.0	0.0	0.0	0.0	0.0	0.0	0.0	0.0	Bacteria;Proteobacteria;Gammaproteobacteria;Betaproteobacteriales;SC-I-84;uncultured bacterium
fe8d1489637a0c8bfebdf7a53bfcfc3c	0.0	0.0	0.0	0.0	0.0	0.0	0.0	4.0	0.0	0.0	5.0	0.0	0.0	0.0	0.0	0.0	0.0	0.0	0.0	0.0	0.0	Bacteria;Proteobacteria;Gammaproteobacteria;Betaproteobacteriales;TRA3-20
269defde08ea8e124b72ab985eaa509c	0.0	0.0	0.0	0.0	0.0	0.0	0.0	0.0	0.0	6.0	4.0	0.0	0.0	0.0	0.0	0.0	0.0	0.0	0.0	0.0	0.0	Bacteria;Firmicutes;Clostridia;Clostridiales;Clostridiaceae 1;Clostridium sensu stricto 12;uncultured bacterium
0e36a80ad6795dcfca612392963d8a15	0.0	0.0	0.0	0.0	0.0	0.0	0.0	0.0	0.0	0.0	17.0	0.0	0.0	0.0	0.0	0.0	0.0	0.0	0.0	0.0	0.0	Bacteria;Chloroflexi;Anaerolineae;Anaerolineales;Anaerolineaceae;uncultured;uncultured Chloroflexi bacterium
732394900306f46ac9b36cd3dbfe3798	0.0	0.0	0.0	0.0	0.0	0.0	0.0	0.0	0.0	0.0	0.0	0.0	0.0	17.0	0.0	0.0	0.0	0.0	0.0	0.0	0.0	Bacteria;Chloroflexi;KD4-96;uncultured bacterium
5b8880a35f2ce32a0b859d1622b824ac	0.0	0.0	0.0	0.0	0.0	0.0	0.0	0.0	0.0	0.0	0.0	0.0	0.0	0.0	17.0	0.0	0.0	0.0	0.0	0.0	0.0	Bacteria;Firmicutes;Clostridia;Clostridiales;Clostridiaceae 1;Clostridium sensu stricto 10;uncultured bacterium
adbf89ae1310eba46ae03eb9fdda720e	0.0	0.0	0.0	0.0	0.0	0.0	0.0	0.0	0.0	0.0	0.0	0.0	0.0	0.0	0.0	17.0	0.0	0.0	0.0	0.0	0.0	Bacteria;Proteobacteria;Deltaproteobacteria;Sva0485;uncultured bacterium
1d6683bbdf3de12c73ac3d53c9007138	0.0	0.0	0.0	0.0	0.0	0.0	0.0	0.0	0.0	0.0	0.0	0.0	0.0	0.0	0.0	4.0	0.0	13.0	0.0	0.0	0.0	Bacteria;Chloroflexi;Anaerolineae;Anaerolineales;Anaerolineaceae;uncultured;uncultured prokaryote
4e8952e7e38844cedacfc255ca1877be	0.0	0.0	0.0	0.0	0.0	0.0	0.0	0.0	0.0	0.0	0.0	0.0	0.0	0.0	0.0	0.0	0.0	0.0	17.0	0.0	0.0	Bacteria;Firmicutes;Negativicutes;Selenomonadales;Veillonellaceae;Anaerospora;uncultured bacterium
64fb301fdf5dace381f0e780e60a1e44	16.0	0.0	0.0	0.0	0.0	0.0	0.0	0.0	0.0	0.0	0.0	0.0	0.0	0.0	0.0	0.0	0.0	0.0	0.0	0.0	0.0	Bacteria;Acidobacteria;Holophagae;Holophagales;Holophagaceae;uncultured;uncultured bacterium
b80a1fb7e46bce49389c2502daf40950	9.0	0.0	0.0	0.0	0.0	0.0	0.0	0.0	0.0	0.0	0.0	0.0	0.0	0.0	0.0	0.0	0.0	0.0	0.0	0.0	0.0	Bacteria;Proteobacteria;Gammaproteobacteria;Betaproteobacteriales;Nitrosomonadaceae;DSSD61;uncultured bacterium
1b0364eed762cb1184c676ab8e987c4d	4.0	8.0	0.0	0.0	0.0	0.0	0.0	0.0	0.0	0.0	0.0	0.0	0.0	0.0	0.0	0.0	0.0	0.0	0.0	0.0	0.0	Unassigned
a345866fbb7a7801bc447b459168f6bc	3.0	0.0	0.0	0.0	0.0	3.0	6.0	4.0	0.0	0.0	0.0	0.0	0.0	0.0	0.0	0.0	0.0	0.0	0.0	0.0	0.0	Bacteria;Proteobacteria;Gammaproteobacteria;Xanthomonadales;Xanthomonadaceae;uncultured;uncultured bacterium
a8359cddf9432ba5f11b8060479feea4	0.0	0.0	0.0	0.0	0.0	0.0	0.0	0.0	0.0	0.0	0.0	0.0	0.0	0.0	5.0	0.0	0.0	0.0	0.0	0.0	0.0	Bacteria;Proteobacteria;Deltaproteobacteria;Deltaproteobacteria Incertae Sedis;Syntrophorhabdaceae;Syntrophorhabdus;uncultured bacterium
1ce6c2e69c37610e8ccb2381d7866d7f	0.0	0.0	0.0	0.0	0.0	0.0	0.0	0.0	0.0	0.0	7.0	3.0	0.0	0.0	0.0	0.0	0.0	0.0	0.0	0.0	0.0	Bacteria;Proteobacteria;Gammaproteobacteria;HOC36;uncultured bacterium
d1650e49e8e72171701f45403b740769	0.0	16.0	0.0	0.0	0.0	0.0	0.0	0.0	0.0	0.0	0.0	0.0	0.0	0.0	0.0	0.0	0.0	0.0	0.0	0.0	0.0	Bacteria;Verrucomicrobia;Verrucomicrobiae;Opitutales;Opitutaceae;Lacunisphaera;metagenome
7a09ddd54f0b55fd04c467ff3535733c	0.0	16.0	0.0	0.0	0.0	0.0	0.0	0.0	0.0	0.0	0.0	0.0	0.0	0.0	0.0	0.0	0.0	0.0	0.0	0.0	0.0	Bacteria;Elusimicrobia;Elusimicrobia;Lineage IV;uncultured bacterium
78a1f4f12fb99091cc392f3ff3c49818	0.0	16.0	0.0	0.0	0.0	0.0	0.0	0.0	0.0	0.0	0.0	0.0	0.0	0.0	0.0	0.0	0.0	0.0	0.0	0.0	0.0	Bacteria;Spirochaetes;Spirochaetia;Spirochaetales;Spirochaetaceae;Treponema;uncultured bacterium
d9aef41a695d9b1e93ab62c5a23e097d	0.0	12.0	0.0	0.0	0.0	0.0	0.0	0.0	0.0	0.0	0.0	0.0	0.0	0.0	0.0	0.0	0.0	0.0	0.0	0.0	0.0	Bacteria;Proteobacteria;Deltaproteobacteria;Deltaproteobacteria Incertae Sedis;Syntrophorhabdaceae;Syntrophorhabdus;uncultured bacterium
1d4a0bbc10f9c0ddfb2e88b6d269c6b3	0.0	6.0	0.0	0.0	0.0	0.0	0.0	0.0	0.0	0.0	0.0	0.0	0.0	0.0	0.0	0.0	0.0	0.0	0.0	0.0	0.0	Bacteria;Gemmatimonadetes;BD2-11 terrestrial group;uncultured bacterium
b19a5275846cbc33cc432f0063384170	0.0	6.0	0.0	0.0	0.0	0.0	10.0	0.0	0.0	0.0	0.0	0.0	0.0	0.0	0.0	0.0	0.0	0.0	0.0	0.0	0.0	Bacteria;Proteobacteria;Alphaproteobacteria;Rhizobiales;Rhizobiaceae;uncultured;metagenome
7f6560b8bb8d748a344bacb498398bbf	0.0	5.0	7.0	0.0	0.0	0.0	0.0	0.0	0.0	0.0	2.0	0.0	0.0	0.0	0.0	0.0	0.0	0.0	0.0	0.0	0.0	Bacteria;Zixibacteria
6a9fde0b283250fb263377cd93c0f591	0.0	5.0	0.0	0.0	3.0	0.0	0.0	0.0	0.0	0.0	0.0	0.0	0.0	0.0	0.0	0.0	0.0	0.0	0.0	0.0	0.0	Bacteria;Omnitrophicaeota;uncultured bacterium
ed3b9572b5800c3051be1efef78c69ce	0.0	0.0	0.0	0.0	0.0	0.0	0.0	0.0	7.0	0.0	0.0	0.0	0.0	0.0	0.0	0.0	0.0	0.0	0.0	0.0	0.0	Bacteria;Proteobacteria;Deltaproteobacteria;Syntrophobacterales;Syntrophobacteraceae;Syntrophobacter;uncultured bacterium
0e6157d4f1a0624253abd303a417f70c	0.0	0.0	6.0	0.0	0.0	0.0	0.0	0.0	0.0	0.0	0.0	0.0	0.0	0.0	0.0	0.0	0.0	0.0	0.0	0.0	0.0	Bacteria;Bacteroidetes;Bacteroidia;Bacteroidales;Bacteroidetes vadinHA17;uncultured bacterium
695f2a95cd26f5c35b29ba2830b8e621	0.0	0.0	16.0	0.0	0.0	0.0	0.0	0.0	0.0	0.0	0.0	0.0	0.0	0.0	0.0	0.0	0.0	0.0	0.0	0.0	0.0	Bacteria;Proteobacteria;Deltaproteobacteria;Syntrophobacterales;Syntrophobacteraceae;Syntrophobacter;uncultured bacterium
c397610f7d7003c23219bc572549c867	0.0	0.0	16.0	0.0	0.0	0.0	0.0	0.0	0.0	0.0	0.0	0.0	0.0	0.0	0.0	0.0	0.0	0.0	0.0	0.0	0.0	Bacteria;Fibrobacteres;Fibrobacteria;Fibrobacterales;B122;uncultured bacterium
9df536d879cd6b72ecd2e4e4d05a9e94	0.0	0.0	16.0	0.0	0.0	0.0	0.0	0.0	0.0	0.0	0.0	0.0	0.0	0.0	0.0	0.0	0.0	0.0	0.0	0.0	0.0	Bacteria;Acidobacteria;Subgroup 6
1bbcefe2419faec2fc302b6ae11a66b1	0.0	0.0	16.0	0.0	0.0	0.0	0.0	0.0	0.0	0.0	0.0	0.0	0.0	0.0	0.0	0.0	0.0	0.0	0.0	0.0	0.0	Bacteria;Proteobacteria;Deltaproteobacteria;Syntrophobacterales;Syntrophaceae
f8004a0180aa3941c19d5e0342df91d6	0.0	0.0	10.0	0.0	0.0	0.0	0.0	0.0	0.0	0.0	0.0	0.0	0.0	0.0	0.0	0.0	0.0	0.0	0.0	0.0	0.0	Bacteria;Proteobacteria;Deltaproteobacteria;Desulfobacterales;Desulfobacteraceae;Sva0081 sediment group;uncultured bacterium
8e2e16dd82e5805943f7711610c60263	0.0	0.0	7.0	0.0	0.0	0.0	9.0	0.0	0.0	0.0	0.0	0.0	0.0	0.0	0.0	0.0	0.0	0.0	0.0	0.0	0.0	Bacteria;Chloroflexi;Anaerolineae;Anaerolineales;Anaerolineaceae;Anaerolinea;uncultured bacterium
4608fae4bbc9964cdd17af8782f2155e	0.0	0.0	5.0	0.0	0.0	0.0	0.0	0.0	0.0	0.0	0.0	0.0	0.0	0.0	0.0	6.0	0.0	0.0	0.0	0.0	0.0	Bacteria;Proteobacteria;Gammaproteobacteria;Betaproteobacteriales;Burkholderiaceae;Massilia
b930787481865de7ce4a608ceddf1c05	0.0	0.0	5.0	0.0	0.0	0.0	0.0	0.0	0.0	0.0	0.0	0.0	0.0	0.0	0.0	0.0	0.0	0.0	0.0	0.0	0.0	Bacteria;Proteobacteria;Alphaproteobacteria;Dongiales;Dongiaceae;Dongia;metagenome
dc902df83f80e267b86540b65ee0293f	0.0	0.0	0.0	0.0	0.0	0.0	7.0	0.0	0.0	0.0	0.0	0.0	0.0	0.0	0.0	0.0	0.0	0.0	0.0	0.0	0.0	Bacteria;Proteobacteria;Deltaproteobacteria;Myxococcales;Polyangiaceae;Pajaroellobacter;uncultured bacterium
c50f75175bd05b20d23a736221f70742	0.0	0.0	0.0	0.0	0.0	0.0	0.0	0.0	0.0	0.0	0.0	0.0	0.0	0.0	0.0	0.0	0.0	11.0	0.0	0.0	0.0	Bacteria;Proteobacteria;Gammaproteobacteria;Betaproteobacteriales;Rhodocyclaceae
6945d94103ada823c2811f2b81c56ba0	0.0	0.0	0.0	16.0	0.0	0.0	0.0	0.0	0.0	0.0	0.0	0.0	0.0	0.0	0.0	0.0	0.0	0.0	0.0	0.0	0.0	Bacteria;Proteobacteria;Alphaproteobacteria;Rhodobacterales;Rhodobacteraceae;Rhodobacter
65f898937fc87c72a2440bce113e1b54	0.0	0.0	0.0	16.0	0.0	0.0	0.0	0.0	0.0	0.0	0.0	0.0	0.0	0.0	0.0	0.0	0.0	0.0	0.0	0.0	0.0	Bacteria;Firmicutes;Clostridia;Clostridiales;Ruminococcaceae;Ruminiclostridium 1
67ac2e036cd6db6317392a481ea97e95	0.0	0.0	0.0	0.0	8.0	0.0	0.0	0.0	8.0	0.0	0.0	0.0	0.0	0.0	0.0	0.0	0.0	0.0	0.0	0.0	0.0	Bacteria;Chloroflexi;Anaerolineae;RBG-13-54-9;uncultured bacterium
fbbea32432c9f44eae782931bf495ed8	0.0	0.0	0.0	0.0	8.0	8.0	0.0	0.0	0.0	0.0	0.0	0.0	0.0	0.0	0.0	0.0	0.0	0.0	0.0	0.0	0.0	Bacteria;Chloroflexi;Anaerolineae;Anaerolineales;Anaerolineaceae;Anaerolinea;uncultured bacterium
b75e234799654efe57163de34465d489	0.0	0.0	0.0	0.0	0.0	0.0	16.0	0.0	0.0	0.0	0.0	0.0	0.0	0.0	0.0	0.0	0.0	0.0	0.0	0.0	0.0	Bacteria;Proteobacteria;Deltaproteobacteria;Desulfuromonadales;Geobacteraceae;Geothermobacter
6007d83ecc236f9eac6d401ed58059a0	0.0	0.0	0.0	0.0	0.0	0.0	16.0	0.0	0.0	0.0	0.0	0.0	0.0	0.0	0.0	0.0	0.0	0.0	0.0	0.0	0.0	Bacteria;Actinobacteria;Coriobacteriia;OPB41;uncultured bacterium
54d391cc83fc494edf93677147e30a5e	0.0	0.0	0.0	0.0	0.0	0.0	16.0	0.0	0.0	0.0	0.0	0.0	0.0	0.0	0.0	0.0	0.0	0.0	0.0	0.0	0.0	Bacteria;Actinobacteria;RBG-16-55-12;uncultured actinomycete
0730f8e11c934796f9ce5abdcd7542c4	0.0	0.0	0.0	0.0	0.0	0.0	11.0	0.0	5.0	0.0	0.0	0.0	0.0	0.0	0.0	0.0	0.0	0.0	0.0	0.0	0.0	Bacteria;Firmicutes;Clostridia;Clostridiales;Peptococcaceae;uncultured
478acd81c856a9769c9dd4e47a9486b0	0.0	0.0	0.0	0.0	0.0	0.0	5.0	0.0	0.0	0.0	8.0	0.0	0.0	0.0	0.0	0.0	0.0	0.0	0.0	0.0	0.0	Bacteria;Chloroflexi;KD4-96;uncultured bacterium
1091abcc791ccaeeee24e11c20629b85	0.0	0.0	0.0	0.0	0.0	0.0	0.0	16.0	0.0	0.0	0.0	0.0	0.0	0.0	0.0	0.0	0.0	0.0	0.0	0.0	0.0	Bacteria;Firmicutes;Clostridia;Clostridiales;Clostridiaceae 1
1dfd92bdcceb08465e4d41a1288429b7	0.0	0.0	0.0	0.0	0.0	0.0	0.0	16.0	0.0	0.0	0.0	0.0	0.0	0.0	0.0	0.0	0.0	0.0	0.0	0.0	0.0	Bacteria;Chloroflexi;Anaerolineae;Anaerolineales;Anaerolineaceae
554345c10941538d3c323777253ee02d	0.0	0.0	0.0	0.0	0.0	0.0	0.0	12.0	0.0	0.0	0.0	0.0	0.0	0.0	0.0	0.0	0.0	0.0	0.0	0.0	0.0	Bacteria;Firmicutes;Bacilli;Lactobacillales;Carnobacteriaceae;Trichococcus
bb2b195b6ed8bbe6e886c26abe36fabb	0.0	0.0	0.0	0.0	0.0	0.0	0.0	0.0	0.0	0.0	16.0	0.0	0.0	0.0	0.0	0.0	0.0	0.0	0.0	0.0	0.0	Bacteria;Proteobacteria;Alphaproteobacteria;Rhizobiales;Hyphomicrobiaceae;Hyphomicrobium
3ae8ed9990a04f76edb85284effcf292	0.0	0.0	0.0	0.0	0.0	0.0	0.0	0.0	0.0	0.0	16.0	0.0	0.0	0.0	0.0	0.0	0.0	0.0	0.0	0.0	0.0	Bacteria;Firmicutes;Clostridia;Clostridiales;Clostridiaceae 1;Clostridium sensu stricto 1
737b297f07a3f031c6f4ec41a6ba9dab	0.0	0.0	0.0	0.0	0.0	0.0	0.0	0.0	0.0	0.0	10.0	0.0	6.0	0.0	0.0	0.0	0.0	0.0	0.0	0.0	0.0	Bacteria;Proteobacteria;Gammaproteobacteria;Betaproteobacteriales;SC-I-84;uncultured bacterium
82bc0828cece4284a34292bfdff475e9	0.0	0.0	0.0	0.0	0.0	0.0	0.0	0.0	0.0	0.0	0.0	0.0	16.0	0.0	0.0	0.0	0.0	0.0	0.0	0.0	0.0	Bacteria;Chloroflexi;Anaerolineae;Anaerolineales;Anaerolineaceae;uncultured
68beb68a54eb130a7dea93a4ec6d57f3	0.0	0.0	0.0	0.0	0.0	0.0	0.0	0.0	0.0	0.0	0.0	0.0	10.0	0.0	0.0	0.0	0.0	6.0	0.0	0.0	0.0	Bacteria;Proteobacteria;Deltaproteobacteria;Myxococcales;Polyangiaceae;Pajaroellobacter;metagenome
9ef1802713b1062b975f3f5e8b4607b6	0.0	0.0	0.0	12.0	0.0	0.0	0.0	0.0	0.0	0.0	0.0	0.0	0.0	0.0	0.0	0.0	0.0	0.0	0.0	0.0	0.0	Bacteria;Chloroflexi;Anaerolineae;Anaerolineales;Anaerolineaceae;RBG-16-58-14;uncultured bacterium
cecf67717b02b68186d7c2e005f3937c	15.0	0.0	0.0	0.0	0.0	0.0	0.0	0.0	0.0	0.0	0.0	0.0	0.0	0.0	0.0	0.0	0.0	0.0	0.0	0.0	0.0	Bacteria;Proteobacteria;Deltaproteobacteria;Myxococcales;Haliangiaceae;Haliangium;uncultured soil bacterium
7a6804b4977a26db8d1119ea246ed1f0	15.0	0.0	0.0	0.0	0.0	0.0	0.0	0.0	0.0	0.0	0.0	0.0	0.0	0.0	0.0	0.0	0.0	0.0	0.0	0.0	0.0	Bacteria;Proteobacteria;Deltaproteobacteria;Deltaproteobacteria Incertae Sedis;Unknown Family;Deferrisoma;uncultured bacterium
999fb5a820ad0e3c86bbc4ec67a1840a	15.0	0.0	0.0	0.0	0.0	0.0	0.0	0.0	0.0	0.0	0.0	0.0	0.0	0.0	0.0	0.0	0.0	0.0	0.0	0.0	0.0	Bacteria;Omnitrophicaeota;Omnitrophia;Omnitrophales;Omnitrophaceae;Candidatus Omnitrophus;uncultured bacterium
d2e12eac75d2e059856e1ee9a537f522	15.0	0.0	0.0	0.0	0.0	0.0	0.0	0.0	0.0	0.0	0.0	0.0	0.0	0.0	0.0	0.0	0.0	0.0	0.0	0.0	0.0	Bacteria;Proteobacteria;Gammaproteobacteria;Cellvibrionales;Spongiibacteraceae;BD1-7 clade;uncultured bacterium
f2f5c7c8556f2e84bdb0d6cf1601756e	15.0	0.0	0.0	0.0	0.0	0.0	0.0	0.0	0.0	0.0	0.0	0.0	0.0	0.0	0.0	0.0	0.0	0.0	0.0	0.0	0.0	Bacteria;Proteobacteria;Deltaproteobacteria;Deltaproteobacteria Incertae Sedis;Syntrophorhabdaceae;Syntrophorhabdus;uncultured bacterium
648969db46c3ea4536f33dd054e94545	15.0	0.0	0.0	0.0	0.0	0.0	0.0	0.0	0.0	0.0	0.0	0.0	0.0	0.0	0.0	0.0	0.0	0.0	0.0	0.0	0.0	Bacteria;Firmicutes;Clostridia;Clostridiales;Clostridiaceae 1;Clostridium sensu stricto 5;uncultured bacterium
47900b3924ff8405a414e0014f44f756	11.0	0.0	0.0	0.0	0.0	0.0	0.0	0.0	0.0	0.0	0.0	0.0	0.0	0.0	0.0	0.0	0.0	0.0	0.0	0.0	0.0	Bacteria;Bacteroidetes;Bacteroidia;Sphingobacteriales;Lentimicrobiaceae;uncultured bacterium
22d358a7b123bf179a1c2a21cf1dfa59	0.0	0.0	0.0	0.0	0.0	0.0	0.0	5.0	0.0	0.0	0.0	0.0	0.0	0.0	0.0	0.0	0.0	0.0	0.0	0.0	0.0	Bacteria;Chloroflexi;Anaerolineae;Anaerolineales;Anaerolineaceae;Longilinea
ce5c78aafcbba8357f96df509241dfb7	0.0	0.0	0.0	0.0	0.0	0.0	7.0	0.0	0.0	0.0	0.0	0.0	0.0	0.0	0.0	0.0	0.0	0.0	0.0	0.0	0.0	Bacteria;Acidobacteria;Subgroup 6
6dae3a38d4c23d459bfe48490728232a	0.0	15.0	0.0	0.0	0.0	0.0	0.0	0.0	0.0	0.0	0.0	0.0	0.0	0.0	0.0	0.0	0.0	0.0	0.0	0.0	0.0	Bacteria;Bacteroidetes;Bacteroidia;Bacteroidales;Bacteroidetes BD2-2;uncultured bacterium
64c21c9e521a179603610c107f5ecac7	0.0	15.0	0.0	0.0	0.0	0.0	0.0	0.0	0.0	0.0	0.0	0.0	0.0	0.0	0.0	0.0	0.0	0.0	0.0	0.0	0.0	Bacteria;Nitrospirae;Thermodesulfovibrionia;uncultured;uncultured bacterium
d0b9078bcfe673550747fd178351b3ef	0.0	15.0	0.0	0.0	0.0	0.0	0.0	0.0	0.0	0.0	0.0	0.0	0.0	0.0	0.0	0.0	0.0	0.0	0.0	0.0	0.0	Bacteria;Chloroflexi;Anaerolineae;Anaerolineales;Anaerolineaceae
fda9ced4b2357935c906ad4bc87518e5	0.0	15.0	0.0	0.0	0.0	0.0	0.0	0.0	0.0	0.0	0.0	0.0	0.0	0.0	0.0	0.0	0.0	0.0	0.0	0.0	0.0	Bacteria;Chloroflexi;Dehalococcoidia;RBG-13-46-9;uncultured bacterium
2726d8dad164ecb9072a3cdfade7c7df	0.0	12.0	0.0	0.0	0.0	0.0	0.0	0.0	0.0	0.0	0.0	0.0	0.0	0.0	0.0	0.0	0.0	0.0	0.0	0.0	0.0	Bacteria;Proteobacteria;Deltaproteobacteria;Syntrophobacterales;Syntrophaceae;uncultured;uncultured bacterium
d901e85ec5627ebd7c15341381692f9e	0.0	12.0	0.0	0.0	0.0	0.0	0.0	0.0	0.0	0.0	0.0	0.0	0.0	0.0	0.0	0.0	0.0	0.0	0.0	0.0	0.0	Bacteria;Bacteroidetes;Bacteroidia;Bacteroidales;SB-5
0de46e4adc67dce170592996fcd0477e	0.0	10.0	0.0	0.0	0.0	0.0	0.0	0.0	0.0	0.0	5.0	0.0	0.0	0.0	0.0	0.0	0.0	0.0	0.0	0.0	0.0	Bacteria;Acidobacteria;Holophagae;Subgroup 7;uncultured soil bacterium
65057f7432d10c06a93825a2c04dccde	0.0	8.0	0.0	0.0	0.0	0.0	0.0	0.0	0.0	0.0	0.0	0.0	0.0	5.0	0.0	0.0	0.0	0.0	0.0	0.0	0.0	Bacteria;Firmicutes;Clostridia;Clostridiales;Peptostreptococcaceae;Romboutsia;uncultured organism
7924066df2a17ab2a32e18a770c2c7f1	0.0	6.0	0.0	0.0	0.0	0.0	0.0	0.0	0.0	0.0	0.0	0.0	0.0	0.0	0.0	0.0	0.0	0.0	0.0	0.0	0.0	Bacteria;Chloroflexi;Anaerolineae;Anaerolineales;Anaerolineaceae;Pelolinea;uncultured bacterium
ee1a696149d8fc9012ae249a705b951f	0.0	0.0	0.0	0.0	0.0	0.0	4.0	0.0	0.0	0.0	0.0	0.0	0.0	0.0	0.0	0.0	0.0	0.0	0.0	0.0	0.0	Bacteria;Proteobacteria;Gammaproteobacteria;Betaproteobacteriales;B1-7BS;uncultured bacterium
4e8fdf10c4dab1b113389d0eb5a3feb1	0.0	0.0	0.0	0.0	0.0	0.0	0.0	0.0	0.0	0.0	0.0	5.0	0.0	0.0	0.0	0.0	0.0	0.0	0.0	0.0	0.0	Bacteria;Actinobacteria;Thermoleophilia;Gaiellales;uncultured
89586eb340edaa91dd861c1c154d02bd	0.0	0.0	0.0	0.0	0.0	0.0	0.0	0.0	0.0	0.0	0.0	8.0	0.0	0.0	0.0	0.0	0.0	0.0	0.0	0.0	0.0	Bacteria;Actinobacteria;Coriobacteriia;OPB41;uncultured bacterium
408979cf1d7f4067a111ff6ef213741d	0.0	0.0	15.0	0.0	0.0	0.0	0.0	0.0	0.0	0.0	0.0	0.0	0.0	0.0	0.0	0.0	0.0	0.0	0.0	0.0	0.0	Bacteria;Bacteroidetes;Bacteroidia;Bacteroidales;SB-5;uncultured bacterium
d15dcc23e21c7a4e4804ec9a0667ae0f	0.0	0.0	15.0	0.0	0.0	0.0	0.0	0.0	0.0	0.0	0.0	0.0	0.0	0.0	0.0	0.0	0.0	0.0	0.0	0.0	0.0	Bacteria;Proteobacteria;Deltaproteobacteria;Deltaproteobacteria Incertae Sedis;Unknown Family;Deferrisoma
a6194ee784e67ba3a7cc8441bf770c9d	0.0	0.0	15.0	0.0	0.0	0.0	0.0	0.0	0.0	0.0	0.0	0.0	0.0	0.0	0.0	0.0	0.0	0.0	0.0	0.0	0.0	Bacteria;Gemmatimonadetes;Gemmatimonadetes;Gemmatimonadales;Gemmatimonadaceae;uncultured
e233112f3ed275dbd9209fe4629af5ac	0.0	0.0	15.0	0.0	0.0	0.0	0.0	0.0	0.0	0.0	0.0	0.0	0.0	0.0	0.0	0.0	0.0	0.0	0.0	0.0	0.0	Bacteria;Zixibacteria;uncultured bacterium
50e3ebc87962e1db144504742e010e8b	0.0	0.0	15.0	0.0	0.0	0.0	0.0	0.0	0.0	0.0	0.0	0.0	0.0	0.0	0.0	0.0	0.0	0.0	0.0	0.0	0.0	Bacteria;Planctomycetes;Phycisphaerae;MSBL9;SG8-4;uncultured planctomycete
2b4192406a2f4293cfc321cb742c8adc	0.0	0.0	15.0	0.0	0.0	0.0	0.0	0.0	0.0	0.0	0.0	0.0	0.0	0.0	0.0	0.0	0.0	0.0	0.0	0.0	0.0	Bacteria;Bacteroidetes;Bacteroidia;Flavobacteriales;Flavobacteriaceae;Flavobacterium;Flavobacterium xinjiangense
01a034261f8d6b866e52914785800cee	0.0	0.0	15.0	0.0	0.0	0.0	0.0	0.0	0.0	0.0	0.0	0.0	0.0	0.0	0.0	0.0	0.0	0.0	0.0	0.0	0.0	Bacteria;Proteobacteria;Gammaproteobacteria;Methylococcales;Methylomonaceae;Methylomonas;uncultured bacterium
394962b765d3f25a4f20ed14bfa76817	0.0	0.0	0.0	0.0	0.0	0.0	0.0	0.0	0.0	0.0	0.0	0.0	0.0	0.0	0.0	0.0	7.0	0.0	0.0	0.0	0.0	Bacteria;Proteobacteria;Gammaproteobacteria;Xanthomonadales;Xanthomonadaceae;Thermomonas;uncultured bacterium
694607737205eb7964af4c3cbeb690e3	0.0	0.0	0.0	0.0	0.0	0.0	0.0	0.0	0.0	0.0	0.0	0.0	10.0	0.0	0.0	0.0	0.0	0.0	0.0	0.0	0.0	Bacteria;Bacteroidetes;Bacteroidia;Bacteroidales
3e31dae122c986f2e6fad5ea281c7611	0.0	0.0	0.0	4.0	0.0	0.0	0.0	0.0	0.0	0.0	0.0	0.0	0.0	0.0	0.0	0.0	0.0	0.0	0.0	0.0	0.0	Bacteria;Chloroflexi;Anaerolineae;Anaerolineales;Anaerolineaceae;Anaerolinea;uncultured Chloroflexi bacterium
cde3071dbd7794cf5e97eaef5156d514	0.0	0.0	0.0	0.0	15.0	0.0	0.0	0.0	0.0	0.0	0.0	0.0	0.0	0.0	0.0	0.0	0.0	0.0	0.0	0.0	0.0	Bacteria;Proteobacteria;Deltaproteobacteria;Syntrophobacterales;Syntrophobacteraceae;uncultured;uncultured bacterium
dff9eff9fb58066f113b13eeec0c7bc8	0.0	0.0	0.0	0.0	11.0	0.0	0.0	0.0	0.0	0.0	0.0	0.0	0.0	0.0	0.0	4.0	0.0	0.0	0.0	0.0	0.0	Bacteria;Chloroflexi;Anaerolineae;Anaerolineales;Anaerolineaceae;uncultured;uncultured Chloroflexi bacterium
286f867d7bb179f9baf2e1bcbe0726e3	0.0	0.0	0.0	0.0	7.0	0.0	0.0	0.0	0.0	0.0	0.0	0.0	0.0	0.0	0.0	0.0	0.0	0.0	0.0	0.0	0.0	Bacteria;Proteobacteria;Gammaproteobacteria;Methylococcales;Methylomonaceae;Crenothrix;uncultured bacterium
a1a46747a2d054385d4531d04d78eefa	0.0	0.0	0.0	0.0	7.0	0.0	8.0	0.0	0.0	0.0	0.0	0.0	0.0	0.0	0.0	0.0	0.0	0.0	0.0	0.0	0.0	Bacteria;Bacteroidetes;Bacteroidia;Cytophagales;Cyclobacteriaceae;Algoriphagus
d6ea713b57d0eb50f7e7f692630aebd0	0.0	0.0	0.0	0.0	3.0	4.0	0.0	8.0	0.0	0.0	0.0	0.0	0.0	0.0	0.0	0.0	0.0	0.0	0.0	0.0	0.0	Bacteria;Bacteroidetes;Bacteroidia;Flavobacteriales;Flavobacteriaceae;Actibacter;uncultured bacterium
6d4dfcebe65ce6408bf8598a822ef8cb	0.0	0.0	0.0	0.0	0.0	15.0	0.0	0.0	0.0	0.0	0.0	0.0	0.0	0.0	0.0	0.0	0.0	0.0	0.0	0.0	0.0	Bacteria;Proteobacteria;Gammaproteobacteria;Betaproteobacteriales;Sulfuricellaceae;Sulfurirhabdus;uncultured bacterium
2db3cf759ccf39278fcedf876cbd3d95	0.0	0.0	0.0	0.0	0.0	0.0	15.0	0.0	0.0	0.0	0.0	0.0	0.0	0.0	0.0	0.0	0.0	0.0	0.0	0.0	0.0	Bacteria;Chloroflexi;Anaerolineae;SBR1031
594073f9ee86bddef1663572c87113b3	0.0	0.0	0.0	0.0	0.0	0.0	15.0	0.0	0.0	0.0	0.0	0.0	0.0	0.0	0.0	0.0	0.0	0.0	0.0	0.0	0.0	Bacteria;Acidobacteria;Acidobacteriia;Solibacterales;Solibacteraceae (Subgroup 3);Paludibaculum;uncultured bacterium
e1b625fb27126902276084c1e61f7936	0.0	0.0	0.0	0.0	0.0	0.0	9.0	0.0	0.0	0.0	0.0	0.0	6.0	0.0	0.0	0.0	0.0	0.0	0.0	0.0	0.0	Bacteria;Bacteroidetes;Ignavibacteria;Ignavibacteriales;Ignavibacteriaceae;Ignavibacterium;uncultured bacterium
c004f9ba6447dadda0d9078c8347fb8c	0.0	0.0	0.0	0.0	0.0	0.0	0.0	15.0	0.0	0.0	0.0	0.0	0.0	0.0	0.0	0.0	0.0	0.0	0.0	0.0	0.0	Bacteria;Firmicutes;Clostridia;Clostridiales;Lachnospiraceae;Lachnoclostridium 10;uncultured bacterium
9bec68206b1e1568ba54fe85e29b6609	0.0	0.0	0.0	0.0	0.0	0.0	0.0	2.0	0.0	0.0	0.0	0.0	0.0	0.0	0.0	0.0	0.0	6.0	0.0	0.0	0.0	Bacteria;Acidobacteria;Aminicenantia;Aminicenantales
e5054f7f8f739490a41200566118d057	0.0	0.0	0.0	0.0	0.0	0.0	0.0	0.0	0.0	0.0	0.0	15.0	0.0	0.0	0.0	0.0	0.0	0.0	0.0	0.0	0.0	Bacteria;Chloroflexi;Anaerolineae;Anaerolineales;Anaerolineaceae;Anaerolinea;uncultured bacterium
6ae8c954866087be6e7ad912d61cc383	0.0	0.0	0.0	0.0	0.0	0.0	0.0	0.0	0.0	0.0	0.0	0.0	15.0	0.0	0.0	0.0	0.0	0.0	0.0	0.0	0.0	Bacteria;Bacteroidetes;Bacteroidia;Sphingobacteriales;Lentimicrobiaceae
7f52cdebdf97737499b54533a6d227c8	0.0	0.0	0.0	0.0	0.0	0.0	0.0	0.0	0.0	0.0	0.0	0.0	0.0	15.0	0.0	0.0	0.0	0.0	0.0	0.0	0.0	Bacteria;Acidobacteria;Subgroup 6
6bda4a16ca182090f1667c4346f37e30	0.0	0.0	0.0	0.0	0.0	0.0	0.0	0.0	0.0	0.0	0.0	0.0	0.0	0.0	15.0	0.0	0.0	0.0	0.0	0.0	0.0	Bacteria;Proteobacteria;Deltaproteobacteria;Syntrophobacterales;Syntrophaceae;uncultured;uncultured delta proteobacterium
fc0fed5be4a86a98840ee2af37db20d9	0.0	0.0	0.0	0.0	0.0	0.0	0.0	0.0	0.0	0.0	0.0	0.0	0.0	0.0	0.0	15.0	0.0	0.0	0.0	0.0	0.0	Bacteria;Acidobacteria;Subgroup 6
3f16b7b3b90f747c45875418197e33f8	0.0	0.0	0.0	0.0	0.0	0.0	0.0	0.0	0.0	0.0	0.0	0.0	0.0	0.0	0.0	0.0	0.0	4.0	0.0	0.0	0.0	Bacteria;Proteobacteria;Deltaproteobacteria;Sva0485;uncultured delta proteobacterium
6bf5b9bc2b589de63be1f17fa6933437	0.0	0.0	0.0	0.0	0.0	0.0	0.0	0.0	0.0	0.0	0.0	0.0	0.0	0.0	0.0	0.0	15.0	0.0	0.0	0.0	0.0	Bacteria;Proteobacteria;Gammaproteobacteria;Methylococcales;Methylomonaceae;Crenothrix;uncultured bacterium
e56921a379893bc94c1814779defab8e	0.0	0.0	0.0	0.0	0.0	0.0	0.0	0.0	0.0	0.0	0.0	0.0	0.0	0.0	0.0	0.0	0.0	15.0	0.0	0.0	0.0	Bacteria;Proteobacteria;Deltaproteobacteria;Syntrophobacterales;Syntrophaceae;Desulfobacca;uncultured bacterium
1255214b4e11a143e684eb5a7bce06be	0.0	0.0	0.0	0.0	0.0	0.0	0.0	0.0	0.0	0.0	0.0	0.0	0.0	0.0	0.0	0.0	0.0	7.0	8.0	0.0	0.0	Bacteria;Spirochaetes;Spirochaetia;Spirochaetales;Spirochaetaceae;Spirochaeta 2;uncultured Spirochaetes bacterium
91e5a0ec2a2b285b8cb04300eb51629d	0.0	0.0	0.0	0.0	0.0	0.0	0.0	0.0	0.0	0.0	0.0	0.0	0.0	0.0	0.0	0.0	0.0	0.0	15.0	0.0	0.0	Bacteria;Bacteroidetes;Bacteroidia;Bacteroidales;Prolixibacteraceae;BSV13;uncultured bacterium
c0706e24382462898d78ac476c56795d	0.0	0.0	0.0	0.0	0.0	0.0	0.0	0.0	0.0	0.0	0.0	0.0	0.0	0.0	0.0	0.0	0.0	0.0	15.0	0.0	0.0	Bacteria;Proteobacteria;Deltaproteobacteria;Syntrophobacterales;Syntrophobacteraceae;uncultured;uncultured bacterium
a5331c797fd6f80a6c0daa46100619b5	14.0	0.0	0.0	0.0	0.0	0.0	0.0	0.0	0.0	0.0	0.0	0.0	0.0	0.0	0.0	0.0	0.0	0.0	0.0	0.0	0.0	Bacteria;Proteobacteria;Alphaproteobacteria;Rhodobacterales;Rhodobacteraceae;Rhodobacter
5ce905e17f50bf31300df23bed8993d8	14.0	0.0	0.0	0.0	0.0	0.0	0.0	0.0	0.0	0.0	0.0	0.0	0.0	0.0	0.0	0.0	0.0	0.0	0.0	0.0	0.0	Bacteria;Proteobacteria;Deltaproteobacteria;Sva0485
8b779c306ccd0d0bef64f7b9a1f40867	14.0	0.0	0.0	0.0	0.0	0.0	0.0	0.0	0.0	0.0	0.0	0.0	0.0	0.0	0.0	0.0	0.0	0.0	0.0	0.0	0.0	Bacteria;Chloroflexi;Anaerolineae;Anaerolineales;Anaerolineaceae;uncultured;uncultured Chloroflexi bacterium
d24825a548a86ce507c5f91f87aeecc9	14.0	0.0	0.0	0.0	0.0	0.0	0.0	0.0	0.0	0.0	0.0	0.0	0.0	0.0	0.0	0.0	0.0	0.0	0.0	0.0	0.0	Bacteria;Spirochaetes;Spirochaetia;Spirochaetales;Spirochaetaceae;uncultured
b75ee709949995ec8c2b8d97349ec842	6.0	3.0	5.0	0.0	0.0	0.0	0.0	0.0	0.0	0.0	0.0	0.0	0.0	0.0	0.0	0.0	0.0	0.0	0.0	0.0	0.0	Bacteria;Proteobacteria;Deltaproteobacteria;NB1-j;uncultured bacterium
c35086f6001ac1c01d4ad41f0697233c	3.0	0.0	0.0	0.0	0.0	0.0	0.0	0.0	0.0	0.0	0.0	0.0	0.0	0.0	0.0	0.0	0.0	0.0	0.0	0.0	0.0	Archaea;Altiarchaeota;Altiarchaeia;uncultured euryarchaeote
4c14566f2eea8271b6c405fed457819c	0.0	5.0	0.0	0.0	0.0	0.0	0.0	0.0	0.0	0.0	0.0	0.0	0.0	0.0	0.0	0.0	0.0	0.0	0.0	0.0	0.0	Bacteria;Proteobacteria;Deltaproteobacteria;Myxococcales;Archangiaceae;Anaeromyxobacter;uncultured bacterium
87696729806f7ac0881b1d0b1b618236	0.0	0.0	0.0	0.0	3.0	0.0	0.0	0.0	0.0	0.0	0.0	0.0	0.0	0.0	0.0	0.0	0.0	0.0	3.0	0.0	0.0	Bacteria;Bacteroidetes;Ignavibacteria;SJA-28;uncultured bacterium
cb6377ef98c879890367b494c8e3aa0b	0.0	14.0	0.0	0.0	0.0	0.0	0.0	0.0	0.0	0.0	0.0	0.0	0.0	0.0	0.0	0.0	0.0	0.0	0.0	0.0	0.0	Bacteria;Verrucomicrobia;Verrucomicrobiae;Pedosphaerales;Pedosphaeraceae
be5456e09ee01b7e6d883cf5dacb8619	0.0	14.0	0.0	0.0	0.0	0.0	0.0	0.0	0.0	0.0	0.0	0.0	0.0	0.0	0.0	0.0	0.0	0.0	0.0	0.0	0.0	Bacteria;Omnitrophicaeota;uncultured bacterium
4f192e4254f97661ebb3da55475879d5	0.0	14.0	0.0	0.0	0.0	0.0	0.0	0.0	0.0	0.0	0.0	0.0	0.0	0.0	0.0	0.0	0.0	0.0	0.0	0.0	0.0	Bacteria;Verrucomicrobia;Verrucomicrobiae;Pedosphaerales;Pedosphaeraceae;uncultured bacterium
91878d7c16811333ee5db6102c3be33e	0.0	14.0	0.0	0.0	0.0	0.0	0.0	0.0	0.0	0.0	0.0	0.0	0.0	0.0	0.0	0.0	0.0	0.0	0.0	0.0	0.0	Bacteria;Proteobacteria;Gammaproteobacteria;Betaproteobacteriales;Nitrosomonadaceae;Ellin6067;uncultured bacterium
776a975206d5e0a86b222b6f5b5c3dd9	0.0	14.0	0.0	0.0	0.0	0.0	0.0	0.0	0.0	0.0	0.0	0.0	0.0	0.0	0.0	0.0	0.0	0.0	0.0	0.0	0.0	Bacteria;Acidobacteria;Acidobacteriia;Solibacterales;Solibacteraceae (Subgroup 3);Candidatus Solibacter
23216b66397776a6441cae6e63504b03	0.0	14.0	0.0	0.0	0.0	0.0	0.0	0.0	0.0	0.0	0.0	0.0	0.0	0.0	0.0	0.0	0.0	0.0	0.0	0.0	0.0	Bacteria;Latescibacteria;Latescibacteria;Latescibacterales;Latescibacteraceae;Candidatus Latescibacter;uncultured bacterium
8cc83967f2e193f2c1d4195d36196133	0.0	14.0	0.0	0.0	0.0	0.0	0.0	0.0	0.0	0.0	0.0	0.0	0.0	0.0	0.0	0.0	0.0	0.0	0.0	0.0	0.0	Bacteria;Kiritimatiellaeota;Kiritimatiellae;WCHB1-41;uncultured Verrucomicrobia bacterium
0ef88719b82b638cab2432fa88d53a1a	0.0	14.0	0.0	0.0	0.0	0.0	0.0	0.0	0.0	0.0	0.0	0.0	0.0	0.0	0.0	0.0	0.0	0.0	0.0	0.0	0.0	Bacteria;Spirochaetes;Spirochaetia;Spirochaetales;Spirochaetaceae;uncultured
b6a36580c9ac4d24a6324b4f27d34c32	0.0	14.0	0.0	0.0	0.0	0.0	0.0	0.0	0.0	0.0	0.0	0.0	0.0	0.0	0.0	0.0	0.0	0.0	0.0	0.0	0.0	Bacteria;Bacteroidetes;Bacteroidia;Bacteroidales;Bacteroidetes BD2-2
b1c378ff0aca5450099a4f2eba7fd5a9	0.0	0.0	14.0	0.0	0.0	0.0	0.0	0.0	0.0	0.0	0.0	0.0	0.0	0.0	0.0	0.0	0.0	0.0	0.0	0.0	0.0	Archaea;Nanoarchaeaeota;Woesearchaeia;Candidatus Diapherotrites archaeon ADurb.Bin253
452f3a478ade9c5fbe4981c01327be68	0.0	0.0	14.0	0.0	0.0	0.0	0.0	0.0	0.0	0.0	0.0	0.0	0.0	0.0	0.0	0.0	0.0	0.0	0.0	0.0	0.0	Bacteria;Omnitrophicaeota;uncultured bacterium
005c31e3c8944d1bb9f1d4e5282ebc2c	0.0	0.0	14.0	0.0	0.0	0.0	0.0	0.0	0.0	0.0	0.0	0.0	0.0	0.0	0.0	0.0	0.0	0.0	0.0	0.0	0.0	Bacteria;Acidobacteria;Subgroup 18;uncultured bacterium
253086f01fa2025eae0cbe3137149f58	0.0	0.0	14.0	0.0	0.0	0.0	0.0	0.0	0.0	0.0	0.0	0.0	0.0	0.0	0.0	0.0	0.0	0.0	0.0	0.0	0.0	Archaea;Nanoarchaeaeota;Woesearchaeia;uncultured euryarchaeote
cfd7a5676eba0b64571783ec858b6969	0.0	0.0	14.0	0.0	0.0	0.0	0.0	0.0	0.0	0.0	0.0	0.0	0.0	0.0	0.0	0.0	0.0	0.0	0.0	0.0	0.0	Bacteria;Chloroflexi;Dehalococcoidia
38d295a643c75db65292e37a04ee3d8c	0.0	0.0	14.0	0.0	0.0	0.0	0.0	0.0	0.0	0.0	0.0	0.0	0.0	0.0	0.0	0.0	0.0	0.0	0.0	0.0	0.0	Bacteria;Proteobacteria;Alphaproteobacteria;Caulobacterales;Caulobacteraceae;Phenylobacterium
09b0a9951df9f47447e3092338729169	0.0	0.0	9.0	0.0	0.0	0.0	0.0	0.0	0.0	0.0	0.0	0.0	0.0	0.0	0.0	0.0	0.0	0.0	0.0	0.0	0.0	Bacteria;Proteobacteria;Deltaproteobacteria;Sva0485;uncultured delta proteobacterium
5d68bdea7c83d04d1cee3f1b4a74690a	0.0	0.0	8.0	0.0	0.0	0.0	0.0	0.0	0.0	0.0	0.0	0.0	0.0	0.0	0.0	0.0	0.0	0.0	0.0	0.0	0.0	Bacteria;Proteobacteria;Alphaproteobacteria;Acetobacterales;Acetobacteraceae;Roseomonas;uncultured bacterium
406a4e992888c697b9f432a950d5dd5f	0.0	0.0	6.0	0.0	0.0	0.0	8.0	0.0	0.0	0.0	0.0	0.0	0.0	0.0	0.0	0.0	0.0	0.0	0.0	0.0	0.0	Bacteria;Acidobacteria;Blastocatellia (Subgroup 4);11-24;uncultured Acidobacteria bacterium
730b21cbd1b4cd51abe93fb2ca7999bd	0.0	0.0	0.0	14.0	0.0	0.0	0.0	0.0	0.0	0.0	0.0	0.0	0.0	0.0	0.0	0.0	0.0	0.0	0.0	0.0	0.0	Bacteria;Proteobacteria;Deltaproteobacteria;Syntrophobacterales;Syntrophobacteraceae;Syntrophobacter;uncultured bacterium
718196c92f4ab9f5ea2d36d6e5d2d457	0.0	0.0	0.0	14.0	0.0	0.0	0.0	0.0	0.0	0.0	0.0	0.0	0.0	0.0	0.0	0.0	0.0	0.0	0.0	0.0	0.0	Bacteria;Proteobacteria;Deltaproteobacteria;Sva0485;uncultured bacterium
dbf90f19eb2f7885babe1b77a6d97e89	0.0	0.0	0.0	0.0	14.0	0.0	0.0	0.0	0.0	0.0	0.0	0.0	0.0	0.0	0.0	0.0	0.0	0.0	0.0	0.0	0.0	Bacteria;Chloroflexi;Anaerolineae;Anaerolineales;Anaerolineaceae;Anaerolinea;uncultured bacterium
3fe2eef46212878d6074f2266324a2d2	0.0	0.0	0.0	0.0	14.0	0.0	0.0	0.0	0.0	0.0	0.0	0.0	0.0	0.0	0.0	0.0	0.0	0.0	0.0	0.0	0.0	Bacteria;Proteobacteria;Deltaproteobacteria;Sva0485
056447357d0ca42779a7c19c37f00d9d	0.0	0.0	0.0	0.0	14.0	0.0	0.0	0.0	0.0	0.0	0.0	0.0	0.0	0.0	0.0	0.0	0.0	0.0	0.0	0.0	0.0	Bacteria;Acidobacteria;Subgroup 17
8abdf967e5b46a4af2dc34923219a392	0.0	0.0	0.0	0.0	14.0	0.0	0.0	0.0	0.0	0.0	0.0	0.0	0.0	0.0	0.0	0.0	0.0	0.0	0.0	0.0	0.0	Bacteria;Verrucomicrobia;Verrucomicrobiae;Chthoniobacterales;Chthoniobacteraceae;Candidatus Udaeobacter
5171d041e175ea5901aa4bacc10b8dd9	0.0	0.0	0.0	0.0	6.0	0.0	0.0	3.0	0.0	0.0	0.0	0.0	0.0	0.0	0.0	3.0	0.0	0.0	0.0	0.0	0.0	Bacteria;Acidobacteria;Subgroup 22
782167c9824d7357426b2cfad5811416	0.0	0.0	0.0	0.0	0.0	0.0	14.0	0.0	0.0	0.0	0.0	0.0	0.0	0.0	0.0	0.0	0.0	0.0	0.0	0.0	0.0	Bacteria;Firmicutes;Clostridia;Clostridiales;Clostridiaceae 1;Fonticella;uncultured bacterium
029e311ef9c7769743cb368cc9ef502e	0.0	0.0	0.0	0.0	0.0	0.0	12.0	0.0	0.0	0.0	0.0	0.0	0.0	2.0	0.0	0.0	0.0	0.0	0.0	0.0	0.0	Bacteria;Bacteroidetes;Ignavibacteria;SJA-28;uncultured bacterium
f45241fef010c19708e57c7b81d84aea	0.0	0.0	0.0	0.0	0.0	0.0	0.0	14.0	0.0	0.0	0.0	0.0	0.0	0.0	0.0	0.0	0.0	0.0	0.0	0.0	0.0	Bacteria;Firmicutes;Clostridia;Clostridiales;Ruminococcaceae;Caproiciproducens;uncultured bacterium
e0941b80b72a76caccc0ce3c69c71a5a	0.0	0.0	0.0	0.0	0.0	0.0	0.0	14.0	0.0	0.0	0.0	0.0	0.0	0.0	0.0	0.0	0.0	0.0	0.0	0.0	0.0	Bacteria;Firmicutes;Clostridia;Clostridiales;Clostridiaceae 1;Clostridium sensu stricto 10;uncultured bacterium
6ebceeee421acf1e037d613c824c71c6	0.0	0.0	0.0	0.0	0.0	0.0	0.0	14.0	0.0	0.0	0.0	0.0	0.0	0.0	0.0	0.0	0.0	0.0	0.0	0.0	0.0	Bacteria;Proteobacteria;Gammaproteobacteria;Methylococcales;Methylomonaceae;Methylobacter
6c2e1f05c1712c9613f5a2a646624489	0.0	0.0	0.0	0.0	0.0	0.0	0.0	14.0	0.0	0.0	0.0	0.0	0.0	0.0	0.0	0.0	0.0	0.0	0.0	0.0	0.0	Bacteria;Planctomycetes;Planctomycetacia;Pirellulales;Pirellulaceae;uncultured
c074a54b2e320a2c504508c634cafe02	0.0	0.0	0.0	0.0	0.0	0.0	0.0	6.0	0.0	0.0	0.0	8.0	0.0	0.0	0.0	0.0	0.0	0.0	0.0	0.0	0.0	Bacteria;Bacteroidetes;Bacteroidia;Sphingobacteriales;Lentimicrobiaceae;uncultured bacterium
9f87e57a953b75f124b9756d0823c94d	0.0	0.0	0.0	0.0	0.0	0.0	0.0	0.0	9.0	0.0	0.0	0.0	0.0	0.0	0.0	0.0	0.0	0.0	0.0	0.0	0.0	Bacteria;Bacteroidetes;Bacteroidia;Sphingobacteriales;Lentimicrobiaceae;uncultured bacterium
b7cdd9829b44658ade568615d93f6550	0.0	0.0	0.0	0.0	0.0	0.0	0.0	0.0	0.0	0.0	14.0	0.0	0.0	0.0	0.0	0.0	0.0	0.0	0.0	0.0	0.0	Bacteria;Acidobacteria;Subgroup 17;uncultured bacterium
5c578eb28ca7844555bb9d07e0e006e8	0.0	0.0	0.0	0.0	0.0	0.0	0.0	0.0	0.0	0.0	0.0	0.0	14.0	0.0	0.0	0.0	0.0	0.0	0.0	0.0	0.0	Bacteria;Firmicutes;Clostridia;Clostridiales;Ruminococcaceae;Ruminiclostridium 1;uncultured bacterium
97a4e3911666ae9800f14da27f62f1e3	0.0	0.0	0.0	0.0	0.0	0.0	0.0	0.0	0.0	0.0	0.0	0.0	14.0	0.0	0.0	0.0	0.0	0.0	0.0	0.0	0.0	Bacteria;Chloroflexi;Anaerolineae;Anaerolineales;Anaerolineaceae;uncultured
41af4068d5bcd46c1f1fccc797622ddd	0.0	0.0	0.0	0.0	0.0	0.0	0.0	0.0	0.0	0.0	0.0	0.0	0.0	14.0	0.0	0.0	0.0	0.0	0.0	0.0	0.0	Bacteria;Firmicutes;Clostridia;Clostridiales;Peptococcaceae;Dehalobacter
c184834686206ac1032e9b6534751fb4	0.0	0.0	0.0	0.0	0.0	0.0	0.0	0.0	0.0	0.0	0.0	0.0	0.0	5.0	0.0	0.0	0.0	0.0	0.0	0.0	0.0	Bacteria;Spirochaetes;Spirochaetia;Spirochaetales;Spirochaetaceae;uncultured
943afc15f15c04631c675d89f0b3cbb9	0.0	0.0	0.0	0.0	0.0	0.0	0.0	0.0	0.0	0.0	0.0	0.0	0.0	0.0	14.0	0.0	0.0	0.0	0.0	0.0	0.0	Bacteria;Proteobacteria;Deltaproteobacteria;Syntrophobacterales;Syntrophaceae;Smithella;uncultured bacterium
6a585a4ceeac33d8f0f212b472d6cd76	0.0	0.0	0.0	0.0	0.0	0.0	0.0	0.0	0.0	0.0	0.0	0.0	0.0	0.0	3.0	0.0	0.0	4.0	0.0	0.0	0.0	Bacteria;Chloroflexi;Anaerolineae;Anaerolineales;Anaerolineaceae;uncultured;uncultured soil bacterium
e6c03c47d79a0941547bfa4f74b814e0	0.0	0.0	0.0	0.0	0.0	0.0	0.0	0.0	0.0	0.0	0.0	0.0	0.0	0.0	0.0	14.0	0.0	0.0	0.0	0.0	0.0	Bacteria;Firmicutes;Clostridia;Clostridiales;Clostridiaceae 1;Proteiniclasticum;uncultured bacterium
322e2663bf7f9d3665fea4142025e3ac	0.0	0.0	0.0	0.0	0.0	0.0	0.0	0.0	0.0	0.0	0.0	0.0	0.0	0.0	0.0	0.0	0.0	14.0	0.0	0.0	0.0	Bacteria;Firmicutes;Clostridia;Clostridiales;Christensenellaceae;uncultured;uncultured bacterium
5716a024a585cd5084258efde71fd1db	0.0	0.0	0.0	0.0	0.0	0.0	0.0	0.0	0.0	0.0	0.0	0.0	0.0	0.0	0.0	0.0	0.0	14.0	0.0	0.0	0.0	Bacteria;Proteobacteria;Deltaproteobacteria;Desulfuromonadales;Geobacteraceae;Geobacter
500c8b2280f02ca69b67ce06184d73f2	0.0	0.0	0.0	0.0	0.0	0.0	0.0	0.0	0.0	0.0	0.0	0.0	0.0	0.0	0.0	0.0	0.0	0.0	14.0	0.0	0.0	Bacteria;Firmicutes;Clostridia;Clostridiales;Peptococcaceae;uncultured
5745975e176ddd8dbd4e5814c9301989	0.0	0.0	0.0	0.0	0.0	0.0	0.0	0.0	0.0	0.0	0.0	0.0	0.0	0.0	0.0	0.0	0.0	0.0	0.0	0.0	14.0	Bacteria;Firmicutes;Clostridia;Clostridiales;Clostridiaceae 1;Clostridium sensu stricto 10;uncultured bacterium
f51db63fd13ea6b26ddf50cd28f6993a	0.0	0.0	0.0	0.0	10.0	0.0	0.0	0.0	0.0	0.0	0.0	0.0	0.0	0.0	0.0	0.0	0.0	0.0	0.0	0.0	0.0	Bacteria;Proteobacteria;Deltaproteobacteria;Syntrophobacterales;Syntrophobacteraceae;Syntrophobacter;uncultured bacterium
4ddfb13f550c7173f4e8a263531f4edb	0.0	0.0	0.0	0.0	0.0	0.0	0.0	0.0	0.0	0.0	0.0	6.0	0.0	0.0	0.0	0.0	0.0	0.0	0.0	0.0	0.0	Bacteria;Firmicutes;Clostridia;Clostridiales;Clostridiaceae 1;Clostridium sensu stricto 9;uncultured bacterium
5db30303e86c67091b6fd78703c4faf8	13.0	0.0	0.0	0.0	0.0	0.0	0.0	0.0	0.0	0.0	0.0	0.0	0.0	0.0	0.0	0.0	0.0	0.0	0.0	0.0	0.0	Bacteria;Nitrospirae;4-29-1;uncultured bacterium
7ab89bc6a2617ea3a1244e4a2d998848	13.0	0.0	0.0	0.0	0.0	0.0	0.0	0.0	0.0	0.0	0.0	0.0	0.0	0.0	0.0	0.0	0.0	0.0	0.0	0.0	0.0	Bacteria;Bacteroidetes;Bacteroidia;Bacteroidales;Prolixibacteraceae;WCHB1-32;uncultured bacterium
7ef2e696ba3e291e5abc8ac4e2c7dcc5	13.0	0.0	0.0	0.0	0.0	0.0	0.0	0.0	0.0	0.0	0.0	0.0	0.0	0.0	0.0	0.0	0.0	0.0	0.0	0.0	0.0	Bacteria;Elusimicrobia;Endomicrobia;Endomicrobiales;Endomicrobiaceae;Candidatus Endomicrobium;uncultured bacterium
a65b0b3ddfc7af5fa9f1472131615f9f	6.0	0.0	0.0	0.0	0.0	0.0	0.0	7.0	0.0	0.0	0.0	0.0	0.0	0.0	0.0	0.0	0.0	0.0	0.0	0.0	0.0	Bacteria;Bacteroidetes;Ignavibacteria;Kryptoniales;BSV26
2eb2ac23e6e1cadc50d0bd65b9fb3579	4.0	0.0	0.0	0.0	0.0	0.0	0.0	0.0	0.0	0.0	0.0	0.0	0.0	0.0	0.0	0.0	0.0	0.0	0.0	0.0	0.0	Bacteria;Chloroflexi;Anaerolineae;RBG-13-54-9
2ace113e65eb3063226be8a6626f3b9f	4.0	0.0	0.0	0.0	0.0	0.0	0.0	0.0	0.0	0.0	0.0	0.0	0.0	0.0	0.0	0.0	0.0	0.0	0.0	0.0	0.0	Bacteria;Nitrospirae;Thermodesulfovibrionia;uncultured;uncultured bacterium
0eb614e2451c8e46b20c2543a31a3c5e	2.0	0.0	0.0	0.0	0.0	0.0	0.0	0.0	0.0	0.0	0.0	0.0	0.0	0.0	0.0	0.0	0.0	0.0	4.0	0.0	0.0	Bacteria;Proteobacteria;Gammaproteobacteria;Steroidobacterales;Steroidobacteraceae;uncultured;metagenome
74f8732f8a8dfd2bb62ff4ea8ff1c3e8	0.0	0.0	0.0	0.0	5.0	0.0	0.0	0.0	0.0	0.0	0.0	0.0	0.0	0.0	0.0	0.0	0.0	0.0	0.0	0.0	0.0	Bacteria;Firmicutes;Clostridia;Clostridiales;Heliobacteriaceae;Hydrogenispora;uncultured bacterium
47cf328b190a6417750fe13942eef2e0	0.0	0.0	0.0	0.0	0.0	0.0	5.0	5.0	0.0	0.0	0.0	0.0	0.0	0.0	0.0	0.0	0.0	0.0	0.0	0.0	0.0	Bacteria;Acidobacteria;Aminicenantia;Aminicenantales;uncultured bacterium
146f4bbfdfafa4dc3a82e8b30985f6d9	0.0	6.0	0.0	0.0	0.0	0.0	0.0	0.0	0.0	0.0	0.0	0.0	0.0	0.0	0.0	0.0	0.0	0.0	0.0	0.0	0.0	Bacteria;Spirochaetes;Spirochaetia;Spirochaetales;Spirochaetaceae;Treponema
26b509d58dbb1e3946a77eb0aa0a7d65	0.0	0.0	5.0	0.0	0.0	0.0	0.0	0.0	0.0	0.0	0.0	0.0	0.0	0.0	0.0	0.0	3.0	0.0	0.0	0.0	0.0	Bacteria;Planctomycetes;Planctomycetacia;Planctomycetales;Schlesneriaceae;Planctopirus;uncultured bacterium
ce9a02cef52072395fbe0b46987de87f	0.0	0.0	0.0	0.0	0.0	0.0	3.0	0.0	0.0	0.0	0.0	0.0	0.0	0.0	0.0	0.0	0.0	0.0	0.0	0.0	0.0	Bacteria;Planctomycetes;Planctomycetacia;Pirellulales;Pirellulaceae;Pir4 lineage;uncultured bacterium
6ded127b9ff89189e6a45b3e49e68b81	0.0	6.0	5.0	0.0	0.0	0.0	0.0	0.0	0.0	0.0	0.0	0.0	0.0	0.0	0.0	0.0	0.0	0.0	0.0	0.0	0.0	Bacteria;Planctomycetes;vadinHA49;bacterium UW 659-2-F09
5c92bac0e203e2d9b207cfacf4afd4d8	0.0	13.0	0.0	0.0	0.0	0.0	0.0	0.0	0.0	0.0	0.0	0.0	0.0	0.0	0.0	0.0	0.0	0.0	0.0	0.0	0.0	Bacteria;Bacteroidetes;Ignavibacteria;Kryptoniales;BSV26;uncultured bacterium
81b13ad4e323d085bb84c456a322244c	0.0	13.0	0.0	0.0	0.0	0.0	0.0	0.0	0.0	0.0	0.0	0.0	0.0	0.0	0.0	0.0	0.0	0.0	0.0	0.0	0.0	Bacteria;Verrucomicrobia;Verrucomicrobiae;Pedosphaerales;Pedosphaeraceae;uncultured bacterium
f5c9f0d842e4d1ee28344e2e34243a8e	0.0	13.0	0.0	0.0	0.0	0.0	0.0	0.0	0.0	0.0	0.0	0.0	0.0	0.0	0.0	0.0	0.0	0.0	0.0	0.0	0.0	Bacteria;Proteobacteria;Gammaproteobacteria;Betaproteobacteriales;Nitrosomonadaceae;Ellin6067;uncultured bacterium
52dddd6535cf107d0443b80183cd7d4f	0.0	13.0	0.0	0.0	0.0	0.0	0.0	0.0	0.0	0.0	0.0	0.0	0.0	0.0	0.0	0.0	0.0	0.0	0.0	0.0	0.0	Bacteria;Proteobacteria;Gammaproteobacteria;Betaproteobacteriales;Burkholderiaceae;uncultured
0177639e2a95a7fb2fbb56ee8c257bf3	0.0	13.0	0.0	0.0	0.0	0.0	0.0	0.0	0.0	0.0	0.0	0.0	0.0	0.0	0.0	0.0	0.0	0.0	0.0	0.0	0.0	Bacteria;Omnitrophicaeota;Omnitrophia;Omnitrophales;Omnitrophaceae;Candidatus Omnitrophus
515666d1371602a289d64543c9288cd9	0.0	13.0	0.0	0.0	0.0	0.0	0.0	0.0	0.0	0.0	0.0	0.0	0.0	0.0	0.0	0.0	0.0	0.0	0.0	0.0	0.0	Bacteria;Bacteroidetes;Bacteroidia;Bacteroidales;Bacteroidetes vadinHA17;uncultured bacterium
9ba96a0030793cf0597d77038750ef94	0.0	8.0	5.0	0.0	0.0	0.0	0.0	0.0	0.0	0.0	0.0	0.0	0.0	0.0	0.0	0.0	0.0	0.0	0.0	0.0	0.0	Bacteria;Firmicutes;Clostridia;Clostridiales;Ruminococcaceae;Ruminiclostridium 1;uncultured bacterium
3e56e2b3afecf95aa97b2715d72cbe0f	0.0	7.0	0.0	0.0	0.0	0.0	0.0	0.0	0.0	0.0	0.0	0.0	0.0	0.0	0.0	0.0	0.0	0.0	0.0	0.0	0.0	Bacteria;Firmicutes;Clostridia;Clostridiales;Ruminococcaceae;Ercella;uncultured bacterium
c252134efa44f25e744c20e9ade0781e	0.0	6.0	7.0	0.0	0.0	0.0	0.0	0.0	0.0	0.0	0.0	0.0	0.0	0.0	0.0	0.0	0.0	0.0	0.0	0.0	0.0	Bacteria;Proteobacteria;Alphaproteobacteria;Rhizobiales;A0839;uncultured bacterium
60ec063984b0e74d932faf25034221b4	0.0	5.0	0.0	0.0	0.0	0.0	0.0	0.0	0.0	0.0	0.0	0.0	0.0	0.0	0.0	0.0	0.0	0.0	0.0	0.0	0.0	Archaea;Nanoarchaeaeota;Woesearchaeia
8a9a36a7df5813e4706000c82854e5e8	0.0	0.0	10.0	0.0	0.0	0.0	0.0	0.0	0.0	0.0	0.0	0.0	0.0	0.0	0.0	0.0	0.0	0.0	0.0	0.0	0.0	Bacteria;Chloroflexi;Dehalococcoidia;vadinBA26;uncultured bacterium
24989ba128de56113400e7ee80246ca3	0.0	0.0	13.0	0.0	0.0	0.0	0.0	0.0	0.0	0.0	0.0	0.0	0.0	0.0	0.0	0.0	0.0	0.0	0.0	0.0	0.0	Bacteria;Chloroflexi;Dehalococcoidia;GIF3;uncultured bacterium
1fb5f11a0d5b5d84a583879960cdeed8	0.0	0.0	13.0	0.0	0.0	0.0	0.0	0.0	0.0	0.0	0.0	0.0	0.0	0.0	0.0	0.0	0.0	0.0	0.0	0.0	0.0	Bacteria;Proteobacteria;Deltaproteobacteria;Myxococcales;Eel-36e1D6;uncultured bacterium
9a2b5a37fde023231c1a3486d73ff122	0.0	0.0	13.0	0.0	0.0	0.0	0.0	0.0	0.0	0.0	0.0	0.0	0.0	0.0	0.0	0.0	0.0	0.0	0.0	0.0	0.0	Bacteria;Firmicutes;Clostridia;Clostridiales;Ruminococcaceae;Ercella;uncultured bacterium
2934f51b9598ca54aa307c569866bad2	0.0	0.0	13.0	0.0	0.0	0.0	0.0	0.0	0.0	0.0	0.0	0.0	0.0	0.0	0.0	0.0	0.0	0.0	0.0	0.0	0.0	Bacteria;Proteobacteria;Deltaproteobacteria;Sva0485
abbe2a853ec0c0b6e6fb0f9c4f1d238c	0.0	0.0	3.0	0.0	0.0	0.0	0.0	0.0	0.0	0.0	0.0	0.0	10.0	0.0	0.0	0.0	0.0	0.0	0.0	0.0	0.0	Bacteria;Chloroflexi;Anaerolineae;Anaerolineales;Anaerolineaceae
851f0c39e4ef1346d6a9bf036c3173ca	0.0	0.0	0.0	0.0	2.0	0.0	0.0	0.0	0.0	0.0	0.0	0.0	0.0	0.0	0.0	0.0	0.0	0.0	0.0	0.0	0.0	Bacteria;Bacteroidetes;Bacteroidia;Sphingobacteriales;Lentimicrobiaceae;Lentimicrobium;uncultured bacterium
de5b2c666e6a319cdcdb02a336315300	0.0	0.0	0.0	0.0	0.0	0.0	0.0	0.0	0.0	0.0	0.0	0.0	0.0	0.0	0.0	3.0	0.0	0.0	0.0	0.0	0.0	Bacteria;Zixibacteria;uncultured bacterium
947a451172e9b43e8b446502164a729a	0.0	0.0	0.0	5.0	0.0	0.0	0.0	0.0	0.0	0.0	0.0	0.0	0.0	0.0	0.0	0.0	0.0	0.0	0.0	0.0	0.0	Bacteria;Proteobacteria;Gammaproteobacteria;Methylococcales;Methylococcaceae;Methylocaldum;uncultured bacterium
c686aed626330072f34e6332c7aa7ac5	0.0	0.0	0.0	0.0	0.0	0.0	0.0	0.0	0.0	0.0	0.0	0.0	0.0	0.0	3.0	0.0	0.0	0.0	0.0	0.0	0.0	Bacteria;Bacteroidetes;Ignavibacteria;SJA-28;uncultured bacterium
1c917d478176807106bac4e13644982c	0.0	0.0	0.0	13.0	0.0	0.0	0.0	0.0	0.0	0.0	0.0	0.0	0.0	0.0	0.0	0.0	0.0	0.0	0.0	0.0	0.0	Bacteria;Proteobacteria;Deltaproteobacteria;Myxococcales;Haliangiaceae;Haliangium
924899c9b30bd6f1c942e8185e147911	0.0	0.0	0.0	0.0	13.0	0.0	0.0	0.0	0.0	0.0	0.0	0.0	0.0	0.0	0.0	0.0	0.0	0.0	0.0	0.0	0.0	Bacteria;Chloroflexi;Anaerolineae;Anaerolineales;Anaerolineaceae;Anaerolinea;uncultured Chloroflexi bacterium
26b4b526e1e97e0a1322abc26264cfea	0.0	0.0	0.0	0.0	13.0	0.0	0.0	0.0	0.0	0.0	0.0	0.0	0.0	0.0	0.0	0.0	0.0	0.0	0.0	0.0	0.0	Bacteria;Actinobacteria;Actinobacteria;Streptomycetales;Streptomycetaceae;Streptomyces
ed03cc2c200349d0a71c880ce3778ac8	0.0	0.0	0.0	0.0	13.0	0.0	0.0	0.0	0.0	0.0	0.0	0.0	0.0	0.0	0.0	0.0	0.0	0.0	0.0	0.0	0.0	Bacteria;Proteobacteria;Deltaproteobacteria;Desulfobacterales;Desulfobacteraceae;Sva0081 sediment group;uncultured bacterium
dec61e73164aaadc4fb9acdd960ea4bf	0.0	0.0	0.0	0.0	9.0	0.0	0.0	0.0	0.0	0.0	0.0	0.0	0.0	0.0	0.0	0.0	0.0	0.0	0.0	4.0	0.0	Bacteria;Chloroflexi;Anaerolineae;Anaerolineales;Anaerolineaceae;uncultured;uncultured Chloroflexi bacterium
fe47a5918c1164911d9e6cc3f8e18b48	0.0	0.0	0.0	0.0	6.0	0.0	0.0	0.0	0.0	0.0	0.0	0.0	0.0	0.0	0.0	0.0	0.0	0.0	7.0	0.0	0.0	Bacteria;Chloroflexi;Anaerolineae;Anaerolineales;Anaerolineaceae;uncultured;uncultured Chloroflexi bacterium
ff184a991df2863c621e53c483f8836a	0.0	0.0	0.0	0.0	0.0	0.0	13.0	0.0	0.0	0.0	0.0	0.0	0.0	0.0	0.0	0.0	0.0	0.0	0.0	0.0	0.0	Bacteria;Chloroflexi;Anaerolineae;uncultured;uncultured bacterium
60ab2d5b64b4d5fe335537f4f902a299	0.0	0.0	0.0	0.0	0.0	0.0	13.0	0.0	0.0	0.0	0.0	0.0	0.0	0.0	0.0	0.0	0.0	0.0	0.0	0.0	0.0	Bacteria;Cyanobacteria;Oxyphotobacteria;Chloroplast;uncultured diatom
d2be8ff8af6f3e443f04cbe2be0ce1ba	0.0	0.0	0.0	0.0	0.0	0.0	13.0	0.0	0.0	0.0	0.0	0.0	0.0	0.0	0.0	0.0	0.0	0.0	0.0	0.0	0.0	Bacteria;Chloroflexi;Anaerolineae;SJA-15;uncultured bacterium
8d9dc67ff7eb4696953829c91c0b4b86	0.0	0.0	0.0	0.0	0.0	0.0	13.0	0.0	0.0	0.0	0.0	0.0	0.0	0.0	0.0	0.0	0.0	0.0	0.0	0.0	0.0	Bacteria;Acidobacteria;Aminicenantia;Aminicenantales;uncultured microorganism
081027f77946d9ebef954e22aeb9a296	0.0	0.0	0.0	0.0	0.0	0.0	13.0	0.0	0.0	0.0	0.0	0.0	0.0	0.0	0.0	0.0	0.0	0.0	0.0	0.0	0.0	Bacteria;Proteobacteria;Alphaproteobacteria;Rhizobiales;Xanthobacteraceae;Pseudorhodoplanes;uncultured bacterium
f968254345bd05c204aee9646945cfa0	0.0	0.0	0.0	0.0	0.0	0.0	10.0	0.0	3.0	0.0	0.0	0.0	0.0	0.0	0.0	0.0	0.0	0.0	0.0	0.0	0.0	Bacteria;Actinobacteria;Thermoleophilia;Gaiellales;Gaiellaceae;Gaiella;uncultured bacterium
1c6813b1f17a9fa5eccf72cd3ec663b3	0.0	0.0	0.0	0.0	0.0	0.0	0.0	5.0	8.0	0.0	0.0	0.0	0.0	0.0	0.0	0.0	0.0	0.0	0.0	0.0	0.0	Bacteria;Proteobacteria;Gammaproteobacteria;Methylococcales;Methylococcaceae;Methylocaldum;uncultured bacterium
7f9996fa8d298c723016b4565f3672ba	0.0	0.0	0.0	0.0	0.0	0.0	0.0	0.0	13.0	0.0	0.0	0.0	0.0	0.0	0.0	0.0	0.0	0.0	0.0	0.0	0.0	Bacteria;Firmicutes;Clostridia;Clostridiales;Ruminococcaceae;Ruminiclostridium 1;uncultured bacterium
9b6210869677002557ff7e4fa0ec6039	0.0	0.0	0.0	0.0	0.0	0.0	0.0	0.0	13.0	0.0	0.0	0.0	0.0	0.0	0.0	0.0	0.0	0.0	0.0	0.0	0.0	Bacteria;Bacteroidetes;Bacteroidia;Chitinophagales;Saprospiraceae;uncultured
4c978887c17fedfec65251783dc66630	0.0	0.0	0.0	0.0	0.0	0.0	0.0	0.0	13.0	0.0	0.0	0.0	0.0	0.0	0.0	0.0	0.0	0.0	0.0	0.0	0.0	Bacteria;Proteobacteria;Deltaproteobacteria;Syntrophobacterales;Syntrophaceae;Desulfomonile;uncultured bacterium
f7cb14640a255553bd40355048d5b4ae	0.0	0.0	0.0	0.0	0.0	0.0	0.0	0.0	4.0	0.0	0.0	0.0	0.0	0.0	0.0	0.0	9.0	0.0	0.0	0.0	0.0	Bacteria;Proteobacteria;Deltaproteobacteria;Syntrophobacterales;Syntrophaceae;uncultured;uncultured delta proteobacterium
f104d8b2db8738dbc3d5b23fbb9198c4	0.0	0.0	0.0	0.0	0.0	0.0	0.0	0.0	0.0	0.0	0.0	13.0	0.0	0.0	0.0	0.0	0.0	0.0	0.0	0.0	0.0	Bacteria;Proteobacteria;Gammaproteobacteria;Methylococcales;Methylococcaceae;Methylococcus;uncultured bacterium
becb0676c6c93606586c9dc40f3e0c8c	0.0	0.0	0.0	0.0	0.0	0.0	0.0	0.0	0.0	0.0	0.0	5.0	0.0	0.0	0.0	0.0	0.0	0.0	0.0	0.0	0.0	Bacteria;Chloroflexi;Anaerolineae;Anaerolineales;Anaerolineaceae;Anaerolinea;metagenome
31dce60a2ad0740fbba0a68b81c80b75	0.0	0.0	0.0	0.0	0.0	0.0	0.0	0.0	0.0	0.0	0.0	0.0	0.0	13.0	0.0	0.0	0.0	0.0	0.0	0.0	0.0	Bacteria;Proteobacteria;Alphaproteobacteria;Rhizobiales;Rhizobiaceae;Allorhizobium-Neorhizobium-Pararhizobium-Rhizobium
b677765dc648842f5cb2149315dc9a74	0.0	0.0	0.0	0.0	0.0	0.0	0.0	0.0	0.0	0.0	0.0	0.0	0.0	0.0	0.0	13.0	0.0	0.0	0.0	0.0	0.0	Bacteria;Proteobacteria;Gammaproteobacteria;Steroidobacterales;Steroidobacteraceae;uncultured;uncultured soil bacterium
db0c908f2a556d64ffbc818254b7af37	0.0	0.0	0.0	0.0	0.0	0.0	0.0	0.0	0.0	0.0	0.0	0.0	0.0	0.0	0.0	0.0	13.0	0.0	0.0	0.0	0.0	Bacteria;Proteobacteria;Deltaproteobacteria;MBNT15;uncultured bacterium
be9a5b329f79fca77c6cd8a270a6e652	0.0	0.0	0.0	0.0	0.0	0.0	0.0	0.0	0.0	0.0	0.0	0.0	0.0	0.0	0.0	0.0	13.0	0.0	0.0	0.0	0.0	Bacteria;Chloroflexi;Anaerolineae;SJA-15;uncultured bacterium
d9df3619ff8f99b2b8bebe2410ea0e7d	0.0	0.0	0.0	0.0	0.0	0.0	0.0	0.0	0.0	0.0	0.0	0.0	0.0	0.0	0.0	0.0	0.0	3.0	0.0	0.0	0.0	Bacteria;Bacteroidetes;Bacteroidia;Bacteroidales;Dysgonomonadaceae;Petrimonas;uncultured bacterium
31ee41bfca4f10e85f1147dc8b4b7da5	0.0	0.0	0.0	0.0	0.0	0.0	0.0	0.0	0.0	0.0	0.0	0.0	0.0	0.0	0.0	0.0	0.0	0.0	13.0	0.0	0.0	Bacteria;Proteobacteria;Gammaproteobacteria;Methylococcales;Methylomonaceae;Crenothrix;uncultured bacterium
a7b802c3c3382598e5cce9dfff28dc74	0.0	0.0	0.0	0.0	0.0	0.0	0.0	0.0	0.0	0.0	0.0	0.0	0.0	0.0	0.0	0.0	0.0	0.0	13.0	0.0	0.0	Bacteria;Proteobacteria;Deltaproteobacteria;Sva0485
cbb4b397b87a0c39b51887bdfd15a1f3	0.0	0.0	0.0	0.0	0.0	0.0	0.0	0.0	0.0	0.0	0.0	0.0	0.0	0.0	0.0	0.0	0.0	0.0	0.0	0.0	13.0	Bacteria;Bacteroidetes;Bacteroidia;Bacteroidales;Bacteroidetes vadinHA17;uncultured bacterium
12198df07123fcd414d0b29d6a5a8e52	0.0	0.0	0.0	0.0	3.0	0.0	0.0	0.0	0.0	0.0	0.0	2.0	0.0	0.0	0.0	0.0	0.0	0.0	0.0	0.0	0.0	Bacteria;Verrucomicrobia;Verrucomicrobiae;Pedosphaerales;Pedosphaeraceae
cfeb5914adfffae1b38b9908586d8aae	12.0	0.0	0.0	0.0	0.0	0.0	0.0	0.0	0.0	0.0	0.0	0.0	0.0	0.0	0.0	0.0	0.0	0.0	0.0	0.0	0.0	Bacteria;Zixibacteria;uncultured bacterium
652e9208677ddc3aed886afd9e0ec23a	12.0	0.0	0.0	0.0	0.0	0.0	0.0	0.0	0.0	0.0	0.0	0.0	0.0	0.0	0.0	0.0	0.0	0.0	0.0	0.0	0.0	Bacteria;Bacteroidetes;Bacteroidia;Bacteroidales;SB-5
5958fd2b7ec972907e061e8f4d0c49b8	9.0	0.0	0.0	0.0	0.0	0.0	0.0	3.0	0.0	0.0	0.0	0.0	0.0	0.0	0.0	0.0	0.0	0.0	0.0	0.0	0.0	Bacteria;Acidobacteria;Subgroup 22
901857fa0722cd61c087839669510c52	7.0	0.0	0.0	0.0	0.0	0.0	0.0	0.0	0.0	0.0	0.0	0.0	0.0	0.0	0.0	0.0	0.0	0.0	0.0	0.0	0.0	Bacteria;Bacteroidetes;Ignavibacteria;SJA-28;uncultured Chlorobi bacterium
a0aef3ff607005eb91ad5ffe52acfbe5	4.0	0.0	0.0	0.0	0.0	0.0	0.0	0.0	0.0	0.0	0.0	0.0	0.0	4.0	0.0	0.0	0.0	0.0	0.0	0.0	0.0	Bacteria;Firmicutes;Clostridia;Clostridiales;Ruminococcaceae;Ruminiclostridium 1
7944747ff77aceb689c7c069f3e9f2c6	3.0	0.0	0.0	0.0	0.0	0.0	0.0	0.0	0.0	0.0	0.0	0.0	0.0	0.0	0.0	0.0	0.0	0.0	0.0	0.0	0.0	Bacteria;Acidobacteria;Acidobacteriia;Solibacterales;Solibacteraceae (Subgroup 3);Candidatus Solibacter
9175c687d6b467f837a09c98d024168d	0.0	0.0	0.0	0.0	0.0	0.0	0.0	0.0	0.0	0.0	0.0	0.0	0.0	0.0	0.0	0.0	0.0	0.0	4.0	0.0	0.0	Bacteria;Firmicutes;Clostridia;Clostridiales;Clostridiaceae 1;Clostridium sensu stricto 12;uncultured bacterium
ea7fa881e554516012d6e139cc1d93c9	0.0	0.0	5.0	0.0	0.0	0.0	0.0	0.0	0.0	0.0	0.0	0.0	0.0	0.0	0.0	0.0	0.0	0.0	0.0	0.0	0.0	Bacteria;Bacteroidetes;Bacteroidia;Bacteroidales;SB-5;uncultured bacterium
55f2f1b3a0ccde34ba5759723c361619	0.0	7.0	0.0	0.0	0.0	0.0	0.0	0.0	0.0	0.0	0.0	0.0	0.0	0.0	0.0	0.0	0.0	0.0	0.0	0.0	0.0	Bacteria;Fibrobacteres;Fibrobacteria;Fibrobacterales;Candidatus Raymondbacteria
8263982df5c653fbd5fcbc1850483e20	0.0	0.0	0.0	0.0	0.0	0.0	0.0	0.0	0.0	0.0	0.0	0.0	0.0	0.0	0.0	0.0	0.0	5.0	0.0	0.0	0.0	Bacteria;Bacteroidetes;Bacteroidia;Bacteroidales;Prolixibacteraceae;BSV13;uncultured bacterium
c026780ab5a285a74f0e02053681ed7e	0.0	6.0	0.0	0.0	0.0	0.0	0.0	0.0	0.0	0.0	0.0	0.0	0.0	0.0	0.0	0.0	0.0	0.0	0.0	0.0	0.0	Bacteria;Lentisphaerae;Oligosphaeria;Oligosphaerales;Lenti-02;uncultured bacterium
73cc042a289de1d7f390c05148fe7c84	0.0	6.0	0.0	0.0	0.0	0.0	0.0	0.0	0.0	0.0	0.0	0.0	0.0	0.0	0.0	0.0	0.0	0.0	0.0	0.0	0.0	Bacteria;Bacteroidetes;Ignavibacteria;Kryptoniales;BSV26;uncultured Chlorobi bacterium
b0d041da6f67df50bb930189e38941e3	0.0	5.0	0.0	0.0	0.0	0.0	0.0	0.0	0.0	0.0	0.0	0.0	0.0	0.0	0.0	0.0	0.0	0.0	0.0	0.0	0.0	Bacteria;Spirochaetes;V2072-189E03;uncultured organism
7b563c52a5686de0fdbe1400cdbd71d7	0.0	12.0	0.0	0.0	0.0	0.0	0.0	0.0	0.0	0.0	0.0	0.0	0.0	0.0	0.0	0.0	0.0	0.0	0.0	0.0	0.0	Bacteria;Cyanobacteria;Oxyphotobacteria;Chloroplast;uncultured bacterium
7d23c8ea8a78fba26dcc231b3cb3d8ed	0.0	12.0	0.0	0.0	0.0	0.0	0.0	0.0	0.0	0.0	0.0	0.0	0.0	0.0	0.0	0.0	0.0	0.0	0.0	0.0	0.0	Bacteria;Actinobacteria;Thermoleophilia;Gaiellales;Gaiellaceae;Gaiella;uncultured bacterium
3ef16120f5c175d36d7f1ed33bbf4ca6	0.0	12.0	0.0	0.0	0.0	0.0	0.0	0.0	0.0	0.0	0.0	0.0	0.0	0.0	0.0	0.0	0.0	0.0	0.0	0.0	0.0	Bacteria;Spirochaetes;Spirochaetia;Spirochaetales;Spirochaetaceae;Spirochaeta 2
645a5e16cbd1c6f08d2011b72efd5737	0.0	12.0	0.0	0.0	0.0	0.0	0.0	0.0	0.0	0.0	0.0	0.0	0.0	0.0	0.0	0.0	0.0	0.0	0.0	0.0	0.0	Bacteria;Bacteroidetes;Ignavibacteria;Kryptoniales;BSV26;uncultured bacterium
7bae5c106d9d3fbce03268195bd77b4a	0.0	12.0	0.0	0.0	0.0	0.0	0.0	0.0	0.0	0.0	0.0	0.0	0.0	0.0	0.0	0.0	0.0	0.0	0.0	0.0	0.0	Archaea;Nanoarchaeaeota;Woesearchaeia
1b85693e7fa12e3d307770ba7724895f	0.0	12.0	0.0	0.0	0.0	0.0	0.0	0.0	0.0	0.0	0.0	0.0	0.0	0.0	0.0	0.0	0.0	0.0	0.0	0.0	0.0	Bacteria;Elusimicrobia;Elusimicrobia;Lineage IV;uncultured bacterium
677a27ea9d6f54908c4d889e517a8eea	0.0	12.0	0.0	0.0	0.0	0.0	0.0	0.0	0.0	0.0	0.0	0.0	0.0	0.0	0.0	0.0	0.0	0.0	0.0	0.0	0.0	Bacteria;Proteobacteria;Deltaproteobacteria;Sva0485;uncultured Desulfuromonadales bacterium
68eef76c46bf8de164cd96b7c407bbcc	0.0	12.0	0.0	0.0	0.0	0.0	0.0	0.0	0.0	0.0	0.0	0.0	0.0	0.0	0.0	0.0	0.0	0.0	0.0	0.0	0.0	Bacteria;Proteobacteria;Alphaproteobacteria;Acetobacterales;Acetobacteraceae
ab68abaa5b7cdc31fe69864390d57493	0.0	12.0	0.0	0.0	0.0	0.0	0.0	0.0	0.0	0.0	0.0	0.0	0.0	0.0	0.0	0.0	0.0	0.0	0.0	0.0	0.0	Bacteria;Actinobacteria;Actinobacteria;Frankiales;Cryptosporangiaceae;Fodinicola;uncultured bacterium
ef9c56f070cfca5e87edda51b2560d5a	0.0	12.0	0.0	0.0	0.0	0.0	0.0	0.0	0.0	0.0	0.0	0.0	0.0	0.0	0.0	0.0	0.0	0.0	0.0	0.0	0.0	Bacteria;Bacteroidetes;Bacteroidia;Sphingobacteriales;Lentimicrobiaceae
14648e63d3e065e0ecf03115136981ed	0.0	12.0	0.0	0.0	0.0	0.0	0.0	0.0	0.0	0.0	0.0	0.0	0.0	0.0	0.0	0.0	0.0	0.0	0.0	0.0	0.0	Bacteria;Acidobacteria;Subgroup 22;uncultured bacterium
31840aceaa94bc824770322270d4d148	0.0	12.0	0.0	0.0	0.0	0.0	0.0	0.0	0.0	0.0	0.0	0.0	0.0	0.0	0.0	0.0	0.0	0.0	0.0	0.0	0.0	Bacteria;Bacteroidetes;Bacteroidia;Sphingobacteriales;AKYH767;uncultured bacterium
8634899aac3b2540cc9b7f5e99f89b05	0.0	12.0	0.0	0.0	0.0	0.0	0.0	0.0	0.0	0.0	0.0	0.0	0.0	0.0	0.0	0.0	0.0	0.0	0.0	0.0	0.0	Bacteria;Chloroflexi;Anaerolineae;Anaerolineales;Anaerolineaceae;RBG-16-58-14;uncultured bacterium
16dcac37624562b57452f41153a7edc5	0.0	9.0	0.0	0.0	0.0	0.0	0.0	0.0	0.0	0.0	0.0	0.0	0.0	0.0	0.0	0.0	0.0	0.0	0.0	0.0	0.0	Bacteria;Verrucomicrobia;Verrucomicrobiae;Pedosphaerales;Pedosphaeraceae;metagenome
46e714529da63ffc07227f46eb15170b	0.0	8.0	0.0	0.0	4.0	0.0	0.0	0.0	0.0	0.0	0.0	0.0	0.0	0.0	0.0	0.0	0.0	0.0	0.0	0.0	0.0	Bacteria;Bacteroidetes;Bacteroidia;Bacteroidales;Prolixibacteraceae;BSV13;uncultured bacterium
bfed232fd287ffe76ca284960b5c14a6	0.0	7.0	0.0	0.0	0.0	0.0	0.0	0.0	0.0	0.0	0.0	0.0	0.0	0.0	0.0	0.0	0.0	0.0	0.0	0.0	0.0	Bacteria;Nitrospirae;Thermodesulfovibrionia;uncultured;uncultured bacterium
95c9c656aa3800eac0cf2a0ced0aaacf	0.0	5.0	7.0	0.0	0.0	0.0	0.0	0.0	0.0	0.0	0.0	0.0	0.0	0.0	0.0	0.0	0.0	0.0	0.0	0.0	0.0	Bacteria;Proteobacteria;Deltaproteobacteria;Myxococcales;P3OB-42;uncultured bacterium
a05e630962e2167245ebb77cb5aa49c2	0.0	5.0	2.0	0.0	0.0	0.0	0.0	0.0	0.0	0.0	0.0	0.0	0.0	0.0	0.0	0.0	0.0	0.0	0.0	0.0	0.0	Bacteria;Bacteroidetes;Bacteroidia;Chitinophagales;uncultured;uncultured bacterium
7b0dcbede901969fdea811ec25b2ac75	0.0	2.0	0.0	0.0	0.0	0.0	0.0	0.0	0.0	0.0	0.0	0.0	0.0	0.0	0.0	0.0	0.0	0.0	0.0	0.0	0.0	Bacteria;Chloroflexi;Dehalococcoidia;vadinBA26;uncultured bacterium
123ae1fc2717aef6b58cea2014f52f75	0.0	2.0	0.0	0.0	0.0	0.0	0.0	0.0	0.0	0.0	0.0	0.0	0.0	0.0	3.0	0.0	0.0	0.0	0.0	0.0	0.0	Bacteria;Omnitrophicaeota;uncultured bacterium
98329ac108acdc6ae616314c3cc47b20	0.0	0.0	0.0	0.0	2.0	0.0	0.0	0.0	0.0	0.0	0.0	0.0	0.0	0.0	0.0	0.0	0.0	0.0	0.0	0.0	0.0	Bacteria;Chlamydiae;LD1-PA32;uncultured microorganism
f7b75d3569b5b2735f8f40427e5ff3fd	0.0	0.0	12.0	0.0	0.0	0.0	0.0	0.0	0.0	0.0	0.0	0.0	0.0	0.0	0.0	0.0	0.0	0.0	0.0	0.0	0.0	Bacteria;Acidobacteria;Acidobacteriia;Solibacterales;Solibacteraceae (Subgroup 3);Candidatus Solibacter
b0268323aae42ab7366d24ba47c8bc06	0.0	0.0	12.0	0.0	0.0	0.0	0.0	0.0	0.0	0.0	0.0	0.0	0.0	0.0	0.0	0.0	0.0	0.0	0.0	0.0	0.0	Archaea;Crenarchaeota;Bathyarchaeia;uncultured methanogenic archaeon
43857b78c9a768c62a14e845d3969da4	0.0	0.0	12.0	0.0	0.0	0.0	0.0	0.0	0.0	0.0	0.0	0.0	0.0	0.0	0.0	0.0	0.0	0.0	0.0	0.0	0.0	Bacteria;Proteobacteria;Deltaproteobacteria;Sva0485
41d46cedbda75ab8d3f133c507e8a889	0.0	0.0	12.0	0.0	0.0	0.0	0.0	0.0	0.0	0.0	0.0	0.0	0.0	0.0	0.0	0.0	0.0	0.0	0.0	0.0	0.0	Bacteria;Verrucomicrobia;Verrucomicrobiae;Pedosphaerales;Pedosphaeraceae;ADurb.Bin063-1;uncultured Verrucomicrobia bacterium
cc6ea19a3c242819d6257fb3b12b9f7e	0.0	0.0	12.0	0.0	0.0	0.0	0.0	0.0	0.0	0.0	0.0	0.0	0.0	0.0	0.0	0.0	0.0	0.0	0.0	0.0	0.0	Bacteria;Proteobacteria;Gammaproteobacteria;Competibacterales;Competibacteraceae;Candidatus Competibacter;uncultured gamma proteobacterium
d419ab428f5f9b349e39804ac61ab8ec	0.0	0.0	12.0	0.0	0.0	0.0	0.0	0.0	0.0	0.0	0.0	0.0	0.0	0.0	0.0	0.0	0.0	0.0	0.0	0.0	0.0	Bacteria;Proteobacteria;Deltaproteobacteria;Sva0485;uncultured delta proteobacterium
066cca35b99f0111aa04f40d62527f2b	0.0	0.0	12.0	0.0	0.0	0.0	0.0	0.0	0.0	0.0	0.0	0.0	0.0	0.0	0.0	0.0	0.0	0.0	0.0	0.0	0.0	Bacteria;Proteobacteria;Gammaproteobacteria;Betaproteobacteriales;Rhodocyclaceae;Propionivibrio;uncultured bacterium
86e4eb8c4a970accfb0e0ef2e3714aa7	0.0	0.0	8.0	0.0	0.0	0.0	0.0	0.0	0.0	0.0	0.0	0.0	0.0	0.0	0.0	0.0	0.0	0.0	0.0	0.0	0.0	Bacteria;Chloroflexi;Anaerolineae;SBR1031;uncultured bacterium
5596fac336c4951b0d085b7da4aa746c	0.0	0.0	6.0	0.0	0.0	0.0	0.0	0.0	0.0	0.0	0.0	0.0	6.0	0.0	0.0	0.0	0.0	0.0	0.0	0.0	0.0	Bacteria;Chloroflexi;KD4-96;uncultured bacterium
f4ca393423d483877f7ea6fac38e8119	0.0	0.0	5.0	0.0	0.0	0.0	0.0	0.0	0.0	0.0	0.0	0.0	0.0	0.0	0.0	0.0	0.0	0.0	0.0	0.0	0.0	Bacteria;Proteobacteria;Gammaproteobacteria;Thiotrichales;Thiotrichaceae;uncultured;uncultured bacterium
6b37716cdc576f651530e4820883d233	0.0	0.0	4.0	0.0	0.0	0.0	5.0	0.0	0.0	0.0	0.0	0.0	0.0	0.0	0.0	0.0	0.0	0.0	0.0	0.0	0.0	Bacteria;Bacteroidetes;Ignavibacteria;SJA-28;uncultured bacterium
2879eeb001bd3d32575ef621874e0bcc	0.0	0.0	3.0	0.0	0.0	0.0	0.0	0.0	0.0	0.0	0.0	0.0	0.0	0.0	0.0	4.0	0.0	0.0	5.0	0.0	0.0	Bacteria;Chloroflexi;Anaerolineae;Anaerolineales;Anaerolineaceae
f41a0686da74316e91f9b88755c0fa07	0.0	0.0	0.0	0.0	0.0	6.0	0.0	0.0	0.0	0.0	0.0	0.0	0.0	0.0	0.0	0.0	0.0	0.0	0.0	0.0	0.0	Bacteria;Bacteroidetes;Bacteroidia;Chitinophagales;Chitinophagaceae;Dinghuibacter;uncultured bacterium
2b14cdabf69ca83c8d738f0a35755972	0.0	0.0	0.0	0.0	0.0	0.0	3.0	0.0	0.0	0.0	0.0	0.0	0.0	0.0	0.0	0.0	0.0	0.0	0.0	0.0	0.0	Bacteria;Proteobacteria;Deltaproteobacteria;MBNT15;uncultured bacterium
6f7865c37db8f5e16e5fe86fbcf1af01	0.0	0.0	0.0	12.0	0.0	0.0	0.0	0.0	0.0	0.0	0.0	0.0	0.0	0.0	0.0	0.0	0.0	0.0	0.0	0.0	0.0	Bacteria;Firmicutes;Clostridia;Clostridiales;Christensenellaceae;Christensenellaceae R-7 group
5224bdb858ceed9ca14ce60c4eb1a90d	0.0	0.0	0.0	0.0	12.0	0.0	0.0	0.0	0.0	0.0	0.0	0.0	0.0	0.0	0.0	0.0	0.0	0.0	0.0	0.0	0.0	Bacteria;Verrucomicrobia;Verrucomicrobiae;Pedosphaerales;Pedosphaeraceae;ADurb.Bin063-1;uncultured bacterium
b8fa3ee5ce9392b659ddb67018acb32a	0.0	0.0	0.0	0.0	12.0	0.0	0.0	0.0	0.0	0.0	0.0	0.0	0.0	0.0	0.0	0.0	0.0	0.0	0.0	0.0	0.0	Bacteria;Chloroflexi;Anaerolineae;Anaerolineales;Anaerolineaceae;RBG-16-58-14;uncultured bacterium
da45e487fab635549adb08a6858ff559	0.0	0.0	0.0	0.0	12.0	0.0	0.0	0.0	0.0	0.0	0.0	0.0	0.0	0.0	0.0	0.0	0.0	0.0	0.0	0.0	0.0	Bacteria;Chloroflexi;Anaerolineae;Anaerolineales;Anaerolineaceae
0fdf41fd6a52780615e8c51a07d21b8d	0.0	0.0	0.0	0.0	0.0	12.0	0.0	0.0	0.0	0.0	0.0	0.0	0.0	0.0	0.0	0.0	0.0	0.0	0.0	0.0	0.0	Bacteria;Bacteroidetes;Bacteroidia;Sphingobacteriales;Lentimicrobiaceae
547049c044a98aea399b25b6fd78b46d	0.0	0.0	0.0	0.0	0.0	8.0	0.0	0.0	0.0	0.0	0.0	0.0	0.0	0.0	0.0	0.0	0.0	4.0	0.0	0.0	0.0	Bacteria;Planctomycetes;Phycisphaerae;mle1-8;uncultured bacterium
79edbff647fc75596daa4eca234ab875	0.0	0.0	0.0	0.0	0.0	0.0	12.0	0.0	0.0	0.0	0.0	0.0	0.0	0.0	0.0	0.0	0.0	0.0	0.0	0.0	0.0	Bacteria;Proteobacteria;Deltaproteobacteria;Syntrophobacterales;Syntrophobacteraceae;uncultured;uncultured bacterium
055a2ec73903989eebdccee8c4eea3b0	0.0	0.0	0.0	0.0	0.0	0.0	12.0	0.0	0.0	0.0	0.0	0.0	0.0	0.0	0.0	0.0	0.0	0.0	0.0	0.0	0.0	Bacteria;Firmicutes;Clostridia;Clostridiales;Ruminococcaceae;Ercella;uncultured bacterium
e0ff08fc05236135160bcfd153503526	0.0	0.0	0.0	0.0	0.0	0.0	12.0	0.0	0.0	0.0	0.0	0.0	0.0	0.0	0.0	0.0	0.0	0.0	0.0	0.0	0.0	Bacteria;Spirochaetes;Spirochaetia;Spirochaetales;Spirochaetaceae;Spirochaeta 2;uncultured Spirochaetes bacterium
64d5c82402ce885be206b4e5cf1d59ef	0.0	0.0	0.0	0.0	0.0	0.0	12.0	0.0	0.0	0.0	0.0	0.0	0.0	0.0	0.0	0.0	0.0	0.0	0.0	0.0	0.0	Bacteria;Proteobacteria;Deltaproteobacteria;Syntrophobacterales;Syntrophaceae;Smithella;uncultured bacterium
1de1bedb16e5c79e5cb46cefa374682f	0.0	0.0	0.0	0.0	0.0	0.0	12.0	0.0	0.0	0.0	0.0	0.0	0.0	0.0	0.0	0.0	0.0	0.0	0.0	0.0	0.0	Bacteria;Actinobacteria;Coriobacteriia;OPB41;uncultured bacterium
f6be7790cc9d9c77bed66adeae0f1d80	0.0	0.0	0.0	0.0	0.0	0.0	8.0	0.0	0.0	0.0	0.0	0.0	0.0	0.0	0.0	0.0	0.0	0.0	4.0	0.0	0.0	Bacteria;Zixibacteria;uncultured bacterium
da3215dea600140498d59ccf07aa6f04	0.0	0.0	0.0	0.0	0.0	0.0	0.0	12.0	0.0	0.0	0.0	0.0	0.0	0.0	0.0	0.0	0.0	0.0	0.0	0.0	0.0	Bacteria;Proteobacteria;Deltaproteobacteria;Deltaproteobacteria Incertae Sedis;Syntrophorhabdaceae;Syntrophorhabdus;uncultured bacterium
bb104829c20267c00f8213e464c1d2d8	0.0	0.0	0.0	0.0	0.0	0.0	0.0	12.0	0.0	0.0	0.0	0.0	0.0	0.0	0.0	0.0	0.0	0.0	0.0	0.0	0.0	Bacteria;Proteobacteria;Deltaproteobacteria;Syntrophobacterales;Syntrophaceae;Smithella;uncultured bacterium
54c324ab7579b9e62e1879fc10d6a742	0.0	0.0	0.0	0.0	0.0	0.0	0.0	12.0	0.0	0.0	0.0	0.0	0.0	0.0	0.0	0.0	0.0	0.0	0.0	0.0	0.0	Bacteria;Proteobacteria;Gammaproteobacteria;Betaproteobacteriales;Leeiaceae;uncultured;uncultured bacterium
4fbbd8c577fe35644b5362ba115128e4	0.0	0.0	0.0	0.0	0.0	0.0	0.0	12.0	0.0	0.0	0.0	0.0	0.0	0.0	0.0	0.0	0.0	0.0	0.0	0.0	0.0	Bacteria;Firmicutes;Clostridia;Clostridiales;Christensenellaceae;uncultured;uncultured bacterium
278804b1e95b99b6f8b1cb9492c8ceb0	0.0	0.0	0.0	0.0	0.0	0.0	0.0	12.0	0.0	0.0	0.0	0.0	0.0	0.0	0.0	0.0	0.0	0.0	0.0	0.0	0.0	Bacteria;Proteobacteria;Deltaproteobacteria;Deltaproteobacteria Incertae Sedis;Syntrophorhabdaceae;Syntrophorhabdus;uncultured bacterium
3e490c406e8682142a7e07af44a88933	0.0	0.0	0.0	0.0	0.0	0.0	0.0	0.0	12.0	0.0	0.0	0.0	0.0	0.0	0.0	0.0	0.0	0.0	0.0	0.0	0.0	Bacteria;Chloroflexi;Anaerolineae;RBG-13-54-9;uncultured bacterium
ca20644b1c8606c67b32007f58d3b204	0.0	0.0	0.0	0.0	0.0	0.0	0.0	0.0	12.0	0.0	0.0	0.0	0.0	0.0	0.0	0.0	0.0	0.0	0.0	0.0	0.0	Bacteria;Proteobacteria;Alphaproteobacteria;Rhizobiales;Xanthobacteraceae;Pseudolabrys;uncultured bacterium
1509d05dddea479aea2871e5c4b1ef4c	0.0	0.0	0.0	0.0	0.0	0.0	0.0	0.0	12.0	0.0	0.0	0.0	0.0	0.0	0.0	0.0	0.0	0.0	0.0	0.0	0.0	Bacteria;Planctomycetes;Planctomycetacia;Pirellulales;Pirellulaceae;uncultured;uncultured bacterium
647b0a91f79b344a2d05e14706a21905	0.0	0.0	0.0	0.0	0.0	0.0	0.0	0.0	12.0	0.0	0.0	0.0	0.0	0.0	0.0	0.0	0.0	0.0	0.0	0.0	0.0	Bacteria;Proteobacteria;Alphaproteobacteria;Sphingomonadales;Sphingomonadaceae;Sphingomonas
8bd4280b30462ac9d211c0f60419991e	0.0	0.0	0.0	0.0	0.0	0.0	0.0	0.0	12.0	0.0	0.0	0.0	0.0	0.0	0.0	0.0	0.0	0.0	0.0	0.0	0.0	Bacteria;Bacteroidetes;Bacteroidia;Bacteroidales;Bacteroidetes vadinHA17
9e0d9f9cdf56c3045de3932b9e8df061	0.0	0.0	0.0	0.0	0.0	0.0	0.0	0.0	0.0	0.0	12.0	0.0	0.0	0.0	0.0	0.0	0.0	0.0	0.0	0.0	0.0	Bacteria;Firmicutes;Clostridia;Clostridiales;Christensenellaceae;uncultured;uncultured bacterium
bb6c68e94b819d295595d5e16e170a54	0.0	0.0	0.0	0.0	0.0	0.0	0.0	0.0	0.0	0.0	0.0	12.0	0.0	0.0	0.0	0.0	0.0	0.0	0.0	0.0	0.0	Bacteria;Chloroflexi;Anaerolineae;Anaerolineales;Anaerolineaceae;uncultured;uncultured Anaerolineaceae bacterium
f74b09cf49ac16d041ebdb3961f92741	0.0	0.0	0.0	0.0	0.0	0.0	0.0	0.0	0.0	0.0	0.0	0.0	12.0	0.0	0.0	0.0	0.0	0.0	0.0	0.0	0.0	Bacteria;Chloroflexi;KD4-96;uncultured bacterium
674d80be3ee3432b5480c7a988d6e354	0.0	0.0	0.0	0.0	0.0	0.0	0.0	0.0	0.0	0.0	0.0	0.0	12.0	0.0	0.0	0.0	0.0	0.0	0.0	0.0	0.0	Bacteria;Actinobacteria;Thermoleophilia;Gaiellales;uncultured
00103ae0f9dce211795c59dffd6deb59	0.0	0.0	0.0	0.0	0.0	0.0	0.0	0.0	0.0	0.0	0.0	0.0	12.0	0.0	0.0	0.0	0.0	0.0	0.0	0.0	0.0	Bacteria;Fibrobacteres;Fibrobacteria;Fibrobacterales;possible family 01;uncultured microorganism
6549f21eb5c13809a6ef8daefe84685e	0.0	0.0	0.0	0.0	0.0	0.0	0.0	0.0	0.0	0.0	0.0	0.0	12.0	0.0	0.0	0.0	0.0	0.0	0.0	0.0	0.0	Bacteria;Actinobacteria;Coriobacteriia;OPB41;uncultured bacterium
7f1920a58db4099c076a2b6a70a60a29	0.0	0.0	0.0	0.0	0.0	0.0	0.0	0.0	0.0	0.0	0.0	0.0	12.0	0.0	0.0	0.0	0.0	0.0	0.0	0.0	0.0	Bacteria;Chloroflexi;Anaerolineae;Anaerolineales;Anaerolineaceae;uncultured;uncultured Chloroflexi bacterium
4cfc006cf397d67ad223439a4e3ccdad	0.0	0.0	0.0	0.0	0.0	0.0	0.0	0.0	0.0	0.0	0.0	0.0	0.0	12.0	0.0	0.0	0.0	0.0	0.0	0.0	0.0	Bacteria;Verrucomicrobia;Verrucomicrobiae;Pedosphaerales;Pedosphaeraceae;ADurb.Bin063-1;uncultured bacterium
a742f4c1651f48db10b04c124a7f6fe1	0.0	0.0	0.0	0.0	0.0	0.0	0.0	0.0	0.0	0.0	0.0	0.0	0.0	12.0	0.0	0.0	0.0	0.0	0.0	0.0	0.0	Bacteria;Firmicutes;Clostridia;Clostridiales;Family XII;Fusibacter;uncultured bacterium
05ee9e9f576e789d6910b9b031ba4204	0.0	0.0	0.0	0.0	0.0	0.0	0.0	0.0	0.0	0.0	0.0	0.0	0.0	0.0	0.0	12.0	0.0	0.0	0.0	0.0	0.0	Bacteria;Chloroflexi;Anaerolineae;Anaerolineales;Anaerolineaceae;uncultured
6772847641fe0d489dbd34b62fc7dd0a	0.0	0.0	0.0	0.0	0.0	0.0	0.0	0.0	0.0	0.0	0.0	0.0	0.0	0.0	0.0	0.0	12.0	0.0	0.0	0.0	0.0	Bacteria;Nitrospirae;Thermodesulfovibrionia;uncultured;uncultured bacterium
00ca7d575c404fee08ce70bb4a78daa0	0.0	0.0	0.0	0.0	0.0	0.0	0.0	0.0	0.0	0.0	0.0	0.0	0.0	0.0	0.0	0.0	12.0	0.0	0.0	0.0	0.0	Bacteria;Proteobacteria;Deltaproteobacteria;Syntrophobacterales;Syntrophaceae;Smithella;uncultured bacterium
b85dfc6ab57b220df6fa804305bb0656	0.0	0.0	0.0	0.0	0.0	0.0	0.0	0.0	0.0	0.0	0.0	0.0	0.0	0.0	0.0	0.0	5.0	0.0	0.0	0.0	0.0	Bacteria;Verrucomicrobia;Verrucomicrobiae;Pedosphaerales;Pedosphaeraceae
9d189e72a6e12c48e439d952863710c9	0.0	0.0	0.0	0.0	0.0	0.0	0.0	0.0	0.0	0.0	0.0	0.0	0.0	0.0	0.0	0.0	0.0	12.0	0.0	0.0	0.0	Bacteria;Nitrospinae;P9X2b3D02
cc66ff5b4af8f9bed97f5ad29ee40fba	0.0	0.0	0.0	0.0	0.0	0.0	0.0	0.0	0.0	0.0	0.0	0.0	0.0	0.0	0.0	0.0	0.0	0.0	6.0	0.0	0.0	Bacteria;Proteobacteria;Deltaproteobacteria;Myxococcales;Haliangiaceae;Haliangium;metagenome
fb42da85c52c3f64fa279939cccee583	0.0	0.0	0.0	0.0	0.0	0.0	0.0	0.0	0.0	0.0	0.0	0.0	0.0	0.0	0.0	0.0	0.0	0.0	12.0	0.0	0.0	Bacteria;Chloroflexi;Anaerolineae;Anaerolineales;Anaerolineaceae;Leptolinea;uncultured bacterium
2aed5ef735222b1ab19c77b8d861f571	0.0	0.0	0.0	0.0	0.0	0.0	0.0	0.0	0.0	0.0	0.0	0.0	0.0	0.0	0.0	0.0	0.0	0.0	12.0	0.0	0.0	Bacteria;Bacteroidetes;Bacteroidia;Bacteroidales;Dysgonomonadaceae;uncultured;uncultured bacterium
b1e786e9989d060f666521fa3552e067	0.0	0.0	0.0	0.0	0.0	0.0	0.0	0.0	0.0	0.0	0.0	0.0	0.0	0.0	0.0	0.0	0.0	0.0	0.0	9.0	3.0	Bacteria;Firmicutes;Clostridia;Clostridiales;Christensenellaceae;uncultured;uncultured bacterium
072833dbedeb5a122540980593d7233e	0.0	0.0	0.0	0.0	0.0	0.0	0.0	0.0	0.0	0.0	0.0	0.0	4.0	0.0	0.0	0.0	0.0	0.0	0.0	0.0	0.0	Bacteria;Firmicutes;Clostridia;Clostridiales;Heliobacteriaceae;Hydrogenispora;uncultured bacterium
65d43491988bfe557da4d86a5ba25dae	0.0	0.0	0.0	0.0	0.0	0.0	0.0	0.0	0.0	0.0	0.0	0.0	4.0	0.0	0.0	0.0	0.0	0.0	0.0	0.0	0.0	Bacteria;Firmicutes;Bacilli;Bacillales;Staphylococcaceae;Staphylococcus
1ef5c45530a24a8fdf386564f3e750b3	11.0	0.0	0.0	0.0	0.0	0.0	0.0	0.0	0.0	0.0	0.0	0.0	0.0	0.0	0.0	0.0	0.0	0.0	0.0	0.0	0.0	Bacteria;Proteobacteria;Deltaproteobacteria;Sva0485;uncultured bacterium
31180bc6f913bcfa6f8a404ed7005b66	11.0	0.0	0.0	0.0	0.0	0.0	0.0	0.0	0.0	0.0	0.0	0.0	0.0	0.0	0.0	0.0	0.0	0.0	0.0	0.0	0.0	Bacteria;Chloroflexi;Anaerolineae;SBR1031;uncultured bacterium
4293f9c8795d4818b8d9a271a1da5cd8	11.0	0.0	0.0	0.0	0.0	0.0	0.0	0.0	0.0	0.0	0.0	0.0	0.0	0.0	0.0	0.0	0.0	0.0	0.0	0.0	0.0	Bacteria;Chloroflexi;Anaerolineae;Anaerolineales;Anaerolineaceae;uncultured;uncultured Chloroflexi bacterium
2ccda7f73c3b0795691205300b27bd0d	11.0	0.0	0.0	0.0	0.0	0.0	0.0	0.0	0.0	0.0	0.0	0.0	0.0	0.0	0.0	0.0	0.0	0.0	0.0	0.0	0.0	Bacteria;Proteobacteria;Alphaproteobacteria;Sphingomonadales;Sphingomonadaceae;Blastomonas;uncultured bacterium
ded0135b1bc0e5abdca9b20a9ef075d3	11.0	0.0	0.0	0.0	0.0	0.0	0.0	0.0	0.0	0.0	0.0	0.0	0.0	0.0	0.0	0.0	0.0	0.0	0.0	0.0	0.0	Bacteria;Proteobacteria;Alphaproteobacteria;Rhizobiales;Xanthobacteraceae;Pseudolabrys;uncultured bacterium
fbfe946c1db334ee1888c8fcdf3dcb90	11.0	0.0	0.0	0.0	0.0	0.0	0.0	0.0	0.0	0.0	0.0	0.0	0.0	0.0	0.0	0.0	0.0	0.0	0.0	0.0	0.0	Bacteria;Proteobacteria;Deltaproteobacteria;Syntrophobacterales;Syntrophaceae;uncultured;uncultured bacterium
2bde04b65d0ef982b6e35bd148d34e37	6.0	5.0	0.0	0.0	0.0	0.0	0.0	0.0	0.0	0.0	0.0	0.0	0.0	0.0	0.0	0.0	0.0	0.0	0.0	0.0	0.0	Bacteria;Proteobacteria;Gammaproteobacteria;Methylococcales;Methylomonaceae;Crenothrix;uncultured bacterium
c60a0e46ee1a9340018d214a4a47a8f0	6.0	0.0	0.0	0.0	0.0	0.0	0.0	0.0	5.0	0.0	0.0	0.0	0.0	0.0	0.0	0.0	0.0	0.0	0.0	0.0	0.0	Bacteria;CK-2C2-2;uncultured bacterium
e48bd21f867c2e60ada000f631e090e2	4.0	0.0	7.0	0.0	0.0	0.0	0.0	0.0	0.0	0.0	0.0	0.0	0.0	0.0	0.0	0.0	0.0	0.0	0.0	0.0	0.0	Bacteria;Proteobacteria;Deltaproteobacteria;Myxococcales;Phaselicystidaceae;Phaselicystis;uncultured bacterium
497ef05ad7be704f1bdaf360dc0fb5aa	4.0	0.0	0.0	0.0	0.0	0.0	0.0	0.0	0.0	0.0	0.0	0.0	0.0	0.0	0.0	0.0	0.0	0.0	0.0	0.0	0.0	Bacteria;Dependentiae;Babeliae;Babeliales
79b2d3d500166d071bf1bbc994b43cf6	4.0	0.0	0.0	0.0	0.0	0.0	0.0	0.0	0.0	0.0	3.0	0.0	0.0	0.0	0.0	0.0	0.0	0.0	0.0	0.0	0.0	Bacteria;Proteobacteria;Deltaproteobacteria;Sva0485
d526c822c9e2207a5a9958221c25fd0d	0.0	4.0	0.0	0.0	0.0	0.0	0.0	0.0	0.0	0.0	0.0	0.0	0.0	0.0	0.0	0.0	0.0	0.0	0.0	0.0	0.0	Bacteria;Proteobacteria;Deltaproteobacteria;Deltaproteobacteria Incertae Sedis;Syntrophorhabdaceae;Syntrophorhabdus;uncultured bacterium
63e2da8a047c135c9c9e5003d9c791a2	0.0	0.0	0.0	7.0	0.0	0.0	0.0	0.0	0.0	0.0	0.0	0.0	0.0	0.0	0.0	0.0	0.0	0.0	0.0	0.0	0.0	Bacteria;Firmicutes;Clostridia;Clostridiales;Lachnospiraceae;Vallitalea;uncultured bacterium
9c998be17149f21bb94bf3bf5130a2a1	0.0	8.0	0.0	0.0	0.0	0.0	0.0	0.0	0.0	0.0	0.0	0.0	0.0	0.0	0.0	0.0	0.0	0.0	0.0	0.0	0.0	Bacteria;Bacteroidetes;Bacteroidia;Chitinophagales;37-13;uncultured bacterium
ff70359c455aadcf2d0ba363a46f539f	0.0	11.0	0.0	0.0	0.0	0.0	0.0	0.0	0.0	0.0	0.0	0.0	0.0	0.0	0.0	0.0	0.0	0.0	0.0	0.0	0.0	Bacteria;Bacteroidetes;Bacteroidia;Sphingobacteriales;KD3-93;uncultured bacterium
d29283a97dbd5ca99781a6bbeb213e78	0.0	11.0	0.0	0.0	0.0	0.0	0.0	0.0	0.0	0.0	0.0	0.0	0.0	0.0	0.0	0.0	0.0	0.0	0.0	0.0	0.0	Bacteria;Lentisphaerae;Lentisphaeria;Victivallales;GWF2-44-16;uncultured bacterium
2948a4c88182720dda086a21467299bc	0.0	11.0	0.0	0.0	0.0	0.0	0.0	0.0	0.0	0.0	0.0	0.0	0.0	0.0	0.0	0.0	0.0	0.0	0.0	0.0	0.0	Bacteria;Proteobacteria;Deltaproteobacteria;Syntrophobacterales;Syntrophaceae;Desulfomonile;uncultured bacterium
08acf43a008cc59fe52181b12fbe2756	0.0	11.0	0.0	0.0	0.0	0.0	0.0	0.0	0.0	0.0	0.0	0.0	0.0	0.0	0.0	0.0	0.0	0.0	0.0	0.0	0.0	Bacteria;Bacteroidetes;Bacteroidia;Bacteroidales;Prolixibacteraceae;uncultured;uncultured bacterium
fceacfb1b8de5a0c01eca9ff96c7ecc2	0.0	11.0	0.0	0.0	0.0	0.0	0.0	0.0	0.0	0.0	0.0	0.0	0.0	0.0	0.0	0.0	0.0	0.0	0.0	0.0	0.0	Bacteria;Spirochaetes;Spirochaetia;Spirochaetales;Spirochaetaceae;Spirochaeta 2;uncultured bacterium
6b6ca230817f88ad0e19d390002886b8	0.0	11.0	0.0	0.0	0.0	0.0	0.0	0.0	0.0	0.0	0.0	0.0	0.0	0.0	0.0	0.0	0.0	0.0	0.0	0.0	0.0	Bacteria;Firmicutes;Clostridia;Clostridiales;Clostridiaceae 1;Clostridium sensu stricto 1
9c90640132e64513ce4af3124b5147b4	0.0	11.0	0.0	0.0	0.0	0.0	0.0	0.0	0.0	0.0	0.0	0.0	0.0	0.0	0.0	0.0	0.0	0.0	0.0	0.0	0.0	Archaea;Euryarchaeota;Thermoplasmata;SG8-5;uncultured archaeon
a9de67961dd837d157eca93122875247	0.0	11.0	0.0	0.0	0.0	0.0	0.0	0.0	0.0	0.0	0.0	0.0	0.0	0.0	0.0	0.0	0.0	0.0	0.0	0.0	0.0	Bacteria;Proteobacteria;Deltaproteobacteria;Myxococcales;Polyangiaceae;Pajaroellobacter;metagenome
160dfdc195c6180eb098d0cc1177d306	0.0	11.0	0.0	0.0	0.0	0.0	0.0	0.0	0.0	0.0	0.0	0.0	0.0	0.0	0.0	0.0	0.0	0.0	0.0	0.0	0.0	Archaea;Euryarchaeota;Thermoplasmata;Methanomassiliicoccales;uncultured;uncultured archaeon
ec75ad42df386fae88dd0ec126d68443	0.0	11.0	0.0	0.0	0.0	0.0	0.0	0.0	0.0	0.0	0.0	0.0	0.0	0.0	0.0	0.0	0.0	0.0	0.0	0.0	0.0	Bacteria;Elusimicrobia;Elusimicrobia;Lineage IV;uncultured bacterium
00959dd6e8701daf7b5059dfc92f8dba	0.0	11.0	0.0	0.0	0.0	0.0	0.0	0.0	0.0	0.0	0.0	0.0	0.0	0.0	0.0	0.0	0.0	0.0	0.0	0.0	0.0	Bacteria;Proteobacteria;Deltaproteobacteria;Desulfobacterales;Desulfobacteraceae;SEEP-SRB1;uncultured bacterium
de262b8bd9dbb92941eea9d727f04397	0.0	11.0	0.0	0.0	0.0	0.0	0.0	0.0	0.0	0.0	0.0	0.0	0.0	0.0	0.0	0.0	0.0	0.0	0.0	0.0	0.0	Bacteria;Proteobacteria;Gammaproteobacteria;Coxiellales;Coxiellaceae;Coxiella;uncultured bacterium
0882f3a9ce83af2c021405e517603a0c	0.0	11.0	0.0	0.0	0.0	0.0	0.0	0.0	0.0	0.0	0.0	0.0	0.0	0.0	0.0	0.0	0.0	0.0	0.0	0.0	0.0	Bacteria;Verrucomicrobia;Verrucomicrobiae;Pedosphaerales;Pedosphaeraceae;ADurb.Bin063-1;uncultured bacterium
eb2398d89fb49a4822f6760f3cb2f01e	0.0	8.0	3.0	0.0	0.0	0.0	0.0	0.0	0.0	0.0	0.0	0.0	0.0	0.0	0.0	0.0	0.0	0.0	0.0	0.0	0.0	Bacteria;Acidobacteria;Thermoanaerobaculia;Thermoanaerobaculales;Thermoanaerobaculaceae;TPD-58;uncultured bacterium
ecbd1a9e6aa64587696887442d93f785	0.0	5.0	0.0	0.0	0.0	0.0	0.0	0.0	0.0	0.0	0.0	0.0	0.0	0.0	0.0	0.0	0.0	0.0	0.0	0.0	0.0	Bacteria;Proteobacteria;Deltaproteobacteria;Bdellovibrionales;Bdellovibrionaceae;OM27 clade;metagenome
a9dd069db7078863d46942f02040ae56	0.0	4.0	0.0	0.0	0.0	0.0	0.0	4.0	0.0	0.0	0.0	0.0	0.0	0.0	0.0	0.0	0.0	0.0	0.0	0.0	0.0	Bacteria;Acidobacteria;Subgroup 6
fc01f9a93fc829263833ed80cd65b31f	0.0	0.0	0.0	0.0	0.0	0.0	0.0	0.0	0.0	0.0	0.0	0.0	0.0	3.0	0.0	0.0	0.0	0.0	0.0	0.0	0.0	Bacteria;Chloroflexi;Anaerolineae;Anaerolineales;Anaerolineaceae;Anaerolinea;metagenome
8c6e8174624a8dc4f1a77aed0c5ceb7a	0.0	0.0	6.0	0.0	0.0	0.0	0.0	0.0	0.0	0.0	0.0	0.0	0.0	0.0	0.0	0.0	0.0	0.0	0.0	0.0	0.0	Bacteria;Proteobacteria;Gammaproteobacteria;CCM19a;uncultured bacterium
1d319d17d5b8e0dd38df7cfbfe566aca	0.0	0.0	2.0	0.0	0.0	0.0	0.0	0.0	0.0	0.0	0.0	0.0	0.0	0.0	0.0	0.0	0.0	0.0	0.0	0.0	0.0	Bacteria;Proteobacteria;Gammaproteobacteria
4b54eb00484a59bd16b10fd3a7586adc	0.0	0.0	0.0	0.0	0.0	0.0	0.0	0.0	3.0	0.0	0.0	0.0	0.0	0.0	0.0	0.0	0.0	0.0	0.0	0.0	0.0	Bacteria;Bacteroidetes;Bacteroidia;Flavobacteriales;Flavobacteriaceae;Flavobacterium
04d8ecd2534788502e55d7112965528e	0.0	0.0	4.0	0.0	0.0	0.0	0.0	0.0	0.0	0.0	0.0	0.0	0.0	0.0	0.0	0.0	0.0	0.0	0.0	0.0	0.0	Bacteria;Acidobacteria;Thermoanaerobaculia;Thermoanaerobaculales;Thermoanaerobaculaceae;Thermoanaerobaculum;uncultured bacterium
9309b67ee04c4fb3ed02ce3aec3c946b	0.0	0.0	11.0	0.0	0.0	0.0	0.0	0.0	0.0	0.0	0.0	0.0	0.0	0.0	0.0	0.0	0.0	0.0	0.0	0.0	0.0	Bacteria;Firmicutes;Clostridia;Clostridiales;Ruminococcaceae;uncultured
42d23dd8b3a06b1afd8a2dcff3ad4c2d	0.0	0.0	11.0	0.0	0.0	0.0	0.0	0.0	0.0	0.0	0.0	0.0	0.0	0.0	0.0	0.0	0.0	0.0	0.0	0.0	0.0	Bacteria;Acidobacteria;Acidobacteriia;Solibacterales;Solibacteraceae (Subgroup 3);Paludibaculum;uncultured bacterium
f874ff45da1656369e03e4e3971f5944	0.0	0.0	11.0	0.0	0.0	0.0	0.0	0.0	0.0	0.0	0.0	0.0	0.0	0.0	0.0	0.0	0.0	0.0	0.0	0.0	0.0	Archaea;Nanoarchaeaeota;Woesearchaeia;uncultured archaeon
80b8696382b23987b83adab6c02aca76	0.0	0.0	11.0	0.0	0.0	0.0	0.0	0.0	0.0	0.0	0.0	0.0	0.0	0.0	0.0	0.0	0.0	0.0	0.0	0.0	0.0	Bacteria;Kiritimatiellaeota;Kiritimatiellae;WCHB1-41;uncultured Verrucomicrobia bacterium
66950cf19482c3f3ee1b7971a304e6c4	0.0	0.0	11.0	0.0	0.0	0.0	0.0	0.0	0.0	0.0	0.0	0.0	0.0	0.0	0.0	0.0	0.0	0.0	0.0	0.0	0.0	Bacteria;Proteobacteria;Gammaproteobacteria;Betaproteobacteriales;Burkholderiaceae;Lautropia;metagenome
f449f23d6612ff9a4525f244ba825708	0.0	0.0	11.0	0.0	0.0	0.0	0.0	0.0	0.0	0.0	0.0	0.0	0.0	0.0	0.0	0.0	0.0	0.0	0.0	0.0	0.0	Bacteria;Chloroflexi;KD4-96;uncultured bacterium
b7ade266cd7f9cb6699bd7c1991a8f4b	0.0	0.0	11.0	0.0	0.0	0.0	0.0	0.0	0.0	0.0	0.0	0.0	0.0	0.0	0.0	0.0	0.0	0.0	0.0	0.0	0.0	Bacteria;Elusimicrobia;Lineage IIc;uncultured bacterium
84f56e1249ff366c39bb2e6251460cdf	0.0	0.0	11.0	0.0	0.0	0.0	0.0	0.0	0.0	0.0	0.0	0.0	0.0	0.0	0.0	0.0	0.0	0.0	0.0	0.0	0.0	Bacteria;Proteobacteria;Deltaproteobacteria;Deltaproteobacteria Incertae Sedis;Syntrophorhabdaceae;Syntrophorhabdus;uncultured bacterium
cbb36f330278aede055f984430883752	0.0	0.0	11.0	0.0	0.0	0.0	0.0	0.0	0.0	0.0	0.0	0.0	0.0	0.0	0.0	0.0	0.0	0.0	0.0	0.0	0.0	Bacteria;Verrucomicrobia;Verrucomicrobiae;Pedosphaerales;Pedosphaeraceae;uncultured bacterium
e2e12b6c0e522ee69589dba182b71b47	0.0	0.0	11.0	0.0	0.0	0.0	0.0	0.0	0.0	0.0	0.0	0.0	0.0	0.0	0.0	0.0	0.0	0.0	0.0	0.0	0.0	Archaea;Nanoarchaeaeota;Woesearchaeia;Candidatus Diapherotrites archaeon ADurb.Bin253
31357e2f3c267b1e513f1a4810c10b16	0.0	0.0	11.0	0.0	0.0	0.0	0.0	0.0	0.0	0.0	0.0	0.0	0.0	0.0	0.0	0.0	0.0	0.0	0.0	0.0	0.0	Bacteria;Bacteroidetes;Bacteroidia;Cytophagales;Microscillaceae;OLB12;uncultured bacterium
9f38cc184005fbb7d840bad74911f614	0.0	0.0	3.0	0.0	0.0	0.0	0.0	0.0	0.0	0.0	0.0	0.0	0.0	0.0	0.0	0.0	0.0	0.0	0.0	0.0	0.0	Bacteria;Planctomycetes;Phycisphaerae;Phycisphaerales;AKAU3564 sediment group;uncultured bacterium
a679b76a72a5bf0b346b403cfe997b19	0.0	0.0	0.0	0.0	0.0	0.0	0.0	0.0	0.0	0.0	0.0	0.0	0.0	0.0	0.0	0.0	0.0	0.0	3.0	0.0	0.0	Bacteria;Bacteroidetes;Ignavibacteria;Kryptoniales;BSV26;uncultured bacterium
1ede01d0c93c66b229ec14cffd3fcb79	0.0	0.0	0.0	3.0	0.0	0.0	0.0	0.0	0.0	0.0	0.0	0.0	0.0	0.0	0.0	0.0	0.0	0.0	0.0	0.0	0.0	Bacteria;Chloroflexi;Anaerolineae;Ardenticatenales;uncultured;uncultured organism
4dedae01266d8a2a5ac9aa845a22fc42	0.0	0.0	0.0	0.0	0.0	0.0	0.0	0.0	4.0	0.0	4.0	0.0	0.0	0.0	0.0	0.0	0.0	0.0	0.0	0.0	0.0	Bacteria;Firmicutes;Clostridia;Clostridiales;Peptococcaceae;Cryptanaerobacter;uncultured bacterium
d774e13961bc6e8a7c0cf5673b57cc02	0.0	0.0	0.0	6.0	0.0	0.0	0.0	0.0	0.0	0.0	0.0	5.0	0.0	0.0	0.0	0.0	0.0	0.0	0.0	0.0	0.0	Bacteria;Acidobacteria;Holophagae;Subgroup 7;uncultured bacterium
119f76c1062420beff1500867e6e79e4	0.0	0.0	0.0	0.0	11.0	0.0	0.0	0.0	0.0	0.0	0.0	0.0	0.0	0.0	0.0	0.0	0.0	0.0	0.0	0.0	0.0	Bacteria;Actinobacteria;Thermoleophilia;Gaiellales;uncultured;uncultured soil bacterium
24d469d2f3e5b08e89d1d007608bbaed	0.0	0.0	0.0	0.0	11.0	0.0	0.0	0.0	0.0	0.0	0.0	0.0	0.0	0.0	0.0	0.0	0.0	0.0	0.0	0.0	0.0	Bacteria;Proteobacteria;Alphaproteobacteria;Rhizobiales;Beijerinckiaceae;alphaI cluster;metagenome
364736e689c4cf2c9c923427c0bcaf7a	0.0	0.0	0.0	0.0	11.0	0.0	0.0	0.0	0.0	0.0	0.0	0.0	0.0	0.0	0.0	0.0	0.0	0.0	0.0	0.0	0.0	Bacteria;Proteobacteria;Deltaproteobacteria;Sva0485;uncultured delta proteobacterium
8aaeaf576a4e9c3f313b41c082890193	0.0	0.0	0.0	0.0	11.0	0.0	0.0	0.0	0.0	0.0	0.0	0.0	0.0	0.0	0.0	0.0	0.0	0.0	0.0	0.0	0.0	Bacteria;Bacteroidetes;Bacteroidia;Chitinophagales;Chitinophagaceae;Ferruginibacter
2bc512e332054fb03ded314f42c8c228	0.0	0.0	0.0	0.0	11.0	0.0	0.0	0.0	0.0	0.0	0.0	0.0	0.0	0.0	0.0	0.0	0.0	0.0	0.0	0.0	0.0	Bacteria;Proteobacteria;Deltaproteobacteria;Deltaproteobacteria Incertae Sedis;Syntrophorhabdaceae;Syntrophorhabdus;uncultured bacterium
6daa7415fb0722cf082671285a8affc6	0.0	0.0	0.0	0.0	3.0	0.0	0.0	0.0	0.0	0.0	0.0	0.0	0.0	0.0	0.0	0.0	0.0	8.0	0.0	0.0	0.0	Bacteria;Proteobacteria;Deltaproteobacteria;Myxococcales;Haliangiaceae;Haliangium
f229bc8757981ab84ae78a847d2bcabd	0.0	0.0	0.0	0.0	0.0	11.0	0.0	0.0	0.0	0.0	0.0	0.0	0.0	0.0	0.0	0.0	0.0	0.0	0.0	0.0	0.0	Bacteria;Proteobacteria;Deltaproteobacteria;Myxococcales;Haliangiaceae;Haliangium
315cc59b29f952f699bb4aeb4d739f07	0.0	0.0	0.0	0.0	0.0	11.0	0.0	0.0	0.0	0.0	0.0	0.0	0.0	0.0	0.0	0.0	0.0	0.0	0.0	0.0	0.0	Bacteria;Proteobacteria;Deltaproteobacteria;Desulfobacterales;Desulfobulbaceae;[Desulfobacterium] catecholicum group;uncultured bacterium
144ae47e20d8cefab83ad70b756b1ad0	0.0	0.0	0.0	0.0	0.0	11.0	0.0	0.0	0.0	0.0	0.0	0.0	0.0	0.0	0.0	0.0	0.0	0.0	0.0	0.0	0.0	Bacteria;Nitrospinae;P9X2b3D02;uncultured bacterium
fd40e8e9b466aacb15394860dc1784a5	0.0	0.0	0.0	0.0	0.0	0.0	11.0	0.0	0.0	0.0	0.0	0.0	0.0	0.0	0.0	0.0	0.0	0.0	0.0	0.0	0.0	Bacteria;Proteobacteria;Deltaproteobacteria;Myxococcales;Archangiaceae;Anaeromyxobacter;uncultured bacterium
25d305bcf0fb4c65d21dd21cfcf9d0fc	0.0	0.0	0.0	0.0	0.0	0.0	11.0	0.0	0.0	0.0	0.0	0.0	0.0	0.0	0.0	0.0	0.0	0.0	0.0	0.0	0.0	Bacteria;Proteobacteria;Deltaproteobacteria;Myxococcales;Haliangiaceae;Haliangium;metagenome
5fe178ea3970b2ef4bd3b8fc63e35f71	0.0	0.0	0.0	0.0	0.0	0.0	8.0	0.0	3.0	0.0	0.0	0.0	0.0	0.0	0.0	0.0	0.0	0.0	0.0	0.0	0.0	Bacteria;Firmicutes;Clostridia;Clostridiales;Lachnospiraceae;Vallitalea;uncultured bacterium
c6ceae7ef8b31ecc69a8e227f32da0c1	0.0	0.0	0.0	0.0	0.0	0.0	0.0	11.0	0.0	0.0	0.0	0.0	0.0	0.0	0.0	0.0	0.0	0.0	0.0	0.0	0.0	Bacteria;Actinobacteria;Coriobacteriia;OPB41;uncultured bacterium
51d1df870b5de31d4f7c7d3b0996ed91	0.0	0.0	0.0	0.0	0.0	0.0	0.0	11.0	0.0	0.0	0.0	0.0	0.0	0.0	0.0	0.0	0.0	0.0	0.0	0.0	0.0	Bacteria;Firmicutes;Negativicutes;Selenomonadales;Veillonellaceae;uncultured
0808fdf5a7ca966fc1a60393691bb308	0.0	0.0	0.0	0.0	0.0	0.0	0.0	6.0	0.0	0.0	0.0	0.0	0.0	0.0	0.0	0.0	0.0	0.0	0.0	0.0	0.0	Bacteria;Proteobacteria;Deltaproteobacteria;Myxococcales;uncultured;uncultured bacterium
b7809e6c9eb3a6fa21d04dcb35524d06	0.0	0.0	0.0	0.0	0.0	0.0	0.0	0.0	11.0	0.0	0.0	0.0	0.0	0.0	0.0	0.0	0.0	0.0	0.0	0.0	0.0	Bacteria;Bacteroidetes;Bacteroidia;Bacteroidales;Bacteroidetes vadinHA17;uncultured bacterium
f37aaccef6df5556c5604c6f7e82448e	0.0	0.0	0.0	0.0	0.0	0.0	0.0	0.0	11.0	0.0	0.0	0.0	0.0	0.0	0.0	0.0	0.0	0.0	0.0	0.0	0.0	Bacteria;Firmicutes;Clostridia;Clostridiales;Clostridiaceae 1;Fonticella;uncultured bacterium
350e2ca44f40ce7ba455c4463730785e	0.0	0.0	0.0	0.0	0.0	0.0	0.0	0.0	7.0	0.0	0.0	0.0	0.0	0.0	0.0	0.0	0.0	0.0	0.0	0.0	4.0	Archaea;Euryarchaeota;Methanobacteria;Methanobacteriales;Methanobacteriaceae;Methanobacterium;uncultured archaeon
f0cf8499ca98affa01fb1179b78c4ad6	0.0	0.0	0.0	0.0	0.0	0.0	0.0	0.0	0.0	11.0	0.0	0.0	0.0	0.0	0.0	0.0	0.0	0.0	0.0	0.0	0.0	Bacteria;Proteobacteria;Deltaproteobacteria;Desulfuromonadales;Geobacteraceae;Geobacter
c508e1e8ae8e8caaddbc931c4f436698	0.0	0.0	0.0	0.0	0.0	0.0	0.0	0.0	0.0	0.0	0.0	0.0	11.0	0.0	0.0	0.0	0.0	0.0	0.0	0.0	0.0	Bacteria;Chloroflexi;Anaerolineae;Anaerolineales;Anaerolineaceae;Longilinea;uncultured Chloroflexi bacterium
79b5f67a5503b5fc16a0fff4ca521bd7	0.0	0.0	0.0	0.0	0.0	0.0	0.0	0.0	0.0	0.0	0.0	0.0	0.0	11.0	0.0	0.0	0.0	0.0	0.0	0.0	0.0	Bacteria;Nitrospirae;Thermodesulfovibrionia;uncultured;uncultured bacterium
0f34910f37338a141d04e12b11a5c835	0.0	0.0	0.0	0.0	0.0	0.0	0.0	0.0	0.0	0.0	0.0	0.0	0.0	8.0	0.0	0.0	0.0	0.0	0.0	0.0	0.0	Bacteria;Proteobacteria;Gammaproteobacteria;Betaproteobacteriales;Nitrosomonadaceae;DSSD61;uncultured bacterium
615e845640f2dc5779117748fad40c40	0.0	0.0	0.0	0.0	0.0	0.0	0.0	0.0	0.0	0.0	0.0	0.0	0.0	0.0	11.0	0.0	0.0	0.0	0.0	0.0	0.0	Bacteria;Proteobacteria;Deltaproteobacteria;Syntrophobacterales;Syntrophaceae;Desulfobacca;uncultured bacterium
d099865967b053435d70fd3b3cd47f16	0.0	0.0	0.0	0.0	0.0	0.0	0.0	0.0	0.0	0.0	0.0	0.0	0.0	0.0	0.0	11.0	0.0	0.0	0.0	0.0	0.0	Bacteria;Acidobacteria;Holophagae;Holophagales;Holophagaceae;uncultured;uncultured bacterium
95f4ed18de4b27ac4422e7e03b252fd0	0.0	0.0	0.0	0.0	0.0	0.0	0.0	0.0	0.0	0.0	0.0	0.0	0.0	0.0	0.0	0.0	0.0	9.0	0.0	0.0	0.0	Bacteria;Acidobacteria;Acidobacteriia;Acidobacteriales;uncultured
422a3c019dbe1b529c87ac238b5bafd5	0.0	0.0	0.0	0.0	0.0	0.0	0.0	0.0	0.0	0.0	0.0	0.0	0.0	0.0	0.0	0.0	0.0	11.0	0.0	0.0	0.0	Bacteria;Bacteroidetes;Bacteroidia;Chitinophagales;Chitinophagaceae;Ferruginibacter
0a4893b9a6062b1e61e27c920e0e38ca	0.0	0.0	0.0	0.0	0.0	0.0	0.0	0.0	0.0	0.0	0.0	0.0	0.0	0.0	0.0	0.0	0.0	11.0	0.0	0.0	0.0	Bacteria;Proteobacteria;Gammaproteobacteria;Betaproteobacteriales;Burkholderiaceae
bb7baf95b068afbf7462b4437ef2b884	0.0	0.0	0.0	0.0	0.0	0.0	0.0	0.0	0.0	0.0	0.0	0.0	0.0	0.0	0.0	0.0	0.0	11.0	0.0	0.0	0.0	Bacteria;Proteobacteria;Gammaproteobacteria;Betaproteobacteriales;Rhodocyclaceae
31401483e36a4cf4a8305eca61e748bd	0.0	0.0	0.0	0.0	0.0	0.0	0.0	0.0	0.0	0.0	0.0	0.0	0.0	0.0	0.0	0.0	0.0	11.0	0.0	0.0	0.0	Bacteria;Proteobacteria;Deltaproteobacteria;Sva0485
a4139a8f3921ef59300161ba88202f8e	0.0	0.0	0.0	0.0	0.0	0.0	0.0	0.0	0.0	0.0	0.0	0.0	0.0	0.0	0.0	0.0	0.0	0.0	11.0	0.0	0.0	Bacteria;Bacteroidetes;Bacteroidia;Sphingobacteriales;Lentimicrobiaceae;uncultured bacterium
ddd33e07e9aaa8e0f6d048b102662ace	0.0	0.0	0.0	0.0	0.0	0.0	0.0	0.0	0.0	0.0	0.0	0.0	0.0	0.0	0.0	0.0	0.0	0.0	11.0	0.0	0.0	Bacteria;Proteobacteria;Gammaproteobacteria;Betaproteobacteriales;Burkholderiaceae;Burkholderia-Caballeronia-Paraburkholderia
a889346ae2084c9296621e2dcfcb8f76	0.0	0.0	0.0	0.0	0.0	0.0	0.0	0.0	0.0	0.0	0.0	0.0	0.0	0.0	0.0	0.0	0.0	0.0	7.0	4.0	0.0	Bacteria;Firmicutes;Clostridia;Clostridiales;Christensenellaceae
502fe0d91a4a63700820def15640e03e	0.0	0.0	0.0	0.0	0.0	0.0	0.0	0.0	0.0	0.0	0.0	0.0	0.0	0.0	0.0	0.0	0.0	0.0	0.0	11.0	0.0	Bacteria;Proteobacteria;Alphaproteobacteria;Rhizobiales;Rhizobiaceae;Allorhizobium-Neorhizobium-Pararhizobium-Rhizobium
e03b0675ed49507294a150f8d71f0537	10.0	0.0	0.0	0.0	0.0	0.0	0.0	0.0	0.0	0.0	0.0	0.0	0.0	0.0	0.0	0.0	0.0	0.0	0.0	0.0	0.0	Bacteria;Proteobacteria;Gammaproteobacteria;Betaproteobacteriales;Nitrosomonadaceae;Nitrosomonas;metagenome
9d71ba5cc61e68f09134c5af69914a6f	10.0	0.0	0.0	0.0	0.0	0.0	0.0	0.0	0.0	0.0	0.0	0.0	0.0	0.0	0.0	0.0	0.0	0.0	0.0	0.0	0.0	Bacteria;Bacteroidetes;Bacteroidia;Bacteroidales;Bacteroidetes BD2-2
93dcf30d0d0e27b6deeedc23cdbbf0a7	10.0	0.0	0.0	0.0	0.0	0.0	0.0	0.0	0.0	0.0	0.0	0.0	0.0	0.0	0.0	0.0	0.0	0.0	0.0	0.0	0.0	Bacteria;Spirochaetes;Spirochaetia;Spirochaetales;Spirochaetaceae;Spirochaeta 2;uncultured bacterium
5ed0c903f2bb55b3290fd61b6f9984a1	10.0	0.0	0.0	0.0	0.0	0.0	0.0	0.0	0.0	0.0	0.0	0.0	0.0	0.0	0.0	0.0	0.0	0.0	0.0	0.0	0.0	Bacteria;Bacteroidetes;Ignavibacteria;Kryptoniales;BSV26;uncultured bacterium
61b9d845aeb2d057159523e9dae6ec8e	10.0	0.0	0.0	0.0	0.0	0.0	0.0	0.0	0.0	0.0	0.0	0.0	0.0	0.0	0.0	0.0	0.0	0.0	0.0	0.0	0.0	Bacteria;Proteobacteria;Deltaproteobacteria;Sva0485;uncultured bacterium
49b4c37186b39a93fe03d048dae17088	5.0	0.0	0.0	0.0	0.0	0.0	0.0	0.0	0.0	0.0	0.0	0.0	0.0	0.0	0.0	0.0	0.0	0.0	0.0	0.0	0.0	Bacteria;TA06;uncultured soil bacterium
49c766e9a2431273eaea122f47c61137	5.0	0.0	0.0	0.0	0.0	0.0	0.0	0.0	0.0	0.0	0.0	0.0	0.0	0.0	0.0	0.0	0.0	0.0	0.0	0.0	0.0	Archaea;Nanoarchaeaeota;Woesearchaeia
cb4f2b529ca640b65a40b1ebfa0e02af	5.0	0.0	0.0	0.0	0.0	0.0	0.0	0.0	0.0	0.0	0.0	0.0	0.0	0.0	0.0	0.0	0.0	2.0	0.0	3.0	0.0	Bacteria;Acidobacteria;Subgroup 11
e01defe3e5cdd0a2e948c466f79bfe17	5.0	5.0	0.0	0.0	0.0	0.0	0.0	0.0	0.0	0.0	0.0	0.0	0.0	0.0	0.0	0.0	0.0	0.0	0.0	0.0	0.0	Bacteria;Bacteroidetes;Bacteroidia;Bacteroidales;Dysgonomonadaceae;uncultured
21e0327ee773e8550377f28f0a2e9055	4.0	0.0	0.0	0.0	0.0	0.0	6.0	0.0	0.0	0.0	0.0	0.0	0.0	0.0	0.0	0.0	0.0	0.0	0.0	0.0	0.0	Bacteria
97f9214e2e8309f13e5ee5d68c5df448	2.0	8.0	0.0	0.0	0.0	0.0	0.0	0.0	0.0	0.0	0.0	0.0	0.0	0.0	0.0	0.0	0.0	0.0	0.0	0.0	0.0	Bacteria;Proteobacteria;Deltaproteobacteria;Myxococcales;Haliangiaceae;Haliangium;uncultured bacterium
768b643d6bb2ab8f2ce0a33671cee8ef	2.0	0.0	0.0	0.0	0.0	0.0	0.0	0.0	0.0	0.0	0.0	0.0	0.0	0.0	0.0	0.0	0.0	0.0	0.0	0.0	0.0	Bacteria;Proteobacteria;Deltaproteobacteria;NB1-j
19d15ab1f8fc3e2824c7e6f6b8e1b1df	0.0	0.0	3.0	0.0	0.0	0.0	0.0	0.0	0.0	0.0	0.0	0.0	0.0	0.0	0.0	0.0	0.0	0.0	0.0	0.0	0.0	Bacteria;Bacteroidetes;Rhodothermia;Rhodothermales;Rhodothermaceae;uncultured
0c00738b92821fc018be17f73d63eea7	0.0	5.0	0.0	0.0	0.0	0.0	0.0	0.0	0.0	0.0	0.0	0.0	0.0	0.0	0.0	0.0	0.0	0.0	0.0	0.0	0.0	Bacteria;Proteobacteria;Gammaproteobacteria
3c3861c581adf9b8a8cf01f20fdbaf2c	0.0	0.0	0.0	0.0	0.0	0.0	0.0	0.0	0.0	0.0	0.0	0.0	5.0	0.0	0.0	0.0	0.0	0.0	0.0	0.0	0.0	Bacteria;Planctomycetes;Planctomycetacia;Pirellulales;Pirellulaceae;Pir4 lineage;metagenome
e1829d6924b2c9005391e68b7aa8f207	0.0	0.0	0.0	0.0	0.0	0.0	0.0	0.0	0.0	0.0	0.0	0.0	0.0	0.0	0.0	4.0	0.0	0.0	0.0	0.0	0.0	Bacteria;Chloroflexi;Anaerolineae;Anaerolineales;Anaerolineaceae;uncultured;uncultured Chloroflexi bacterium
ef88b1b374ddbea909c08ac9c759219b	0.0	10.0	0.0	0.0	0.0	0.0	0.0	0.0	0.0	0.0	0.0	0.0	0.0	0.0	0.0	0.0	0.0	0.0	0.0	0.0	0.0	Bacteria;Acidobacteria;Aminicenantia;Aminicenantales;uncultured microorganism
b9bfb4ed00ea3429b02f63b09cde2a10	0.0	10.0	0.0	0.0	0.0	0.0	0.0	0.0	0.0	0.0	0.0	0.0	0.0	0.0	0.0	0.0	0.0	0.0	0.0	0.0	0.0	Bacteria;Chloroflexi;Dehalococcoidia;661239;uncultured bacterium
141d245d91072b9c672b1f34f598cad9	0.0	10.0	0.0	0.0	0.0	0.0	0.0	0.0	0.0	0.0	0.0	0.0	0.0	0.0	0.0	0.0	0.0	0.0	0.0	0.0	0.0	Bacteria;Bacteroidetes;Bacteroidia;Bacteroidales;Bacteroidetes vadinHA17;uncultured bacterium
7ecfcebc9631b90348594eb18578d897	0.0	10.0	0.0	0.0	0.0	0.0	0.0	0.0	0.0	0.0	0.0	0.0	0.0	0.0	0.0	0.0	0.0	0.0	0.0	0.0	0.0	Bacteria;Bacteroidetes;Bacteroidia;Sphingobacteriales;Lentimicrobiaceae;uncultured bacterium
50264f300bdd8f26f9b11d457847a2d1	0.0	10.0	0.0	0.0	0.0	0.0	0.0	0.0	0.0	0.0	0.0	0.0	0.0	0.0	0.0	0.0	0.0	0.0	0.0	0.0	0.0	Bacteria;Proteobacteria;Alphaproteobacteria;Sphingomonadales;Sphingomonadaceae;Novosphingobium;uncultured bacterium
b8328525d7a774179cd7e728f9257a59	0.0	10.0	0.0	0.0	0.0	0.0	0.0	0.0	0.0	0.0	0.0	0.0	0.0	0.0	0.0	0.0	0.0	0.0	0.0	0.0	0.0	Archaea;Nanoarchaeaeota;Woesearchaeia
bdc6b2e04197cd0807b9642cb29259df	0.0	10.0	0.0	0.0	0.0	0.0	0.0	0.0	0.0	0.0	0.0	0.0	0.0	0.0	0.0	0.0	0.0	0.0	0.0	0.0	0.0	Bacteria;Proteobacteria;Alphaproteobacteria;Rhizobiales;Xanthobacteraceae;uncultured
8c0a210ad6d822f78812e1c480947157	0.0	10.0	0.0	0.0	0.0	0.0	0.0	0.0	0.0	0.0	0.0	0.0	0.0	0.0	0.0	0.0	0.0	0.0	0.0	0.0	0.0	Bacteria;Omnitrophicaeota;uncultured bacterium
851671cd883521854839a738e4029430	0.0	4.0	0.0	0.0	0.0	0.0	0.0	0.0	0.0	0.0	0.0	0.0	0.0	0.0	0.0	0.0	0.0	0.0	0.0	0.0	0.0	Bacteria;Chloroflexi;Dehalococcoidia;RBG-13-46-9;uncultured bacterium
f54e4e961e0fae28cffdc5f48b71997a	0.0	0.0	0.0	0.0	0.0	0.0	0.0	0.0	0.0	0.0	0.0	0.0	0.0	0.0	0.0	0.0	0.0	0.0	0.0	0.0	5.0	Bacteria;Firmicutes;Erysipelotrichia;Erysipelotrichales;Erysipelotrichaceae;Erysipelothrix;uncultured bacterium
0c9fec668824c75181f7b1bfbce2bcd5	0.0	0.0	0.0	0.0	0.0	2.0	0.0	0.0	0.0	0.0	0.0	0.0	0.0	0.0	0.0	0.0	0.0	0.0	0.0	0.0	0.0	Bacteria;Proteobacteria;Alphaproteobacteria;Reyranellales;Reyranellaceae;uncultured;uncultured bacterium
3a8c8562818397a571705a405fcbbbfc	0.0	0.0	5.0	0.0	0.0	0.0	0.0	0.0	0.0	0.0	0.0	0.0	0.0	0.0	0.0	0.0	0.0	0.0	0.0	0.0	0.0	Bacteria;Bacteroidetes;Bacteroidia;Bacteroidales;Marinilabiliaceae;[Cytophaga] xylanolytica group;uncultured bacterium
aaf6d120eeb8e67b224421f8694745a2	0.0	0.0	10.0	0.0	0.0	0.0	0.0	0.0	0.0	0.0	0.0	0.0	0.0	0.0	0.0	0.0	0.0	0.0	0.0	0.0	0.0	Bacteria;Chloroflexi;KD4-96;uncultured bacterium
78324d981d48630c56b7b9579da2f33c	0.0	0.0	10.0	0.0	0.0	0.0	0.0	0.0	0.0	0.0	0.0	0.0	0.0	0.0	0.0	0.0	0.0	0.0	0.0	0.0	0.0	Bacteria;Elusimicrobia;Lineage IIa;uncultured bacterium
cbc3b56e6d5b6c59973b2fcb2c73df9a	0.0	0.0	10.0	0.0	0.0	0.0	0.0	0.0	0.0	0.0	0.0	0.0	0.0	0.0	0.0	0.0	0.0	0.0	0.0	0.0	0.0	Bacteria;Bacteroidetes;Bacteroidia;Bacteroidales;Bacteroidetes vadinHA17
829b616b6bb31e7c048c0e9509babf5c	0.0	0.0	10.0	0.0	0.0	0.0	0.0	0.0	0.0	0.0	0.0	0.0	0.0	0.0	0.0	0.0	0.0	0.0	0.0	0.0	0.0	Bacteria;Bacteroidetes;Ignavibacteria;Kryptoniales;BSV26;uncultured bacterium
47587fa3f69d78c9b08b18bb5b4231e8	0.0	0.0	10.0	0.0	0.0	0.0	0.0	0.0	0.0	0.0	0.0	0.0	0.0	0.0	0.0	0.0	0.0	0.0	0.0	0.0	0.0	Bacteria;Proteobacteria;Gammaproteobacteria;Betaproteobacteriales;TRA3-20;metagenome
a42a733be64513e85acabf241a31b6be	0.0	0.0	10.0	0.0	0.0	0.0	0.0	0.0	0.0	0.0	0.0	0.0	0.0	0.0	0.0	0.0	0.0	0.0	0.0	0.0	0.0	Bacteria;Omnitrophicaeota
2dfe716f488a016248915481353fba14	0.0	0.0	10.0	0.0	0.0	0.0	0.0	0.0	0.0	0.0	0.0	0.0	0.0	0.0	0.0	0.0	0.0	0.0	0.0	0.0	0.0	Bacteria;Firmicutes;Clostridia;Clostridiales;Christensenellaceae;uncultured;uncultured bacterium
dba508c91a3d338bbefd8a4769250965	0.0	0.0	10.0	0.0	0.0	0.0	0.0	0.0	0.0	0.0	0.0	0.0	0.0	0.0	0.0	0.0	0.0	0.0	0.0	0.0	0.0	Bacteria;Bacteroidetes;Bacteroidia;Bacteroidales;Bacteroidetes BD2-2;uncultured prokaryote
3f6e0a69f35fdade283832b58d8b3a92	0.0	0.0	10.0	0.0	0.0	0.0	0.0	0.0	0.0	0.0	0.0	0.0	0.0	0.0	0.0	0.0	0.0	0.0	0.0	0.0	0.0	Bacteria;Firmicutes;Clostridia;Clostridiales;Ruminococcaceae;Ruminiclostridium 1;uncultured bacterium
fa69309b1c8f76fb313234713b6ba486	0.0	0.0	10.0	0.0	0.0	0.0	0.0	0.0	0.0	0.0	0.0	0.0	0.0	0.0	0.0	0.0	0.0	0.0	0.0	0.0	0.0	Bacteria;Proteobacteria;Deltaproteobacteria;Myxococcales;Polyangiaceae;Pajaroellobacter;metagenome
cff59466c9163481e335a5625fce3620	0.0	0.0	10.0	0.0	0.0	0.0	0.0	0.0	0.0	0.0	0.0	0.0	0.0	0.0	0.0	0.0	0.0	0.0	0.0	0.0	0.0	Bacteria;Chloroflexi;Anaerolineae;Anaerolineales;Anaerolineaceae;Anaerolinea;uncultured bacterium
07ef431883d0fb73c6211e709f96c8e9	0.0	0.0	10.0	0.0	0.0	0.0	0.0	0.0	0.0	0.0	0.0	0.0	0.0	0.0	0.0	0.0	0.0	0.0	0.0	0.0	0.0	Bacteria;Omnitrophicaeota
a70b83cbaaf606acfdb78362ffeaa506	0.0	0.0	7.0	0.0	0.0	0.0	0.0	0.0	0.0	0.0	0.0	0.0	0.0	0.0	0.0	0.0	0.0	0.0	0.0	0.0	0.0	Bacteria;Proteobacteria;Alphaproteobacteria;uncultured;uncultured soil bacterium
06cd2075edb79d878cc94c20b2fc01f9	0.0	0.0	5.0	0.0	0.0	0.0	0.0	0.0	0.0	0.0	5.0	0.0	0.0	0.0	0.0	0.0	0.0	0.0	0.0	0.0	0.0	Bacteria;Bacteroidetes;Bacteroidia;Bacteroidales;Paludibacteraceae;uncultured;uncultured bacterium
406f6a3c744c101b0b20446f15809f78	0.0	0.0	0.0	0.0	0.0	0.0	0.0	0.0	0.0	0.0	0.0	0.0	0.0	0.0	0.0	0.0	0.0	4.0	0.0	0.0	0.0	Bacteria;Omnitrophicaeota
448ceece36a943169430fc3ab13ae78a	0.0	0.0	0.0	0.0	0.0	0.0	0.0	0.0	0.0	0.0	0.0	5.0	0.0	0.0	0.0	0.0	0.0	0.0	0.0	0.0	0.0	Bacteria;Bacteroidetes;Bacteroidia;Sphingobacteriales;Lentimicrobiaceae
c0c43e825f6e6a91ce553e7a700ba528	0.0	0.0	0.0	10.0	0.0	0.0	0.0	0.0	0.0	0.0	0.0	0.0	0.0	0.0	0.0	0.0	0.0	0.0	0.0	0.0	0.0	Bacteria;Proteobacteria;Gammaproteobacteria;Arenicellales;Arenicellaceae;uncultured;uncultured prokaryote
85b500c64c724c4e4995b50716db47ab	0.0	0.0	0.0	0.0	10.0	0.0	0.0	0.0	0.0	0.0	0.0	0.0	0.0	0.0	0.0	0.0	0.0	0.0	0.0	0.0	0.0	Bacteria;Planctomycetes;Phycisphaerae;Pla1 lineage;uncultured bacterium
d61dd016c9c4c9674cf8f13a96d8d229	0.0	0.0	0.0	0.0	10.0	0.0	0.0	0.0	0.0	0.0	0.0	0.0	0.0	0.0	0.0	0.0	0.0	0.0	0.0	0.0	0.0	Bacteria;Proteobacteria;Deltaproteobacteria;MBNT15;uncultured bacterium
8da2ae6ac1f873ff8eb1fccd57396556	0.0	0.0	0.0	0.0	10.0	0.0	0.0	0.0	0.0	0.0	0.0	0.0	0.0	0.0	0.0	0.0	0.0	0.0	0.0	0.0	0.0	Bacteria;Bacteroidetes;Bacteroidia;Flavobacteriales;Flavobacteriaceae;Flavobacterium
40c0593123d54f8761de7bc600795008	0.0	0.0	0.0	0.0	4.0	0.0	6.0	0.0	0.0	0.0	0.0	0.0	0.0	0.0	0.0	0.0	0.0	0.0	0.0	0.0	0.0	Bacteria;Chloroflexi;KD4-96;uncultured bacterium
75e26b0605ac0d82d02f199d03ebc254	0.0	0.0	0.0	0.0	2.0	0.0	0.0	0.0	0.0	0.0	0.0	0.0	0.0	0.0	0.0	0.0	0.0	0.0	0.0	0.0	0.0	Bacteria;Chloroflexi;Dehalococcoidia;Dehalococcoidales;uncultured;uncultured bacterium
206c0eae4cb99f48ae203368d3a53cd0	0.0	0.0	0.0	0.0	0.0	10.0	0.0	0.0	0.0	0.0	0.0	0.0	0.0	0.0	0.0	0.0	0.0	0.0	0.0	0.0	0.0	Bacteria;Acidobacteria;Holophagae;Subgroup 7
d7d3923c55c25abd407e01bb7e7ba394	0.0	0.0	0.0	0.0	0.0	10.0	0.0	0.0	0.0	0.0	0.0	0.0	0.0	0.0	0.0	0.0	0.0	0.0	0.0	0.0	0.0	Bacteria;Chloroflexi;Anaerolineae;Anaerolineales;Anaerolineaceae;uncultured
987e9b7b4a9eb250f0c21fd9ff924a2b	0.0	0.0	0.0	0.0	0.0	10.0	0.0	0.0	0.0	0.0	0.0	0.0	0.0	0.0	0.0	0.0	0.0	0.0	0.0	0.0	0.0	Bacteria;Firmicutes;Bacilli;Bacillales;Paenibacillaceae;Paenibacillus;uncultured bacterium
cfa64af8d0fdd929de29f4aa1226e82e	0.0	0.0	0.0	0.0	0.0	0.0	10.0	0.0	0.0	0.0	0.0	0.0	0.0	0.0	0.0	0.0	0.0	0.0	0.0	0.0	0.0	Bacteria;Proteobacteria;Deltaproteobacteria;Syntrophobacterales;Syntrophaceae;Desulfomonile;uncultured bacterium
aaf83f92038a3f8fa171a80614a5b58f	0.0	0.0	0.0	0.0	0.0	0.0	10.0	0.0	0.0	0.0	0.0	0.0	0.0	0.0	0.0	0.0	0.0	0.0	0.0	0.0	0.0	Bacteria;Proteobacteria;Gammaproteobacteria;1013-28-CG33;uncultured bacterium
86a266e163a1fe8b74a36daa1a8938bf	0.0	0.0	0.0	0.0	0.0	0.0	10.0	0.0	0.0	0.0	0.0	0.0	0.0	0.0	0.0	0.0	0.0	0.0	0.0	0.0	0.0	Bacteria;Chloroflexi;Anaerolineae;SJA-15;uncultured soil bacterium
f9c387d4afa9b8cf1690e796a14b4582	0.0	0.0	0.0	0.0	0.0	0.0	7.0	0.0	0.0	0.0	0.0	0.0	0.0	0.0	0.0	0.0	0.0	0.0	0.0	0.0	3.0	Bacteria;Proteobacteria;Gammaproteobacteria;Betaproteobacteriales;Nitrosomonadaceae;mle1-7;uncultured bacterium
b383a0f98e44fe8a7452ebf944105c48	0.0	0.0	0.0	0.0	0.0	0.0	5.0	0.0	0.0	5.0	0.0	0.0	0.0	0.0	0.0	0.0	0.0	0.0	0.0	0.0	0.0	Bacteria;Firmicutes;Bacilli;Bacillales;Bacillaceae;Bacillus
f01997d4ab9808f5ec41d3cc8d3388d6	0.0	0.0	0.0	0.0	0.0	0.0	3.0	5.0	0.0	0.0	0.0	0.0	0.0	0.0	0.0	0.0	0.0	0.0	0.0	0.0	0.0	Bacteria;Proteobacteria;Deltaproteobacteria;Sva0485;uncultured delta proteobacterium
3e96262eba9ba1778f3922ba3fc7250f	0.0	0.0	0.0	0.0	0.0	0.0	0.0	10.0	0.0	0.0	0.0	0.0	0.0	0.0	0.0	0.0	0.0	0.0	0.0	0.0	0.0	Bacteria;Bacteroidetes;Bacteroidia;Bacteroidales;Rikenellaceae;uncultured;uncultured Bacteroidetes bacterium
5fa480ed45a1390c042e0c7599f7d078	0.0	0.0	0.0	0.0	0.0	0.0	0.0	10.0	0.0	0.0	0.0	0.0	0.0	0.0	0.0	0.0	0.0	0.0	0.0	0.0	0.0	Bacteria;Bacteroidetes;Bacteroidia;Bacteroidales;Prolixibacteraceae;uncultured;uncultured bacterium
6f9613e0d4508c37c087b710ad5cd2a5	0.0	0.0	0.0	0.0	0.0	0.0	0.0	0.0	10.0	0.0	0.0	0.0	0.0	0.0	0.0	0.0	0.0	0.0	0.0	0.0	0.0	Bacteria;Actinobacteria;Actinobacteria;Micrococcales;Intrasporangiaceae;Tetrasphaera
1a8545e912a6d1e82c1b489375afeef1	0.0	0.0	0.0	0.0	0.0	0.0	0.0	0.0	10.0	0.0	0.0	0.0	0.0	0.0	0.0	0.0	0.0	0.0	0.0	0.0	0.0	Bacteria;Chloroflexi;Anaerolineae;Anaerolineales;Anaerolineaceae;Leptolinea;uncultured soil bacterium
510e30f8bbc9d6041f35fa6cee89f05a	0.0	0.0	0.0	0.0	0.0	0.0	0.0	0.0	10.0	0.0	0.0	0.0	0.0	0.0	0.0	0.0	0.0	0.0	0.0	0.0	0.0	Bacteria;Proteobacteria;Deltaproteobacteria;MBNT15
ecc53a0bb971ef0f146fa8c25adc1367	0.0	0.0	0.0	0.0	0.0	0.0	0.0	0.0	7.0	0.0	0.0	0.0	0.0	0.0	0.0	0.0	0.0	3.0	0.0	0.0	0.0	Bacteria;Chloroflexi;Anaerolineae;Anaerolineales;Anaerolineaceae;uncultured
27d403b4ba6f8d9c6dc739114b0bab83	0.0	0.0	0.0	0.0	0.0	0.0	0.0	0.0	0.0	10.0	0.0	0.0	0.0	0.0	0.0	0.0	0.0	0.0	0.0	0.0	0.0	Bacteria;Bacteroidetes;Ignavibacteria;SJA-28;uncultured bacterium
4962d2abe8caf06e1ee849d02c0b5553	0.0	0.0	0.0	0.0	0.0	0.0	0.0	0.0	0.0	0.0	10.0	0.0	0.0	0.0	0.0	0.0	0.0	0.0	0.0	0.0	0.0	Bacteria;Firmicutes;Clostridia;Clostridiales;Peptococcaceae;Desulfosporosinus;uncultured bacterium
18e667eb768052779a00fac22df71ac2	0.0	0.0	0.0	0.0	0.0	0.0	0.0	0.0	0.0	0.0	10.0	0.0	0.0	0.0	0.0	0.0	0.0	0.0	0.0	0.0	0.0	Bacteria;Chloroflexi;Anaerolineae;Anaerolineales;Anaerolineaceae;uncultured;uncultured Chloroflexi bacterium
4282f6172463643e7047b2c0617f8d6a	0.0	0.0	0.0	0.0	0.0	0.0	0.0	0.0	0.0	0.0	0.0	10.0	0.0	0.0	0.0	0.0	0.0	0.0	0.0	0.0	0.0	Bacteria;Proteobacteria;Deltaproteobacteria;Sva0485
bc9a99e95c42d814dbaeab935b2ba74c	0.0	0.0	0.0	0.0	0.0	0.0	0.0	0.0	0.0	0.0	0.0	10.0	0.0	0.0	0.0	0.0	0.0	0.0	0.0	0.0	0.0	Bacteria;Proteobacteria;Alphaproteobacteria;Rhodobacterales;Rhodobacteraceae
68402fc9be62319f5cd6370e504ef423	0.0	0.0	0.0	0.0	0.0	0.0	0.0	0.0	0.0	0.0	0.0	3.0	0.0	0.0	0.0	0.0	0.0	0.0	0.0	0.0	0.0	Bacteria;Chloroflexi;Anaerolineae;Anaerolineales;Anaerolineaceae;Anaerolinea;uncultured Chloroflexi bacterium
37a5be98d768e9cb7fdd72b766e69cfa	0.0	0.0	0.0	0.0	0.0	0.0	0.0	0.0	0.0	0.0	0.0	0.0	10.0	0.0	0.0	0.0	0.0	0.0	0.0	0.0	0.0	Bacteria;Acidobacteria;Aminicenantia;Aminicenantales
112f1688d5bcdcff856889ccac7fe82c	0.0	0.0	0.0	0.0	0.0	0.0	0.0	0.0	0.0	0.0	0.0	0.0	10.0	0.0	0.0	0.0	0.0	0.0	0.0	0.0	0.0	Bacteria;Proteobacteria;Gammaproteobacteria;Competibacterales;Competibacteraceae;Candidatus Competibacter
5fb0fa1e5fbd5ada032756faeb1065ab	0.0	0.0	0.0	0.0	0.0	0.0	0.0	0.0	0.0	0.0	0.0	0.0	10.0	0.0	0.0	0.0	0.0	0.0	0.0	0.0	0.0	Bacteria;Cyanobacteria;Oxyphotobacteria;Chloroplast;Virgulinella fragilis
21cc6cf69493d4a97e8592060661e83b	0.0	0.0	0.0	0.0	0.0	0.0	0.0	0.0	0.0	0.0	0.0	0.0	10.0	0.0	0.0	0.0	0.0	0.0	0.0	0.0	0.0	Bacteria;Proteobacteria;Deltaproteobacteria;Oligoflexales;0319-6G20
07bb435c2a1216c1ae2cb4cb6f4d4e5c	0.0	0.0	0.0	0.0	0.0	0.0	0.0	0.0	0.0	0.0	0.0	0.0	10.0	0.0	0.0	0.0	0.0	0.0	0.0	0.0	0.0	Bacteria;Verrucomicrobia;Verrucomicrobiae;Pedosphaerales;Pedosphaeraceae;uncultured bacterium
09d93b4ca3b9cd3d457a4b9e148ebe98	0.0	0.0	0.0	0.0	0.0	0.0	0.0	0.0	0.0	0.0	0.0	0.0	10.0	0.0	0.0	0.0	0.0	0.0	0.0	0.0	0.0	Bacteria;Proteobacteria;Gammaproteobacteria;Methylococcales;Methylomonaceae;Methyloglobulus;uncultured bacterium
4cba4b530adddc153bd178d766aba268	0.0	0.0	0.0	0.0	0.0	0.0	0.0	0.0	0.0	0.0	0.0	0.0	0.0	10.0	0.0	0.0	0.0	0.0	0.0	0.0	0.0	Bacteria;Chloroflexi;Anaerolineae;Anaerolineales;Anaerolineaceae;uncultured;uncultured Chloroflexi bacterium
f7915d2de494304a11226b3f0047a39b	0.0	0.0	0.0	0.0	0.0	0.0	0.0	0.0	0.0	0.0	0.0	0.0	0.0	10.0	0.0	0.0	0.0	0.0	0.0	0.0	0.0	Archaea;Euryarchaeota;Methanomicrobia;Methanomicrobiales;Methanoregulaceae;Methanolinea;uncultured Methanomicrobiales archaeon
0cc9ce449ded7b62cd34f30641b8a234	0.0	0.0	0.0	0.0	0.0	0.0	0.0	0.0	0.0	0.0	0.0	0.0	0.0	10.0	0.0	0.0	0.0	0.0	0.0	0.0	0.0	Bacteria;Bacteroidetes;Bacteroidia;Chitinophagales;Saprospiraceae;uncultured;uncultured bacterium
1c85afa101eec3c5e63c6b9bb919c518	0.0	0.0	0.0	0.0	0.0	0.0	0.0	0.0	0.0	0.0	0.0	0.0	0.0	10.0	0.0	0.0	0.0	0.0	0.0	0.0	0.0	Bacteria;Proteobacteria;Deltaproteobacteria;Syntrophobacterales;Syntrophaceae;Smithella;uncultured bacterium
36e74887481a7496cc2f8c2781513b61	0.0	0.0	0.0	0.0	0.0	0.0	0.0	0.0	0.0	0.0	0.0	0.0	0.0	10.0	0.0	0.0	0.0	0.0	0.0	0.0	0.0	Bacteria;Actinobacteria;Actinobacteria;Micrococcales;Microbacteriaceae
2b73d11c3ea19d4727a3ca0c23286dc4	0.0	0.0	0.0	0.0	0.0	0.0	0.0	0.0	0.0	0.0	0.0	0.0	0.0	5.0	0.0	0.0	5.0	0.0	0.0	0.0	0.0	Bacteria;Proteobacteria;Deltaproteobacteria;MBNT15;uncultured bacterium
1cdce63a5375e74f3fd68000ec1b375b	0.0	0.0	0.0	0.0	0.0	0.0	0.0	0.0	0.0	0.0	0.0	0.0	0.0	5.0	0.0	0.0	5.0	0.0	0.0	0.0	0.0	Bacteria;Proteobacteria;Deltaproteobacteria;Desulfarculales;Desulfarculaceae;Desulfatiglans
d942c816df96fb57b5b94006606a2948	0.0	0.0	0.0	0.0	0.0	0.0	0.0	0.0	0.0	0.0	0.0	0.0	0.0	0.0	0.0	10.0	0.0	0.0	0.0	0.0	0.0	Bacteria;Chloroflexi;Anaerolineae;Anaerolineales;Anaerolineaceae;uncultured
28f31ca56c3f31b020cb4987b693e2cc	0.0	0.0	0.0	0.0	0.0	0.0	0.0	0.0	0.0	0.0	0.0	0.0	0.0	0.0	0.0	10.0	0.0	0.0	0.0	0.0	0.0	Bacteria;Proteobacteria;Gammaproteobacteria;Methylococcales;Methylomonaceae;Methylobacter
4cb202aa78f6d1762b4d0db52719814a	0.0	0.0	0.0	0.0	0.0	0.0	0.0	0.0	0.0	0.0	0.0	0.0	0.0	0.0	0.0	0.0	10.0	0.0	0.0	0.0	0.0	Bacteria;Proteobacteria;Gammaproteobacteria;Betaproteobacteriales;Burkholderiaceae
d23d83b0d2a45aff970a2edbbff571cb	0.0	0.0	0.0	0.0	0.0	0.0	0.0	0.0	0.0	0.0	0.0	0.0	0.0	0.0	0.0	0.0	10.0	0.0	0.0	0.0	0.0	Bacteria;Chloroflexi;Anaerolineae;RBG-13-54-9
f43b7a236bf0db20e52917a9ddb1f1ac	0.0	0.0	0.0	0.0	0.0	0.0	0.0	0.0	0.0	0.0	0.0	0.0	0.0	0.0	0.0	0.0	10.0	0.0	0.0	0.0	0.0	Bacteria;Chloroflexi;Anaerolineae;Anaerolineales;Anaerolineaceae;uncultured;uncultured Chloroflexi bacterium
53779dacd13c95cae7c5af27eb7725db	0.0	0.0	0.0	0.0	0.0	0.0	0.0	0.0	0.0	0.0	0.0	0.0	0.0	0.0	0.0	0.0	0.0	5.0	0.0	0.0	0.0	Bacteria;Acidobacteria;Subgroup 6;metagenome
07859dcbd7fc852d0a4fea9a80436e19	0.0	0.0	0.0	0.0	0.0	0.0	0.0	0.0	0.0	0.0	0.0	0.0	0.0	0.0	0.0	0.0	0.0	5.0	0.0	0.0	0.0	Bacteria;Proteobacteria;Deltaproteobacteria;Myxococcales;UASB-TL25;uncultured bacterium
a2a6cf0c916ddbd07a9839345ca2f8fd	0.0	0.0	0.0	0.0	0.0	0.0	0.0	0.0	0.0	0.0	0.0	0.0	0.0	0.0	0.0	0.0	0.0	0.0	10.0	0.0	0.0	Bacteria;Proteobacteria;Deltaproteobacteria;Sva0485;uncultured delta proteobacterium
fd38b7c01b8addef2585cf2a850d50d9	0.0	0.0	0.0	0.0	0.0	0.0	0.0	0.0	0.0	0.0	0.0	0.0	0.0	0.0	0.0	0.0	0.0	0.0	10.0	0.0	0.0	Bacteria;Firmicutes;Clostridia;Clostridiales;Ruminococcaceae;Ruminiclostridium;uncultured Firmicutes bacterium
1a92c0435d24a1387ab88d3d21aa8b9b	0.0	0.0	0.0	0.0	0.0	0.0	0.0	0.0	0.0	0.0	0.0	0.0	0.0	0.0	0.0	0.0	0.0	0.0	10.0	0.0	0.0	Bacteria;Chloroflexi;Anaerolineae;Anaerolineales;Anaerolineaceae
83c6d9ccd024094080e81279b8e166d0	0.0	0.0	0.0	0.0	0.0	0.0	0.0	0.0	0.0	0.0	0.0	0.0	0.0	0.0	0.0	0.0	0.0	0.0	10.0	0.0	0.0	Bacteria;Chloroflexi;Anaerolineae;Anaerolineales;Anaerolineaceae;Leptolinea;uncultured bacterium
83151aeb62ed9f905755cfc4bbe9a7a9	0.0	0.0	0.0	0.0	0.0	0.0	0.0	0.0	0.0	0.0	0.0	0.0	0.0	0.0	0.0	0.0	0.0	0.0	10.0	0.0	0.0	Bacteria;Chloroflexi;Anaerolineae;SJA-15;uncultured bacterium
e0f39e27b20236719518c05b1596616c	0.0	0.0	0.0	0.0	0.0	0.0	0.0	0.0	0.0	0.0	0.0	0.0	0.0	0.0	0.0	0.0	0.0	0.0	0.0	10.0	0.0	Bacteria;Nitrospirae;Thermodesulfovibrionia;uncultured;uncultured bacterium
6514d50035d1edb19e6d6d0465fce52a	0.0	0.0	0.0	0.0	0.0	0.0	0.0	0.0	0.0	0.0	0.0	0.0	0.0	0.0	0.0	0.0	0.0	0.0	0.0	0.0	10.0	Bacteria;Firmicutes;Clostridia;Clostridiales;Family XIII;Anaerovorax;uncultured bacterium
542ba5424cfd9e920c44026edb532102	9.0	0.0	0.0	0.0	0.0	0.0	0.0	0.0	0.0	0.0	0.0	0.0	0.0	0.0	0.0	0.0	0.0	0.0	0.0	0.0	0.0	Bacteria;Proteobacteria;Gammaproteobacteria;Betaproteobacteriales;Nitrosomonadaceae;oc32;uncultured bacterium
3d348db5ecc470d1decf49deda374d6e	9.0	0.0	0.0	0.0	0.0	0.0	0.0	0.0	0.0	0.0	0.0	0.0	0.0	0.0	0.0	0.0	0.0	0.0	0.0	0.0	0.0	Bacteria;Proteobacteria;Deltaproteobacteria;Myxococcales;MidBa8;uncultured organism
36990409d8281fc1f0f8cc096cad075d	9.0	0.0	0.0	0.0	0.0	0.0	0.0	0.0	0.0	0.0	0.0	0.0	0.0	0.0	0.0	0.0	0.0	0.0	0.0	0.0	0.0	Bacteria;Proteobacteria;Deltaproteobacteria;Desulfuromonadales;Geobacteraceae;Geobacter;uncultured bacterium
7c6fc760f57fcf70f9f5c01491cba6d3	9.0	0.0	0.0	0.0	0.0	0.0	0.0	0.0	0.0	0.0	0.0	0.0	0.0	0.0	0.0	0.0	0.0	0.0	0.0	0.0	0.0	Bacteria;Proteobacteria;Gammaproteobacteria;Betaproteobacteriales;Nitrosomonadaceae;Ellin6067
11988ebd5aa66f3c19ca44619ffa55a8	9.0	0.0	0.0	0.0	0.0	0.0	0.0	0.0	0.0	0.0	0.0	0.0	0.0	0.0	0.0	0.0	0.0	0.0	0.0	0.0	0.0	Bacteria;FCPU426;uncultured bacterium
5843ead9d753fc436a08b2ffbfe0ba2a	9.0	0.0	0.0	0.0	0.0	0.0	0.0	0.0	0.0	0.0	0.0	0.0	0.0	0.0	0.0	0.0	0.0	0.0	0.0	0.0	0.0	Bacteria;Firmicutes;Bacilli;Bacillales;Planococcaceae;Rummeliibacillus;Rummeliibacillus pycnus
a47b5c209b635cdbd585941aee3e3883	9.0	0.0	0.0	0.0	0.0	0.0	0.0	0.0	0.0	0.0	0.0	0.0	0.0	0.0	0.0	0.0	0.0	0.0	0.0	0.0	0.0	Bacteria;Planctomycetes;Planctomycetacia;Pirellulales;Pirellulaceae;uncultured;uncultured bacterium
f7125426733cf1555ab6a3aae340d485	9.0	0.0	0.0	0.0	0.0	0.0	0.0	0.0	0.0	0.0	0.0	0.0	0.0	0.0	0.0	0.0	0.0	0.0	0.0	0.0	0.0	Bacteria;Proteobacteria;Deltaproteobacteria;Myxococcales;P3OB-42
ac9eee17380f8145a9a5e45bb8dc532a	9.0	0.0	0.0	0.0	0.0	0.0	0.0	0.0	0.0	0.0	0.0	0.0	0.0	0.0	0.0	0.0	0.0	0.0	0.0	0.0	0.0	Bacteria;Proteobacteria;Deltaproteobacteria;Myxococcales;UASB-TL25;uncultured bacterium
c4ccb19243c2216422c567a148fbbdbf	9.0	0.0	0.0	0.0	0.0	0.0	0.0	0.0	0.0	0.0	0.0	0.0	0.0	0.0	0.0	0.0	0.0	0.0	0.0	0.0	0.0	Bacteria;Spirochaetes;Leptospirae;Leptospirales;Leptospiraceae;RBG-16-49-21;uncultured organism
ca06c0c8fc13c5122030a427d51e1aba	9.0	0.0	0.0	0.0	0.0	0.0	0.0	0.0	0.0	0.0	0.0	0.0	0.0	0.0	0.0	0.0	0.0	0.0	0.0	0.0	0.0	Bacteria;Verrucomicrobia;Verrucomicrobiae;Opitutales;Opitutaceae;Lacunisphaera;uncultured bacterium
f5f7430b2544fd4bb5bb2519406f1884	9.0	0.0	0.0	0.0	0.0	0.0	0.0	0.0	0.0	0.0	0.0	0.0	0.0	0.0	0.0	0.0	0.0	0.0	0.0	0.0	0.0	Bacteria;Proteobacteria;Gammaproteobacteria;Betaproteobacteriales;Nitrosomonadaceae;MND1;uncultured bacterium
813796ad97171094c2a0df8721a20742	9.0	0.0	0.0	0.0	0.0	0.0	0.0	0.0	0.0	0.0	0.0	0.0	0.0	0.0	0.0	0.0	0.0	0.0	0.0	0.0	0.0	Bacteria;Proteobacteria;Alphaproteobacteria;Rhizobiales;Xanthobacteraceae;uncultured
4f414dba4eb47f768654f2d46de2d2d2	9.0	0.0	0.0	0.0	0.0	0.0	0.0	0.0	0.0	0.0	0.0	0.0	0.0	0.0	0.0	0.0	0.0	0.0	0.0	0.0	0.0	Bacteria;Omnitrophicaeota;uncultured Omnitrophica bacterium
316ae54c3b5bd9979e0f6bcf94f640f5	9.0	0.0	0.0	0.0	0.0	0.0	0.0	0.0	0.0	0.0	0.0	0.0	0.0	0.0	0.0	0.0	0.0	0.0	0.0	0.0	0.0	Bacteria;Proteobacteria;Gammaproteobacteria;Betaproteobacteriales;Rhodocyclaceae;Propionivibrio;uncultured bacterium
9cb9438c1c078238f5cec103bde3dec9	9.0	0.0	0.0	0.0	0.0	0.0	0.0	0.0	0.0	0.0	0.0	0.0	0.0	0.0	0.0	0.0	0.0	0.0	0.0	0.0	0.0	Bacteria;Proteobacteria;Gammaproteobacteria;MBMPE27;uncultured bacterium
ae40a1586b09ec89e3891ed6fe2bb2d9	9.0	0.0	0.0	0.0	0.0	0.0	0.0	0.0	0.0	0.0	0.0	0.0	0.0	0.0	0.0	0.0	0.0	0.0	0.0	0.0	0.0	Bacteria;Acidobacteria;Subgroup 22;uncultured bacterium
a969563c7b2f4fb6200c649441a80c5c	9.0	0.0	0.0	0.0	0.0	0.0	0.0	0.0	0.0	0.0	0.0	0.0	0.0	0.0	0.0	0.0	0.0	0.0	0.0	0.0	0.0	Bacteria;Proteobacteria;Deltaproteobacteria;Myxococcales;Phaselicystidaceae;Phaselicystis;uncultured bacterium
4876b4b1c39bd6af0426891e87150302	9.0	0.0	0.0	0.0	0.0	0.0	0.0	0.0	0.0	0.0	0.0	0.0	0.0	0.0	0.0	0.0	0.0	0.0	0.0	0.0	0.0	Bacteria;Verrucomicrobia;Verrucomicrobiae;Pedosphaerales;Pedosphaeraceae;uncultured bacterium
908bdd83672651138fdb300567efb9e6	7.0	0.0	0.0	0.0	0.0	0.0	0.0	0.0	2.0	0.0	0.0	0.0	0.0	0.0	0.0	0.0	0.0	0.0	0.0	0.0	0.0	Bacteria;Bacteroidetes;Bacteroidia;Bacteroidales;SB-5;uncultured bacterium
1f026c4328dec37e04d3acea9b50bd8b	6.0	0.0	0.0	0.0	0.0	0.0	0.0	0.0	0.0	0.0	0.0	0.0	0.0	0.0	0.0	0.0	0.0	0.0	0.0	0.0	0.0	Bacteria;Elusimicrobia;Endomicrobia;Endomicrobiales;Endomicrobiaceae;Candidatus Endomicrobium;uncultured bacterium
d0f5b36943f55d1ff5c36eef91b7a523	6.0	0.0	0.0	0.0	0.0	0.0	0.0	0.0	0.0	0.0	0.0	3.0	0.0	0.0	0.0	0.0	0.0	0.0	0.0	0.0	0.0	Bacteria;Caldiserica;Caldisericia;Caldisericales;WCHB1-02;uncultured bacterium
0cc2f6b665ec5c52c536620d02fadec2	4.0	0.0	0.0	0.0	0.0	0.0	0.0	0.0	0.0	0.0	0.0	0.0	0.0	0.0	0.0	0.0	0.0	0.0	0.0	0.0	0.0	Bacteria;Latescibacteria
31c902f0df732b366799dfc01e4c4f28	2.0	7.0	0.0	0.0	0.0	0.0	0.0	0.0	0.0	0.0	0.0	0.0	0.0	0.0	0.0	0.0	0.0	0.0	0.0	0.0	0.0	Bacteria;Cyanobacteria;Oxyphotobacteria;Chloroplast;Euglena agilis
d6c3ab96ff0afac693e4170902768152	0.0	0.0	0.0	0.0	0.0	0.0	5.0	0.0	0.0	0.0	0.0	0.0	0.0	0.0	0.0	0.0	0.0	0.0	0.0	0.0	0.0	Bacteria;Zixibacteria;uncultured bacterium
e38b7ae95345775d32afcf5aefaf7dcb	0.0	5.0	0.0	0.0	0.0	0.0	0.0	0.0	0.0	0.0	0.0	0.0	0.0	0.0	0.0	0.0	0.0	0.0	0.0	0.0	0.0	Bacteria;Epsilonbacteraeota;Campylobacteria;Campylobacterales;Sulfurovaceae;Sulfurovum
8657b5cda68031ba1e6c035ba40c8129	0.0	0.0	0.0	0.0	0.0	0.0	6.0	0.0	0.0	0.0	0.0	0.0	0.0	0.0	0.0	0.0	0.0	0.0	0.0	0.0	0.0	Bacteria;Bacteroidetes;Bacteroidia;Chitinophagales;Saprospiraceae;uncultured
5ba51e14021f5c0554cb2c2f9b4b7ca5	0.0	0.0	0.0	0.0	0.0	0.0	0.0	0.0	0.0	0.0	0.0	0.0	4.0	2.0	0.0	0.0	0.0	0.0	0.0	0.0	0.0	Bacteria;Gemmatimonadetes;Gemmatimonadetes;Gemmatimonadales;Gemmatimonadaceae;uncultured;uncultured soil bacterium
b934e43fac43faa9b5adeaf2c5ee54dc	0.0	0.0	0.0	0.0	0.0	4.0	3.0	0.0	0.0	0.0	0.0	0.0	0.0	0.0	0.0	0.0	0.0	0.0	0.0	0.0	0.0	Bacteria;Bacteroidetes;Bacteroidia;Sphingobacteriales;Lentimicrobiaceae
9d5136e633dbfff5c5b80cfe2868a87e	0.0	0.0	0.0	0.0	0.0	0.0	4.0	0.0	0.0	0.0	0.0	0.0	0.0	0.0	0.0	0.0	0.0	0.0	0.0	0.0	0.0	Bacteria;LCP-89;uncultured bacterium
1bbfea6ca5332eb69070a050d5c8e552	0.0	5.0	0.0	0.0	0.0	0.0	0.0	0.0	0.0	0.0	0.0	0.0	0.0	0.0	0.0	0.0	0.0	0.0	0.0	0.0	0.0	Bacteria;Modulibacteria;Moduliflexia;Moduliflexales;Moduliflexaceae;uncultured bacterium
d2a679b42a42d0874524e711c0773de4	0.0	5.0	0.0	0.0	0.0	0.0	0.0	0.0	0.0	0.0	0.0	0.0	0.0	0.0	0.0	0.0	0.0	0.0	0.0	0.0	0.0	Bacteria;Firmicutes;Erysipelotrichia;Erysipelotrichales;Erysipelotrichaceae;Dielma;uncultured bacterium
c55e68659399770d22a76446d56a969e	0.0	9.0	0.0	0.0	0.0	0.0	0.0	0.0	0.0	0.0	0.0	0.0	0.0	0.0	0.0	0.0	0.0	0.0	0.0	0.0	0.0	Bacteria;Verrucomicrobia;Verrucomicrobiae;Pedosphaerales;Pedosphaeraceae;uncultured bacterium
6ff0d5be8ab4857b27e1822420818f4f	0.0	9.0	0.0	0.0	0.0	0.0	0.0	0.0	0.0	0.0	0.0	0.0	0.0	0.0	0.0	0.0	0.0	0.0	0.0	0.0	0.0	Bacteria;Rokubacteria;NC10;Methylomirabilales;Methylomirabilaceae;Z114MB74;uncultured bacterium
1666cb33716be4971b5224d670af6b63	0.0	9.0	0.0	0.0	0.0	0.0	0.0	0.0	0.0	0.0	0.0	0.0	0.0	0.0	0.0	0.0	0.0	0.0	0.0	0.0	0.0	Bacteria;Elusimicrobia;Lineage IIc;uncultured bacterium
d53dd064f13ba2ae510eef925ca7b8ea	0.0	9.0	0.0	0.0	0.0	0.0	0.0	0.0	0.0	0.0	0.0	0.0	0.0	0.0	0.0	0.0	0.0	0.0	0.0	0.0	0.0	Bacteria;Acidobacteria;Subgroup 22
d6f2ab7dc709f7b0fea2fa9be9f2b401	0.0	9.0	0.0	0.0	0.0	0.0	0.0	0.0	0.0	0.0	0.0	0.0	0.0	0.0	0.0	0.0	0.0	0.0	0.0	0.0	0.0	Bacteria;Lentisphaerae;Oligosphaeria;Oligosphaerales;Lenti-02;uncultured bacterium
aed0e6a2427691dfb98f08cabe284e84	0.0	9.0	0.0	0.0	0.0	0.0	0.0	0.0	0.0	0.0	0.0	0.0	0.0	0.0	0.0	0.0	0.0	0.0	0.0	0.0	0.0	Bacteria;Bacteroidetes;Bacteroidia;Flavobacteriales;Crocinitomicaceae;Fluviicola;uncultured bacterium
16456aa8e8627066fb3c8242f239b53d	0.0	9.0	0.0	0.0	0.0	0.0	0.0	0.0	0.0	0.0	0.0	0.0	0.0	0.0	0.0	0.0	0.0	0.0	0.0	0.0	0.0	Bacteria;Proteobacteria;Deltaproteobacteria;Myxococcales;MidBa8;uncultured bacterium
8589b4c5e2c0ee80d0ff22ce14adc80b	0.0	9.0	0.0	0.0	0.0	0.0	0.0	0.0	0.0	0.0	0.0	0.0	0.0	0.0	0.0	0.0	0.0	0.0	0.0	0.0	0.0	Bacteria;Cyanobacteria;Oxyphotobacteria;Synechococcales;Cyanobiaceae;Cyanobium PCC-6307;uncultured bacterium
42a5e63b5fa9169ffb2c6fba661d2913	0.0	9.0	0.0	0.0	0.0	0.0	0.0	0.0	0.0	0.0	0.0	0.0	0.0	0.0	0.0	0.0	0.0	0.0	0.0	0.0	0.0	Bacteria;Proteobacteria;Deltaproteobacteria;Myxococcales;Haliangiaceae;Haliangium
d63a1bc3955b911c592e145eb5a1c4cb	0.0	9.0	0.0	0.0	0.0	0.0	0.0	0.0	0.0	0.0	0.0	0.0	0.0	0.0	0.0	0.0	0.0	0.0	0.0	0.0	0.0	Bacteria;Bacteroidetes;Bacteroidia;Cytophagales;Microscillaceae;uncultured;metagenome
305dd095988144674f72dd85650b132e	0.0	9.0	0.0	0.0	0.0	0.0	0.0	0.0	0.0	0.0	0.0	0.0	0.0	0.0	0.0	0.0	0.0	0.0	0.0	0.0	0.0	Bacteria;Omnitrophicaeota;uncultured bacterium
c319ad67da25cfc4b1def606a9c49210	0.0	9.0	0.0	0.0	0.0	0.0	0.0	0.0	0.0	0.0	0.0	0.0	0.0	0.0	0.0	0.0	0.0	0.0	0.0	0.0	0.0	Bacteria;Bacteroidetes;Bacteroidia;Cytophagales;Microscillaceae;uncultured
47f2617de53ce85d035fd4d1cc587272	0.0	9.0	0.0	0.0	0.0	0.0	0.0	0.0	0.0	0.0	0.0	0.0	0.0	0.0	0.0	0.0	0.0	0.0	0.0	0.0	0.0	Bacteria;Bacteroidetes;Bacteroidia;Chitinophagales;Chitinophagaceae;uncultured
1f4e37991181e38a5f995fd4684b9b89	0.0	9.0	0.0	0.0	0.0	0.0	0.0	0.0	0.0	0.0	0.0	0.0	0.0	0.0	0.0	0.0	0.0	0.0	0.0	0.0	0.0	Bacteria;Latescibacteria;uncultured bacterium
b778776a3d0a7419cc9baaddf296b297	0.0	9.0	0.0	0.0	0.0	0.0	0.0	0.0	0.0	0.0	0.0	0.0	0.0	0.0	0.0	0.0	0.0	0.0	0.0	0.0	0.0	Bacteria;Proteobacteria;Deltaproteobacteria;Desulfarculales;Desulfarculaceae;uncultured;uncultured bacterium
d06e68a3ff28d31dc7b3879b366e8dc8	0.0	9.0	0.0	0.0	0.0	0.0	0.0	0.0	0.0	0.0	0.0	0.0	0.0	0.0	0.0	0.0	0.0	0.0	0.0	0.0	0.0	Bacteria
647965e9f7c572b64d8bd56186d1a6f7	0.0	9.0	0.0	0.0	0.0	0.0	0.0	0.0	0.0	0.0	0.0	0.0	0.0	0.0	0.0	0.0	0.0	0.0	0.0	0.0	0.0	Bacteria;Proteobacteria;Deltaproteobacteria;Sva0485
a6b5f853a83347e35d78d68dc55b85a6	0.0	9.0	0.0	0.0	0.0	0.0	0.0	0.0	0.0	0.0	0.0	0.0	0.0	0.0	0.0	0.0	0.0	0.0	0.0	0.0	0.0	Bacteria;Bacteroidetes;Bacteroidia;Sphingobacteriales;AKYH767;uncultured bacterium
b46a871070e69fd539b3674ec56c923b	0.0	6.0	0.0	0.0	0.0	0.0	0.0	0.0	0.0	0.0	0.0	0.0	0.0	0.0	0.0	0.0	0.0	0.0	0.0	0.0	0.0	Bacteria;Modulibacteria;Moduliflexia;Moduliflexales;Moduliflexaceae
42b9616f7becd619f0021d1bd153f9f8	0.0	6.0	0.0	0.0	0.0	0.0	0.0	0.0	0.0	0.0	0.0	0.0	0.0	0.0	0.0	0.0	0.0	0.0	0.0	0.0	0.0	Bacteria;Bacteroidetes;Bacteroidia;Chitinophagales;Chitinophagaceae;Chitinophaga;uncultured bacterium
77c483cf9e949ae49272e3ca0da65dd3	0.0	3.0	0.0	0.0	0.0	0.0	0.0	0.0	0.0	0.0	0.0	0.0	0.0	0.0	0.0	0.0	0.0	0.0	0.0	0.0	0.0	Bacteria;Planctomycetes;OM190;metagenome
61c99e8c05e4ec601235ebdd8cee0f9b	0.0	0.0	0.0	0.0	0.0	0.0	0.0	0.0	0.0	0.0	0.0	0.0	0.0	0.0	4.0	0.0	0.0	0.0	0.0	0.0	0.0	Bacteria;Proteobacteria;Deltaproteobacteria;Bdellovibrionales;Bacteriovoracaceae;Bacteriovorax;uncultured bacterium
5011a0ea9d7402163345550ceb728e0d	0.0	0.0	0.0	0.0	0.0	0.0	0.0	4.0	0.0	0.0	0.0	0.0	0.0	0.0	0.0	0.0	0.0	0.0	0.0	0.0	0.0	Bacteria;WPS-2;uncultured bacterium
a5482f94014cb031e2950296a8e2d7a9	0.0	0.0	2.0	0.0	0.0	0.0	0.0	0.0	0.0	0.0	0.0	0.0	0.0	0.0	0.0	0.0	0.0	0.0	0.0	0.0	0.0	Bacteria;Bacteroidetes;Ignavibacteria;Kryptoniales;BSV26;uncultured bacterium
14c0b893eae8dac640798e24f80e1bab	0.0	0.0	9.0	0.0	0.0	0.0	0.0	0.0	0.0	0.0	0.0	0.0	0.0	0.0	0.0	0.0	0.0	0.0	0.0	0.0	0.0	Bacteria;Proteobacteria;Gammaproteobacteria;Coxiellales;Coxiellaceae;Coxiella;uncultured Coxiellaceae bacterium
42d8a52dced33824146777f1e53d6175	0.0	0.0	9.0	0.0	0.0	0.0	0.0	0.0	0.0	0.0	0.0	0.0	0.0	0.0	0.0	0.0	0.0	0.0	0.0	0.0	0.0	Bacteria;Chloroflexi;Anaerolineae;SBR1031;uncultured bacterium
4c3c3b1553b545d14c80d103e0281b09	0.0	0.0	9.0	0.0	0.0	0.0	0.0	0.0	0.0	0.0	0.0	0.0	0.0	0.0	0.0	0.0	0.0	0.0	0.0	0.0	0.0	Archaea;Nanoarchaeaeota;Woesearchaeia
85a9d89bb98ae17ff558093574ee8781	0.0	0.0	9.0	0.0	0.0	0.0	0.0	0.0	0.0	0.0	0.0	0.0	0.0	0.0	0.0	0.0	0.0	0.0	0.0	0.0	0.0	Bacteria;Proteobacteria;Gammaproteobacteria;Betaproteobacteriales;Nitrosomonadaceae;MND1
2f27af1a935fc28a8781a3a2d5826837	0.0	0.0	9.0	0.0	0.0	0.0	0.0	0.0	0.0	0.0	0.0	0.0	0.0	0.0	0.0	0.0	0.0	0.0	0.0	0.0	0.0	Bacteria;Proteobacteria;Gammaproteobacteria;Betaproteobacteriales;Rhodocyclaceae;Candidatus Accumulibacter
1f5a27a777dac395f8041f2756805c0a	0.0	0.0	9.0	0.0	0.0	0.0	0.0	0.0	0.0	0.0	0.0	0.0	0.0	0.0	0.0	0.0	0.0	0.0	0.0	0.0	0.0	Bacteria;Actinobacteria;Actinobacteria;Micromonosporales;Micromonosporaceae
883301c9ec92c086b1a995f4ac69766f	0.0	0.0	9.0	0.0	0.0	0.0	0.0	0.0	0.0	0.0	0.0	0.0	0.0	0.0	0.0	0.0	0.0	0.0	0.0	0.0	0.0	Bacteria;Proteobacteria;Deltaproteobacteria;Syntrophobacterales;Syntrophaceae;uncultured;uncultured bacterium
87a0c1beff89423abe3a264ae87d0822	0.0	0.0	9.0	0.0	0.0	0.0	0.0	0.0	0.0	0.0	0.0	0.0	0.0	0.0	0.0	0.0	0.0	0.0	0.0	0.0	0.0	Bacteria;Acidobacteria;Subgroup 6
4182c8c558a738c9bb33d1b143125300	0.0	0.0	9.0	0.0	0.0	0.0	0.0	0.0	0.0	0.0	0.0	0.0	0.0	0.0	0.0	0.0	0.0	0.0	0.0	0.0	0.0	Bacteria;Elusimicrobia;Endomicrobia;Endomicrobiales;Endomicrobiaceae;Candidatus Endomicrobium;uncultured bacterium
7f34fe80594ff46667b6f3875fddb600	0.0	0.0	9.0	0.0	0.0	0.0	0.0	0.0	0.0	0.0	0.0	0.0	0.0	0.0	0.0	0.0	0.0	0.0	0.0	0.0	0.0	Bacteria;Proteobacteria;Alphaproteobacteria;Rhizobiales;Devosiaceae;Devosia
77866c3005641faef489f3bf7ddfeb3d	0.0	0.0	9.0	0.0	0.0	0.0	0.0	0.0	0.0	0.0	0.0	0.0	0.0	0.0	0.0	0.0	0.0	0.0	0.0	0.0	0.0	Bacteria;Bacteroidetes;Ignavibacteria;Kryptoniales;BSV26;uncultured bacterium
6ab08a2cba1ce7c6b5a121a880f97ab0	0.0	0.0	9.0	0.0	0.0	0.0	0.0	0.0	0.0	0.0	0.0	0.0	0.0	0.0	0.0	0.0	0.0	0.0	0.0	0.0	0.0	Bacteria;Proteobacteria;Deltaproteobacteria;Myxococcales;MidBa8
dc793a369a013021c556663688b48c4a	0.0	0.0	9.0	0.0	0.0	0.0	0.0	0.0	0.0	0.0	0.0	0.0	0.0	0.0	0.0	0.0	0.0	0.0	0.0	0.0	0.0	Archaea;Nanoarchaeaeota;Woesearchaeia;uncultured euryarchaeote
5cf2490c5286757fd316cff11b6977a9	0.0	0.0	7.0	0.0	0.0	0.0	0.0	0.0	0.0	0.0	0.0	0.0	0.0	0.0	0.0	0.0	0.0	0.0	2.0	0.0	0.0	Bacteria;Proteobacteria;Deltaproteobacteria;Myxococcales;Sandaracinaceae;Sandaracinus;uncultured bacterium
410bee45314eb2f385d78d8bbefa5212	0.0	0.0	5.0	0.0	0.0	0.0	0.0	0.0	0.0	0.0	0.0	0.0	0.0	0.0	0.0	0.0	0.0	0.0	0.0	0.0	0.0	Bacteria;Calditrichaeota;Calditrichia;Calditrichales;Calditrichaceae
1bafd7da54bc21ac6440887f909637f2	0.0	0.0	0.0	0.0	0.0	0.0	0.0	0.0	0.0	0.0	0.0	0.0	0.0	0.0	0.0	2.0	0.0	0.0	0.0	0.0	0.0	Bacteria;Chloroflexi;Anaerolineae;SBR1031;uncultured bacterium
4993737b4b2e16d2535e1113bc0d25e4	0.0	0.0	0.0	9.0	0.0	0.0	0.0	0.0	0.0	0.0	0.0	0.0	0.0	0.0	0.0	0.0	0.0	0.0	0.0	0.0	0.0	Bacteria;Acidobacteria;Aminicenantia;Aminicenantales;uncultured bacterium
9e96e0799a61cf9ba527a67517890315	0.0	0.0	0.0	0.0	9.0	0.0	0.0	0.0	0.0	0.0	0.0	0.0	0.0	0.0	0.0	0.0	0.0	0.0	0.0	0.0	0.0	Bacteria;Bacteroidetes;Bacteroidia;Chitinophagales;Saprospiraceae;uncultured;uncultured Saprospiraceae bacterium
5e9639567fa04c63bee71decd7538da9	0.0	0.0	0.0	0.0	9.0	0.0	0.0	0.0	0.0	0.0	0.0	0.0	0.0	0.0	0.0	0.0	0.0	0.0	0.0	0.0	0.0	Bacteria;Acidobacteria;Subgroup 18
11781dbfab342d04ae7f61643c6e5ae7	0.0	0.0	0.0	0.0	9.0	0.0	0.0	0.0	0.0	0.0	0.0	0.0	0.0	0.0	0.0	0.0	0.0	0.0	0.0	0.0	0.0	Bacteria;Chloroflexi;Anaerolineae;Anaerolineales;Anaerolineaceae;uncultured
18ce683a5053ad7eb37341f1b0442419	0.0	0.0	0.0	0.0	9.0	0.0	0.0	0.0	0.0	0.0	0.0	0.0	0.0	0.0	0.0	0.0	0.0	0.0	0.0	0.0	0.0	Bacteria;Chloroflexi;Anaerolineae;Anaerolineales;Anaerolineaceae;uncultured;uncultured Chloroflexi bacterium
94f30be0f698dd3a89c966f866190fff	0.0	0.0	0.0	0.0	9.0	0.0	0.0	0.0	0.0	0.0	0.0	0.0	0.0	0.0	0.0	0.0	0.0	0.0	0.0	0.0	0.0	Bacteria;Chloroflexi;Anaerolineae;Anaerolineales;Anaerolineaceae;uncultured;uncultured prokaryote
e5e0e186a408f07c2847a37ca50d5a06	0.0	0.0	0.0	0.0	9.0	0.0	0.0	0.0	0.0	0.0	0.0	0.0	0.0	0.0	0.0	0.0	0.0	0.0	0.0	0.0	0.0	Bacteria;Proteobacteria;Gammaproteobacteria;Betaproteobacteriales;Nitrosomonadaceae;MND1;uncultured bacterium
ea96591fef266b39031a0e08e3c6348c	0.0	0.0	0.0	0.0	9.0	0.0	0.0	0.0	0.0	0.0	0.0	0.0	0.0	0.0	0.0	0.0	0.0	0.0	0.0	0.0	0.0	Bacteria;Proteobacteria;Gammaproteobacteria;PLTA13;uncultured bacterium
b3fb84f07eb14b4e513a2f76cacc1303	0.0	0.0	0.0	0.0	4.0	0.0	5.0	0.0	0.0	0.0	0.0	0.0	0.0	0.0	0.0	0.0	0.0	0.0	0.0	0.0	0.0	Bacteria;Chloroflexi;Anaerolineae;RBG-13-54-9
12028f3496ff2798a6da34a05aa59ea0	0.0	0.0	0.0	0.0	4.0	0.0	0.0	0.0	0.0	0.0	0.0	0.0	5.0	0.0	0.0	0.0	0.0	0.0	0.0	0.0	0.0	Bacteria;Actinobacteria;Coriobacteriia;OPB41;uncultured bacterium
c8a36032eecc08a0743df12d0e9c6649	0.0	0.0	0.0	0.0	0.0	9.0	0.0	0.0	0.0	0.0	0.0	0.0	0.0	0.0	0.0	0.0	0.0	0.0	0.0	0.0	0.0	Bacteria;Proteobacteria;Gammaproteobacteria;Betaproteobacteriales;Burkholderiaceae;Limnobacter;uncultured bacterium
a3a604ef89571c501c24b4c144094407	0.0	0.0	0.0	0.0	0.0	9.0	0.0	0.0	0.0	0.0	0.0	0.0	0.0	0.0	0.0	0.0	0.0	0.0	0.0	0.0	0.0	Bacteria;Firmicutes;Clostridia;Clostridiales;TC1;uncultured bacterium
56f09c7cb271fac2384245755091b163	0.0	0.0	0.0	0.0	0.0	9.0	0.0	0.0	0.0	0.0	0.0	0.0	0.0	0.0	0.0	0.0	0.0	0.0	0.0	0.0	0.0	Bacteria;Firmicutes;Clostridia;Clostridiales;Clostridiaceae 1;Clostridium sensu stricto 11
22fc7fb01fae9029b19c65955a1f3f14	0.0	0.0	0.0	0.0	0.0	9.0	0.0	0.0	0.0	0.0	0.0	0.0	0.0	0.0	0.0	0.0	0.0	0.0	0.0	0.0	0.0	Bacteria;Proteobacteria;Gammaproteobacteria;Cellvibrionales;Halieaceae;OM60(NOR5) clade
4ca9c16a0b066a9fbde8d1ec481d1e7b	0.0	0.0	0.0	0.0	0.0	9.0	0.0	0.0	0.0	0.0	0.0	0.0	0.0	0.0	0.0	0.0	0.0	0.0	0.0	0.0	0.0	Bacteria;Proteobacteria;Alphaproteobacteria;Rhizobiales;Beijerinckiaceae;alphaI cluster;metagenome
6bbae859dc6547ea9aaa33b3e23584d7	0.0	0.0	0.0	0.0	0.0	9.0	0.0	0.0	0.0	0.0	0.0	0.0	0.0	0.0	0.0	0.0	0.0	0.0	0.0	0.0	0.0	Bacteria;Bacteroidetes;Bacteroidia;Chitinophagales;Saprospiraceae;uncultured
483605efd77e98918bfb0637d7635f60	0.0	0.0	0.0	0.0	0.0	9.0	0.0	0.0	0.0	0.0	0.0	0.0	0.0	0.0	0.0	0.0	0.0	0.0	0.0	0.0	0.0	Bacteria;Proteobacteria;Deltaproteobacteria;Syntrophobacterales;Syntrophobacteraceae;Syntrophobacter;uncultured bacterium
13d3025a71c247575b61bd08b8e7c0ab	0.0	0.0	0.0	0.0	0.0	9.0	0.0	0.0	0.0	0.0	0.0	0.0	0.0	0.0	0.0	0.0	0.0	0.0	0.0	0.0	0.0	Bacteria;Bacteroidetes;Bacteroidia;Sphingobacteriales;Lentimicrobiaceae
685a3915639ce38f56d601f965fd328c	0.0	0.0	0.0	0.0	0.0	9.0	0.0	0.0	0.0	0.0	0.0	0.0	0.0	0.0	0.0	0.0	0.0	0.0	0.0	0.0	0.0	Bacteria;Proteobacteria;Deltaproteobacteria;Syntrophobacterales;Syntrophobacteraceae;uncultured;uncultured bacterium
5c6fb03e5dea0de2093e37a56c033785	0.0	0.0	0.0	0.0	0.0	9.0	0.0	0.0	0.0	0.0	0.0	0.0	0.0	0.0	0.0	0.0	0.0	0.0	0.0	0.0	0.0	Bacteria;Bacteroidetes;Ignavibacteria;Kryptoniales;BSV26
e09433871803a122d7fcbf5d1c5a4c06	0.0	0.0	0.0	0.0	0.0	0.0	9.0	0.0	0.0	0.0	0.0	0.0	0.0	0.0	0.0	0.0	0.0	0.0	0.0	0.0	0.0	Bacteria;Planctomycetes;Phycisphaerae;MSBL9;GWC2-45-44;uncultured soil bacterium
018625839c5b471606ca1311620bd8ad	0.0	0.0	0.0	0.0	0.0	0.0	9.0	0.0	0.0	0.0	0.0	0.0	0.0	0.0	0.0	0.0	0.0	0.0	0.0	0.0	0.0	Bacteria;Chloroflexi;Dehalococcoidia;GIF3;uncultured bacterium
4863a9a2ec884eec42fc247f85d9167c	0.0	0.0	0.0	0.0	0.0	0.0	9.0	0.0	0.0	0.0	0.0	0.0	0.0	0.0	0.0	0.0	0.0	0.0	0.0	0.0	0.0	Bacteria;Proteobacteria;Deltaproteobacteria;Myxococcales;Sandaracinaceae;uncultured
8306162a5f4ab6414ba9a5c39e12c5b6	0.0	0.0	0.0	0.0	0.0	0.0	9.0	0.0	0.0	0.0	0.0	0.0	0.0	0.0	0.0	0.0	0.0	0.0	0.0	0.0	0.0	Bacteria;Bacteroidetes;Bacteroidia;Bacteroidales;Prolixibacteraceae;WCHB1-32;uncultured bacterium
4da5ee5af8d82a85f648c15f36b836f2	0.0	0.0	0.0	0.0	0.0	0.0	9.0	0.0	0.0	0.0	0.0	0.0	0.0	0.0	0.0	0.0	0.0	0.0	0.0	0.0	0.0	Bacteria;Actinobacteria;WCHB1-81;uncultured bacterium
732979fc53a56c7f753ab179df8cc17c	0.0	0.0	0.0	0.0	0.0	0.0	9.0	0.0	0.0	0.0	0.0	0.0	0.0	0.0	0.0	0.0	0.0	0.0	0.0	0.0	0.0	Bacteria;Proteobacteria;Alphaproteobacteria;Rhizobiales;Rhizobiaceae;Allorhizobium-Neorhizobium-Pararhizobium-Rhizobium
e7c2c171be5ef785791bb5a3a49fb3b5	0.0	0.0	0.0	0.0	0.0	0.0	9.0	0.0	0.0	0.0	0.0	0.0	0.0	0.0	0.0	0.0	0.0	0.0	0.0	0.0	0.0	Bacteria;Actinobacteria;Thermoleophilia;Gaiellales;Gaiellaceae;Gaiella;uncultured bacterium
32db1a70ca0f51c12f4eca9a8e5dc0a0	0.0	0.0	0.0	0.0	0.0	0.0	9.0	0.0	0.0	0.0	0.0	0.0	0.0	0.0	0.0	0.0	0.0	0.0	0.0	0.0	0.0	Bacteria;Chloroflexi;Anaerolineae;Ardenticatenales;uncultured;uncultured organism
04b21ade9d654c57a889269ffca27c96	0.0	0.0	0.0	0.0	0.0	0.0	9.0	0.0	0.0	0.0	0.0	0.0	0.0	0.0	0.0	0.0	0.0	0.0	0.0	0.0	0.0	Bacteria;Proteobacteria;Gammaproteobacteria;Cellvibrionales;Spongiibacteraceae;BD1-7 clade;metagenome
b32c31cdf2e8499f2dcf74dc1dca50df	0.0	0.0	0.0	0.0	0.0	0.0	9.0	0.0	0.0	0.0	0.0	0.0	0.0	0.0	0.0	0.0	0.0	0.0	0.0	0.0	0.0	Bacteria;Actinobacteria;Thermoleophilia;Solirubrobacterales;67-14;uncultured bacterium
91879e6368766c67bd30be9e8eabbd3a	0.0	0.0	0.0	0.0	0.0	0.0	0.0	9.0	0.0	0.0	0.0	0.0	0.0	0.0	0.0	0.0	0.0	0.0	0.0	0.0	0.0	Bacteria;Cyanobacteria;Oxyphotobacteria;Chloroplast
77a21b9ea52badcd611d641dcb9b39ed	0.0	0.0	0.0	0.0	0.0	0.0	0.0	9.0	0.0	0.0	0.0	0.0	0.0	0.0	0.0	0.0	0.0	0.0	0.0	0.0	0.0	Bacteria;Firmicutes;Clostridia;Clostridiales;Family XIII;Anaerovorax;uncultured bacterium
e585d5bb5829baa3c12684963fd174cd	0.0	0.0	0.0	0.0	0.0	0.0	0.0	0.0	9.0	0.0	0.0	0.0	0.0	0.0	0.0	0.0	0.0	0.0	0.0	0.0	0.0	Bacteria;Chloroflexi;Anaerolineae;SJA-15;uncultured bacterium
d1bae72735dbc76d2331f2c527c5c705	0.0	0.0	0.0	0.0	0.0	0.0	0.0	0.0	9.0	0.0	0.0	0.0	0.0	0.0	0.0	0.0	0.0	0.0	0.0	0.0	0.0	Bacteria;Acidobacteria;Subgroup 6
c60a022cdacb72e44c8ea4245412431f	0.0	0.0	0.0	0.0	0.0	0.0	0.0	0.0	9.0	0.0	0.0	0.0	0.0	0.0	0.0	0.0	0.0	0.0	0.0	0.0	0.0	Bacteria;Firmicutes;Clostridia;Clostridiales;Syntrophomonadaceae;Syntrophomonas;uncultured bacterium
53ef1e1da0d131c101a0ea80bbc77c17	0.0	0.0	0.0	0.0	0.0	0.0	0.0	0.0	9.0	0.0	0.0	0.0	0.0	0.0	0.0	0.0	0.0	0.0	0.0	0.0	0.0	Bacteria;Acidobacteria;Blastocatellia (Subgroup 4);Blastocatellales;Blastocatellaceae;JGI 0001001-H03;uncultured bacterium
6003e409ae486e5f1c322d97b0680b1b	0.0	0.0	0.0	0.0	0.0	0.0	0.0	0.0	4.0	0.0	5.0	0.0	0.0	0.0	0.0	0.0	0.0	0.0	0.0	0.0	0.0	Bacteria;Actinobacteria;Actinobacteria;PeM15;uncultured bacterium
bb6d11775597cb7b0ded64aa9f08ead3	0.0	0.0	0.0	0.0	0.0	0.0	0.0	0.0	0.0	0.0	9.0	0.0	0.0	0.0	0.0	0.0	0.0	0.0	0.0	0.0	0.0	Bacteria;Rokubacteria;NC10;Methylomirabilales;Methylomirabilaceae;Sh765B-TzT-35;uncultured bacterium
89df4eba23365b3a08d774a527d7a0bf	0.0	0.0	0.0	0.0	0.0	0.0	0.0	0.0	0.0	0.0	4.0	0.0	5.0	0.0	0.0	0.0	0.0	0.0	0.0	0.0	0.0	Bacteria;Actinobacteria;Thermoleophilia;Solirubrobacterales;67-14;uncultured bacterium
546d12ffccc56bb7cd258c607a23c416	0.0	0.0	0.0	0.0	0.0	0.0	0.0	0.0	0.0	0.0	0.0	9.0	0.0	0.0	0.0	0.0	0.0	0.0	0.0	0.0	0.0	Bacteria;Bacteroidetes;Bacteroidia;Bacteroidetes VC2.1 Bac22;uncultured soil bacterium
46a65caca2c83cfcb0353da1ba5aef4f	0.0	0.0	0.0	0.0	0.0	0.0	0.0	0.0	0.0	0.0	0.0	9.0	0.0	0.0	0.0	0.0	0.0	0.0	0.0	0.0	0.0	Bacteria;Proteobacteria;Deltaproteobacteria;Desulfarculales;Desulfarculaceae;Desulfatiglans;uncultured delta proteobacterium
194bba06ae354ba8c549a17041eb923f	0.0	0.0	0.0	0.0	0.0	0.0	0.0	0.0	0.0	0.0	0.0	9.0	0.0	0.0	0.0	0.0	0.0	0.0	0.0	0.0	0.0	Bacteria;Proteobacteria;Gammaproteobacteria;Cellvibrionales;Spongiibacteraceae;BD1-7 clade;metagenome
41646612cc66528505fba96c1d61b2d1	0.0	0.0	0.0	0.0	0.0	0.0	0.0	0.0	0.0	0.0	0.0	0.0	9.0	0.0	0.0	0.0	0.0	0.0	0.0	0.0	0.0	Bacteria;Proteobacteria;Gammaproteobacteria;Methylococcales;Methylomonaceae;Methylobacter
9a3049b3b144437a89394e1abb3c97cb	0.0	0.0	0.0	0.0	0.0	0.0	0.0	0.0	0.0	0.0	0.0	0.0	9.0	0.0	0.0	0.0	0.0	0.0	0.0	0.0	0.0	Bacteria;Proteobacteria;Alphaproteobacteria;Rhizobiales;Rhizobiales Incertae Sedis;uncultured;uncultured bacterium
f93fa208f20da6ad3b1e9cfec8e6b155	0.0	0.0	0.0	0.0	0.0	0.0	0.0	0.0	0.0	0.0	0.0	0.0	0.0	9.0	0.0	0.0	0.0	0.0	0.0	0.0	0.0	Bacteria;Acidobacteria;Subgroup 18;uncultured bacterium
47d855a41ebf8b428c5602203d6a0551	0.0	0.0	0.0	0.0	0.0	0.0	0.0	0.0	0.0	0.0	0.0	0.0	0.0	0.0	9.0	0.0	0.0	0.0	0.0	0.0	0.0	Bacteria;Firmicutes;Clostridia;Clostridiales;Clostridiaceae 1;Clostridium sensu stricto 12;uncultured bacterium
faf426c1eb01a1a454a2a4960fff8510	0.0	0.0	0.0	0.0	0.0	0.0	0.0	0.0	0.0	0.0	0.0	0.0	0.0	0.0	9.0	0.0	0.0	0.0	0.0	0.0	0.0	Bacteria;Chloroflexi;Anaerolineae;Anaerolineales;Anaerolineaceae;uncultured;uncultured Chloroflexi bacterium
723dac02d5bfadfb20c6a3fce6af3d6b	0.0	0.0	0.0	0.0	0.0	0.0	0.0	0.0	0.0	0.0	0.0	0.0	0.0	0.0	0.0	9.0	0.0	0.0	0.0	0.0	0.0	Bacteria;Proteobacteria;Deltaproteobacteria;Syntrophobacterales;Syntrophaceae;Desulfobacca;uncultured bacterium
27766105ed288ad6d7912e0168119bf8	0.0	0.0	0.0	0.0	0.0	0.0	0.0	0.0	0.0	0.0	0.0	0.0	0.0	0.0	0.0	9.0	0.0	0.0	0.0	0.0	0.0	Bacteria;Bacteroidetes;Ignavibacteria;SJA-28;uncultured Chlorobi bacterium
74d04a41699029c616176b788a9df60a	0.0	0.0	0.0	0.0	0.0	0.0	0.0	0.0	0.0	0.0	0.0	0.0	0.0	0.0	0.0	9.0	0.0	0.0	0.0	0.0	0.0	Bacteria;Chloroflexi;Anaerolineae;Anaerolineales;Anaerolineaceae;Anaerolinea;uncultured bacterium
01dd1cb4c08ddef375c981677f8a3589	0.0	0.0	0.0	0.0	0.0	0.0	0.0	0.0	0.0	0.0	0.0	0.0	0.0	0.0	0.0	9.0	0.0	0.0	0.0	0.0	0.0	Bacteria;Actinobacteria;Coriobacteriia;OPB41;uncultured Coriobacteriaceae bacterium
297b191e5725731c2d00c8ab7643a607	0.0	0.0	0.0	0.0	0.0	0.0	0.0	0.0	0.0	0.0	0.0	0.0	0.0	0.0	0.0	0.0	9.0	0.0	0.0	0.0	0.0	Bacteria;Proteobacteria;Deltaproteobacteria;Sva0485;uncultured delta proteobacterium
e51d311f378347c577b654781d80ae9b	0.0	0.0	0.0	0.0	0.0	0.0	0.0	0.0	0.0	0.0	0.0	0.0	0.0	0.0	0.0	0.0	9.0	0.0	0.0	0.0	0.0	Bacteria;Chloroflexi;Anaerolineae;Anaerolineales;Anaerolineaceae;Anaerolinea
b3b5b0394dfc7ea62774c7ed02f4464d	0.0	0.0	0.0	0.0	0.0	0.0	0.0	0.0	0.0	0.0	0.0	0.0	0.0	0.0	0.0	0.0	9.0	0.0	0.0	0.0	0.0	Bacteria;Acidobacteria;Subgroup 18;uncultured bacterium
9e2082877be9ca0aceabc79cdc6d30cd	0.0	0.0	0.0	0.0	0.0	0.0	0.0	0.0	0.0	0.0	0.0	0.0	0.0	0.0	0.0	0.0	9.0	0.0	0.0	0.0	0.0	Bacteria;Rokubacteria;NC10;Methylomirabilales;Methylomirabilaceae;Sh765B-TzT-35;uncultured bacterium
f74c513e9f611a0e03f685df2a44feb5	0.0	0.0	0.0	0.0	0.0	0.0	0.0	0.0	0.0	0.0	0.0	0.0	0.0	0.0	0.0	0.0	0.0	4.0	0.0	0.0	0.0	Bacteria;Rokubacteria;NC10;Methylomirabilales;Methylomirabilaceae;Z114MB74;uncultured bacterium
a99652a3cbe93c3717ccad39abf8650f	0.0	0.0	0.0	0.0	0.0	0.0	0.0	0.0	0.0	0.0	0.0	0.0	0.0	0.0	0.0	0.0	0.0	9.0	0.0	0.0	0.0	Archaea;Crenarchaeota;Bathyarchaeia;uncultured methanogenic archaeon
6539f59062d16f8454aa0eeb82a123c1	0.0	0.0	0.0	0.0	0.0	0.0	0.0	0.0	0.0	0.0	0.0	0.0	0.0	0.0	0.0	0.0	0.0	9.0	0.0	0.0	0.0	Bacteria;Firmicutes;Bacilli;Bacillales;Family XII;Exiguobacterium
23cc5fb8d972e3d230a1462534fc2d38	0.0	0.0	0.0	0.0	0.0	0.0	0.0	0.0	0.0	0.0	0.0	0.0	0.0	0.0	0.0	0.0	0.0	9.0	0.0	0.0	0.0	Bacteria;Proteobacteria;Deltaproteobacteria;Syntrophobacterales;Syntrophaceae;Desulfobacca;uncultured bacterium
e5fc7aa579964808aa4fb22ec76fb597	0.0	0.0	0.0	0.0	0.0	0.0	0.0	0.0	0.0	0.0	0.0	0.0	0.0	0.0	0.0	0.0	0.0	0.0	9.0	0.0	0.0	Bacteria;Chloroflexi;Anaerolineae;Anaerolineales;Anaerolineaceae;Longilinea;uncultured bacterium
39986346b95627054f6d759b856ea132	0.0	0.0	0.0	0.0	0.0	0.0	0.0	0.0	0.0	0.0	0.0	0.0	0.0	0.0	0.0	0.0	0.0	0.0	9.0	0.0	0.0	Bacteria;Proteobacteria;Alphaproteobacteria;Rhizobiales;Rhizobiaceae;Allorhizobium-Neorhizobium-Pararhizobium-Rhizobium
105067fb1c1e877d58f84316d85fa0e6	0.0	0.0	0.0	0.0	0.0	0.0	0.0	0.0	0.0	0.0	0.0	0.0	0.0	0.0	0.0	0.0	0.0	0.0	9.0	0.0	0.0	Bacteria;Proteobacteria;Deltaproteobacteria;Desulfuromonadales
a9f4c32209bc72aa39d1ae54f6437515	0.0	0.0	0.0	0.0	0.0	0.0	0.0	0.0	0.0	0.0	0.0	0.0	0.0	0.0	0.0	0.0	0.0	0.0	0.0	9.0	0.0	Bacteria;Bacteroidetes;Bacteroidia;Bacteroidales;Rikenellaceae;uncultured;uncultured bacterium
c0a7860297d8a37a9f78f9447e52cd12	0.0	0.0	0.0	0.0	0.0	0.0	0.0	0.0	0.0	0.0	0.0	0.0	0.0	0.0	0.0	0.0	0.0	0.0	0.0	9.0	0.0	Bacteria;Firmicutes;Clostridia;Clostridiales;Ruminococcaceae;Ruminiclostridium 1;uncultured bacterium
776815dbff4908002f6be7bd428e5886	0.0	0.0	0.0	0.0	0.0	0.0	0.0	0.0	0.0	0.0	0.0	0.0	0.0	0.0	0.0	0.0	0.0	0.0	0.0	0.0	9.0	Bacteria;Firmicutes;Clostridia;Clostridiales;Peptococcaceae;Desulfosporosinus;uncultured bacterium
fa4742a749acbe2558a9c3d7baacdf71	0.0	0.0	0.0	0.0	0.0	0.0	0.0	0.0	0.0	0.0	0.0	0.0	0.0	0.0	0.0	0.0	0.0	0.0	0.0	0.0	9.0	Bacteria;Proteobacteria;Gammaproteobacteria;Methylococcales;Methylomonaceae
417d4e8adc08efd4dbe8c7ed8ac153c3	0.0	0.0	0.0	0.0	0.0	0.0	0.0	0.0	0.0	0.0	0.0	0.0	0.0	0.0	0.0	0.0	0.0	0.0	0.0	0.0	9.0	Bacteria;Proteobacteria;Deltaproteobacteria;Syntrophobacterales;Syntrophaceae;Syntrophus;uncultured Syntrophaceae bacterium
7e328331992f91a9fa32fba600aa951c	0.0	0.0	0.0	0.0	0.0	0.0	0.0	0.0	0.0	0.0	0.0	0.0	0.0	0.0	0.0	0.0	0.0	0.0	0.0	0.0	9.0	Bacteria;Chloroflexi;Anaerolineae;SJA-15;uncultured bacterium
58c4e1ab0682710195fd062c9e7c5c00	0.0	0.0	0.0	0.0	0.0	0.0	6.0	0.0	0.0	0.0	0.0	0.0	0.0	0.0	0.0	0.0	0.0	0.0	0.0	0.0	0.0	Bacteria;Bacteroidetes;Bacteroidia;Cytophagales;Microscillaceae;Chryseolinea;uncultured bacterium
3e96db0ed706d4d6c1691f2081f240c5	8.0	0.0	0.0	0.0	0.0	0.0	0.0	0.0	0.0	0.0	0.0	0.0	0.0	0.0	0.0	0.0	0.0	0.0	0.0	0.0	0.0	Bacteria;Chloroflexi;Dehalococcoidia;GIF3;uncultured bacterium
1610800b21bf80d33faaa15b9c72b186	8.0	0.0	0.0	0.0	0.0	0.0	0.0	0.0	0.0	0.0	0.0	0.0	0.0	0.0	0.0	0.0	0.0	0.0	0.0	0.0	0.0	Bacteria;Proteobacteria;Deltaproteobacteria;NB1-j
f5f1f3b7ea9e3f93617e699d411e7fd0	8.0	0.0	0.0	0.0	0.0	0.0	0.0	0.0	0.0	0.0	0.0	0.0	0.0	0.0	0.0	0.0	0.0	0.0	0.0	0.0	0.0	Bacteria;Proteobacteria;Deltaproteobacteria;Myxococcales;bacteriap25
9c3d6cf88a2f35c96734d62a2eca1382	8.0	0.0	0.0	0.0	0.0	0.0	0.0	0.0	0.0	0.0	0.0	0.0	0.0	0.0	0.0	0.0	0.0	0.0	0.0	0.0	0.0	Bacteria;Gemmatimonadetes;Gemmatimonadetes;Gemmatimonadales;Gemmatimonadaceae;uncultured
4074262e99492c162de6ddb9f81bffa5	8.0	0.0	0.0	0.0	0.0	0.0	0.0	0.0	0.0	0.0	0.0	0.0	0.0	0.0	0.0	0.0	0.0	0.0	0.0	0.0	0.0	Bacteria;Elusimicrobia;Endomicrobia;Endomicrobiales;Endomicrobiaceae;Candidatus Endomicrobium;uncultured bacterium
425eff2695421595ef0d43703750b938	8.0	0.0	0.0	0.0	0.0	0.0	0.0	0.0	0.0	0.0	0.0	0.0	0.0	0.0	0.0	0.0	0.0	0.0	0.0	0.0	0.0	Bacteria;Omnitrophicaeota
ae78c921c712a23797cf7191a45be3ce	8.0	0.0	0.0	0.0	0.0	0.0	0.0	0.0	0.0	0.0	0.0	0.0	0.0	0.0	0.0	0.0	0.0	0.0	0.0	0.0	0.0	Bacteria;Bacteroidetes;Bacteroidia;Sphingobacteriales;Lentimicrobiaceae
de6904ee2272340ed97e84d49eb275f6	8.0	0.0	0.0	0.0	0.0	0.0	0.0	0.0	0.0	0.0	0.0	0.0	0.0	0.0	0.0	0.0	0.0	0.0	0.0	0.0	0.0	Bacteria;Bacteroidetes;Ignavibacteria;OPB56;uncultured bacterium
5700174d3304b5e6163e11475c120f1f	8.0	0.0	0.0	0.0	0.0	0.0	0.0	0.0	0.0	0.0	0.0	0.0	0.0	0.0	0.0	0.0	0.0	0.0	0.0	0.0	0.0	Bacteria;Proteobacteria;Deltaproteobacteria;Myxococcales;P3OB-42;uncultured organism
5e1b9a1b247f6eff58aee22d086ba494	8.0	0.0	0.0	0.0	0.0	0.0	0.0	0.0	0.0	0.0	0.0	0.0	0.0	0.0	0.0	0.0	0.0	0.0	0.0	0.0	0.0	Bacteria;Firmicutes;Bacilli;Bacillales;Bacillaceae;Bacillus
efbd74345a7d448f41da548973e9d572	8.0	0.0	0.0	0.0	0.0	0.0	0.0	0.0	0.0	0.0	0.0	0.0	0.0	0.0	0.0	0.0	0.0	0.0	0.0	0.0	0.0	Bacteria;Proteobacteria;Gammaproteobacteria;Methylococcales;Methylomonaceae;Crenothrix;uncultured bacterium
8a04217fe0039673dc6cc7e98292971e	8.0	0.0	0.0	0.0	0.0	0.0	0.0	0.0	0.0	0.0	0.0	0.0	0.0	0.0	0.0	0.0	0.0	0.0	0.0	0.0	0.0	Bacteria;Chloroflexi;Anaerolineae;Anaerolineales;Anaerolineaceae;uncultured;uncultured prokaryote
f3561fdec968ac49171abe435ed73c90	8.0	0.0	0.0	0.0	0.0	0.0	0.0	0.0	0.0	0.0	0.0	0.0	0.0	0.0	0.0	0.0	0.0	0.0	0.0	0.0	0.0	Bacteria;Planctomycetes;Phycisphaerae;MSBL9;SG8-4;uncultured bacterium
de32f20bf8dd4ec4f2b218a70d43f32d	8.0	0.0	0.0	0.0	0.0	0.0	0.0	0.0	0.0	0.0	0.0	0.0	0.0	0.0	0.0	0.0	0.0	0.0	0.0	0.0	0.0	Bacteria;Chloroflexi;Anaerolineae;Anaerolineales;Anaerolineaceae;Longilinea;uncultured soil bacterium
39eaf6a4c281d5f2d20d86a541719b56	8.0	0.0	0.0	0.0	0.0	0.0	0.0	0.0	0.0	0.0	0.0	0.0	0.0	0.0	0.0	0.0	0.0	0.0	0.0	0.0	0.0	Bacteria;Bacteroidetes;Bacteroidia;Flavobacteriales
c192c7a146b4b5f0cc5b830f1c747629	3.0	0.0	0.0	0.0	0.0	0.0	0.0	0.0	0.0	0.0	0.0	0.0	0.0	0.0	0.0	0.0	0.0	0.0	0.0	0.0	0.0	Bacteria;WOR-1;uncultured bacterium
de3ee3eefba3e5fa399996c53f70aaa3	3.0	0.0	0.0	0.0	0.0	0.0	0.0	0.0	0.0	0.0	0.0	0.0	0.0	0.0	0.0	0.0	0.0	0.0	0.0	0.0	0.0	Bacteria
91feee89b5933e7881ecf8a5d5e1f009	0.0	0.0	3.0	0.0	0.0	0.0	0.0	0.0	0.0	0.0	0.0	0.0	0.0	0.0	0.0	0.0	0.0	0.0	0.0	0.0	0.0	Bacteria
a2031f0884732d09dcce1ad47cf0ceaf	0.0	0.0	0.0	0.0	0.0	0.0	0.0	0.0	0.0	0.0	0.0	0.0	0.0	0.0	0.0	0.0	0.0	0.0	3.0	0.0	0.0	Bacteria;Chloroflexi;Anaerolineae;Anaerolineales;Anaerolineaceae
0a11072f8b7106e0e6e3d5db46fb07e2	0.0	0.0	0.0	0.0	0.0	0.0	3.0	0.0	0.0	0.0	0.0	0.0	0.0	0.0	0.0	0.0	0.0	0.0	0.0	0.0	0.0	Bacteria;Verrucomicrobia;Verrucomicrobiae;Opitutales;Opitutaceae;Opitutus;metagenome
b0e372fc974af98b0a1dc508ddd62cae	0.0	0.0	0.0	0.0	0.0	0.0	0.0	0.0	0.0	0.0	0.0	0.0	0.0	0.0	0.0	0.0	0.0	4.0	0.0	0.0	0.0	Bacteria;Bacteroidetes;Bacteroidia;Chitinophagales;Saprospiraceae;uncultured;uncultured Saprospiraceae bacterium
c2e027d6e9f30a2702ed2f313b5f1490	0.0	0.0	5.0	0.0	0.0	0.0	0.0	0.0	0.0	0.0	0.0	0.0	0.0	0.0	0.0	0.0	0.0	0.0	0.0	0.0	0.0	Bacteria
0b411b1daf8a0f8fc81760b940bcdc15	0.0	0.0	0.0	0.0	0.0	5.0	0.0	0.0	0.0	0.0	0.0	0.0	0.0	0.0	0.0	0.0	0.0	0.0	0.0	0.0	0.0	Bacteria;Armatimonadetes;uncultured
5c4b60fb81b175ea44b676e1ed82b247	0.0	5.0	0.0	0.0	0.0	0.0	0.0	0.0	0.0	0.0	0.0	0.0	0.0	0.0	0.0	0.0	0.0	0.0	0.0	0.0	0.0	Bacteria;Proteobacteria;Deltaproteobacteria;Myxococcales;Sandaracinaceae
c8b94dc4212dda3f2ccc6c22f83308ed	0.0	0.0	0.0	0.0	0.0	0.0	3.0	0.0	0.0	0.0	0.0	0.0	0.0	0.0	0.0	0.0	0.0	0.0	0.0	0.0	0.0	Bacteria;Proteobacteria;Deltaproteobacteria;NB1-j
454d566245b31f88cff9d2614190a3d3	0.0	0.0	4.0	0.0	0.0	0.0	0.0	0.0	0.0	0.0	0.0	0.0	0.0	0.0	0.0	0.0	0.0	0.0	0.0	0.0	0.0	Bacteria;Bacteroidetes;Bacteroidia;Flavobacteriales;Cryomorphaceae;uncultured
b36023fc56449cdd4e744a34b01598f8	0.0	8.0	0.0	0.0	0.0	0.0	0.0	0.0	0.0	0.0	0.0	0.0	0.0	0.0	0.0	0.0	0.0	0.0	0.0	0.0	0.0	Bacteria;Proteobacteria;Alphaproteobacteria;Sphingomonadales;Sphingomonadaceae
0a5ec90c66d3ce84fa2c2267f5d0b1bb	0.0	8.0	0.0	0.0	0.0	0.0	0.0	0.0	0.0	0.0	0.0	0.0	0.0	0.0	0.0	0.0	0.0	0.0	0.0	0.0	0.0	Bacteria;Actinobacteria;WCHB1-81;uncultured bacterium
e72a67c11340e36ede9da1197b7b476e	0.0	8.0	0.0	0.0	0.0	0.0	0.0	0.0	0.0	0.0	0.0	0.0	0.0	0.0	0.0	0.0	0.0	0.0	0.0	0.0	0.0	Bacteria;Fibrobacteres;Fibrobacteria;Fibrobacterales;B122;uncultured bacterium
d5e0c1e7332cb3d8ab707059c9d6e0df	0.0	8.0	0.0	0.0	0.0	0.0	0.0	0.0	0.0	0.0	0.0	0.0	0.0	0.0	0.0	0.0	0.0	0.0	0.0	0.0	0.0	Bacteria;Proteobacteria;Deltaproteobacteria;Syntrophobacterales;Syntrophaceae
10bfc8d727381936039cc0a3f5018841	0.0	8.0	0.0	0.0	0.0	0.0	0.0	0.0	0.0	0.0	0.0	0.0	0.0	0.0	0.0	0.0	0.0	0.0	0.0	0.0	0.0	Bacteria;Cyanobacteria;Melainabacteria;Obscuribacterales;uncultured bacterium
1089f215da35cc5492d8590da6654872	0.0	8.0	0.0	0.0	0.0	0.0	0.0	0.0	0.0	0.0	0.0	0.0	0.0	0.0	0.0	0.0	0.0	0.0	0.0	0.0	0.0	Bacteria;Chloroflexi;Dehalococcoidia
ff3508d50e72ca7ce10365748ced3f47	0.0	8.0	0.0	0.0	0.0	0.0	0.0	0.0	0.0	0.0	0.0	0.0	0.0	0.0	0.0	0.0	0.0	0.0	0.0	0.0	0.0	Bacteria;Nitrospirae;4-29-1;uncultured bacterium
41ce26c685df0421f0f6c85e8e0530ac	0.0	8.0	0.0	0.0	0.0	0.0	0.0	0.0	0.0	0.0	0.0	0.0	0.0	0.0	0.0	0.0	0.0	0.0	0.0	0.0	0.0	Bacteria;Zixibacteria;uncultured bacterium
00ad1e28b9799ddbf2d2d254d245f539	0.0	8.0	0.0	0.0	0.0	0.0	0.0	0.0	0.0	0.0	0.0	0.0	0.0	0.0	0.0	0.0	0.0	0.0	0.0	0.0	0.0	Archaea;Nanoarchaeaeota;Woesearchaeia;Candidatus Staskawiczbacteria bacterium RIFOXYA2_FULL_32_7
6be6c9c7149b3a7e6367365ef69be842	0.0	8.0	0.0	0.0	0.0	0.0	0.0	0.0	0.0	0.0	0.0	0.0	0.0	0.0	0.0	0.0	0.0	0.0	0.0	0.0	0.0	Bacteria;Planctomycetes;OM190;uncultured bacterium
5c1b8d5d5636ccfd038a6be4e7a539b4	0.0	8.0	0.0	0.0	0.0	0.0	0.0	0.0	0.0	0.0	0.0	0.0	0.0	0.0	0.0	0.0	0.0	0.0	0.0	0.0	0.0	Bacteria
976f686119403d9902a44dc25e14cc04	0.0	8.0	0.0	0.0	0.0	0.0	0.0	0.0	0.0	0.0	0.0	0.0	0.0	0.0	0.0	0.0	0.0	0.0	0.0	0.0	0.0	Bacteria;Proteobacteria;Deltaproteobacteria;MBNT15;uncultured bacterium
824242d0eb4cdfcad066dfdb8aafd6a5	0.0	8.0	0.0	0.0	0.0	0.0	0.0	0.0	0.0	0.0	0.0	0.0	0.0	0.0	0.0	0.0	0.0	0.0	0.0	0.0	0.0	Bacteria;Bacteroidetes;Bacteroidia;Flavobacteriales;Crocinitomicaceae;Crocinitomix
a81424cb3f104f35aa794d1c34f12215	0.0	8.0	0.0	0.0	0.0	0.0	0.0	0.0	0.0	0.0	0.0	0.0	0.0	0.0	0.0	0.0	0.0	0.0	0.0	0.0	0.0	Bacteria;Omnitrophicaeota
59dc1c599d2e823adbf69a706888d959	0.0	8.0	0.0	0.0	0.0	0.0	0.0	0.0	0.0	0.0	0.0	0.0	0.0	0.0	0.0	0.0	0.0	0.0	0.0	0.0	0.0	Bacteria;Acidobacteria;Acidobacteriia;Solibacterales;Solibacteraceae (Subgroup 3);GOUTB8;uncultured bacterium
a87ebd55636e4f3197378b00d5e0978d	0.0	8.0	0.0	0.0	0.0	0.0	0.0	0.0	0.0	0.0	0.0	0.0	0.0	0.0	0.0	0.0	0.0	0.0	0.0	0.0	0.0	Bacteria;Proteobacteria;Deltaproteobacteria;Myxococcales;P3OB-42
1ee2281bc0b8dccc9b5394435f3b546d	0.0	8.0	0.0	0.0	0.0	0.0	0.0	0.0	0.0	0.0	0.0	0.0	0.0	0.0	0.0	0.0	0.0	0.0	0.0	0.0	0.0	Bacteria;Verrucomicrobia;Verrucomicrobiae;Pedosphaerales;Pedosphaeraceae;metagenome
a62b58512b2a54b6bad61e3ede8a9a16	0.0	8.0	0.0	0.0	0.0	0.0	0.0	0.0	0.0	0.0	0.0	0.0	0.0	0.0	0.0	0.0	0.0	0.0	0.0	0.0	0.0	Bacteria
e203dbb831150a712c53a1b0489b68a8	0.0	8.0	0.0	0.0	0.0	0.0	0.0	0.0	0.0	0.0	0.0	0.0	0.0	0.0	0.0	0.0	0.0	0.0	0.0	0.0	0.0	Bacteria;Omnitrophicaeota
c15c198bd865536c29d56cc4b1db6840	0.0	8.0	0.0	0.0	0.0	0.0	0.0	0.0	0.0	0.0	0.0	0.0	0.0	0.0	0.0	0.0	0.0	0.0	0.0	0.0	0.0	Bacteria;Nitrospirae;4-29-1;uncultured bacterium
eb02d6930eb493aa171878d41d104f23	0.0	8.0	0.0	0.0	0.0	0.0	0.0	0.0	0.0	0.0	0.0	0.0	0.0	0.0	0.0	0.0	0.0	0.0	0.0	0.0	0.0	Bacteria;Chloroflexi;Dehalococcoidia
0315eac9cf123dc48c5ae464329d10cd	0.0	8.0	0.0	0.0	0.0	0.0	0.0	0.0	0.0	0.0	0.0	0.0	0.0	0.0	0.0	0.0	0.0	0.0	0.0	0.0	0.0	Bacteria;Proteobacteria;Alphaproteobacteria;Acetobacterales;Acetobacteraceae;Roseomonas;uncultured bacterium
4aee55505cab8a81806cccbb5aae1a40	0.0	8.0	0.0	0.0	0.0	0.0	0.0	0.0	0.0	0.0	0.0	0.0	0.0	0.0	0.0	0.0	0.0	0.0	0.0	0.0	0.0	Bacteria;Proteobacteria;Alphaproteobacteria;Rhizobiales;KF-JG30-B3;uncultured bacterium
fbbed6dd48b3e2dac0c98e3097bb9d1e	0.0	5.0	0.0	0.0	0.0	0.0	0.0	0.0	0.0	0.0	0.0	0.0	0.0	0.0	0.0	0.0	0.0	0.0	0.0	0.0	0.0	Bacteria;Acidobacteria;Subgroup 19;uncultured bacterium
a57e8133deb4fc1a6cbeaac02d482d8f	0.0	5.0	0.0	0.0	0.0	0.0	0.0	0.0	0.0	0.0	0.0	0.0	0.0	0.0	0.0	0.0	0.0	0.0	0.0	0.0	0.0	Bacteria;Proteobacteria;Deltaproteobacteria;Bdellovibrionales;Bdellovibrionaceae;Bdellovibrio;uncultured bacterium
7d71b5b9c013b2ed01729adfa174a1b8	0.0	5.0	3.0	0.0	0.0	0.0	0.0	0.0	0.0	0.0	0.0	0.0	0.0	0.0	0.0	0.0	0.0	0.0	0.0	0.0	0.0	Bacteria;FCPU426;uncultured bacterium
2c8d6051f5cabacefbf902f77e20bb44	0.0	3.0	0.0	0.0	0.0	0.0	0.0	0.0	0.0	0.0	0.0	0.0	0.0	0.0	0.0	0.0	0.0	0.0	0.0	0.0	0.0	Bacteria;Patescibacteria;Parcubacteria;Candidatus Yanofskybacteria;metagenome
4f76903e6025d10148a243cfb7fd08c8	0.0	2.0	3.0	0.0	0.0	0.0	0.0	0.0	3.0	0.0	0.0	0.0	0.0	0.0	0.0	0.0	0.0	0.0	0.0	0.0	0.0	Bacteria;Firmicutes;Bacilli;Bacillales;Paenibacillaceae;Paenibacillus
f31d2415b51167b824ea2bb5be5b940f	0.0	0.0	0.0	0.0	0.0	0.0	0.0	0.0	0.0	0.0	0.0	0.0	0.0	0.0	0.0	0.0	0.0	0.0	0.0	0.0	2.0	Bacteria;Latescibacteria;uncultured bacterium
165f9f88a3f80bc6f2ccdc460007040e	0.0	0.0	3.0	0.0	0.0	0.0	0.0	0.0	0.0	0.0	0.0	0.0	0.0	0.0	0.0	0.0	0.0	0.0	0.0	0.0	0.0	Bacteria;Proteobacteria;Gammaproteobacteria;Tenderiales;Tenderiaceae;Candidatus Tenderia;uncultured bacterium
1a794428f534b81a86ddc63868ee5c79	0.0	0.0	0.0	0.0	0.0	0.0	0.0	0.0	0.0	0.0	0.0	0.0	0.0	2.0	0.0	0.0	0.0	0.0	0.0	0.0	0.0	Bacteria;Bacteroidetes;Bacteroidia;Chitinophagales;Chitinophagaceae;uncultured;uncultured bacterium
30e101cdbad0242f4330dd542478f5a6	0.0	0.0	0.0	0.0	0.0	0.0	4.0	0.0	0.0	0.0	0.0	2.0	0.0	0.0	0.0	0.0	0.0	0.0	0.0	0.0	0.0	Bacteria;Chloroflexi;Anaerolineae;ADurb.Bin180;uncultured bacterium
14707bce5fc05a767e556137baa64197	0.0	0.0	8.0	0.0	0.0	0.0	0.0	0.0	0.0	0.0	0.0	0.0	0.0	0.0	0.0	0.0	0.0	0.0	0.0	0.0	0.0	Bacteria;Planctomycetes;Phycisphaerae;Pla1 lineage;uncultured bacterium
3febb95fac387488ac3c5dcdd186b4bb	0.0	0.0	8.0	0.0	0.0	0.0	0.0	0.0	0.0	0.0	0.0	0.0	0.0	0.0	0.0	0.0	0.0	0.0	0.0	0.0	0.0	Bacteria;Omnitrophicaeota;uncultured bacterium
2781b5d7d535feeff8be377b8aecd08b	0.0	0.0	8.0	0.0	0.0	0.0	0.0	0.0	0.0	0.0	0.0	0.0	0.0	0.0	0.0	0.0	0.0	0.0	0.0	0.0	0.0	Bacteria;Proteobacteria;Deltaproteobacteria;Myxococcales;P3OB-42
ee16e84e26b6b5bd72e8b748cd2cb3dc	0.0	0.0	8.0	0.0	0.0	0.0	0.0	0.0	0.0	0.0	0.0	0.0	0.0	0.0	0.0	0.0	0.0	0.0	0.0	0.0	0.0	Bacteria;Chloroflexi;Dehalococcoidia;GIF3;uncultured bacterium
7c70049de62f19bc68eb9f82f9703398	0.0	0.0	8.0	0.0	0.0	0.0	0.0	0.0	0.0	0.0	0.0	0.0	0.0	0.0	0.0	0.0	0.0	0.0	0.0	0.0	0.0	Bacteria;Proteobacteria;Deltaproteobacteria
138f6ca2616ade6a52da923660b46ba8	0.0	0.0	8.0	0.0	0.0	0.0	0.0	0.0	0.0	0.0	0.0	0.0	0.0	0.0	0.0	0.0	0.0	0.0	0.0	0.0	0.0	Bacteria;Bacteroidetes;Bacteroidia;Bacteroidales;Bacteroidetes BD2-2
308697ed9bc47578a87e28faa758f7f8	0.0	0.0	8.0	0.0	0.0	0.0	0.0	0.0	0.0	0.0	0.0	0.0	0.0	0.0	0.0	0.0	0.0	0.0	0.0	0.0	0.0	Bacteria;Bacteroidetes;Ignavibacteria;Kryptoniales;BSV26
4a22754c6c5e234924fac17c9bfae7aa	0.0	0.0	8.0	0.0	0.0	0.0	0.0	0.0	0.0	0.0	0.0	0.0	0.0	0.0	0.0	0.0	0.0	0.0	0.0	0.0	0.0	Bacteria;Bacteroidetes;Bacteroidia;Bacteroidales
50ee65805f6e8bbb3f9c65bdee6b8d06	0.0	0.0	8.0	0.0	0.0	0.0	0.0	0.0	0.0	0.0	0.0	0.0	0.0	0.0	0.0	0.0	0.0	0.0	0.0	0.0	0.0	Bacteria;Verrucomicrobia;Verrucomicrobiae;Pedosphaerales;Pedosphaeraceae;metagenome
6431cab6e6cbcab9e955521fc87237b9	0.0	0.0	8.0	0.0	0.0	0.0	0.0	0.0	0.0	0.0	0.0	0.0	0.0	0.0	0.0	0.0	0.0	0.0	0.0	0.0	0.0	Bacteria;Spirochaetes;Spirochaetia;Spirochaetales;Spirochaetaceae;uncultured;uncultured soil bacterium
9b76875d766b4a9c3f934bf4c4e28eb0	0.0	0.0	8.0	0.0	0.0	0.0	0.0	0.0	0.0	0.0	0.0	0.0	0.0	0.0	0.0	0.0	0.0	0.0	0.0	0.0	0.0	Bacteria;Chloroflexi;Anaerolineae;SBR1031;uncultured soil bacterium
4e062b62115cef8c32f7818a986f945d	0.0	0.0	8.0	0.0	0.0	0.0	0.0	0.0	0.0	0.0	0.0	0.0	0.0	0.0	0.0	0.0	0.0	0.0	0.0	0.0	0.0	Bacteria;Proteobacteria;Deltaproteobacteria;Myxococcales;Polyangiaceae
64127fd8e6e7b5b62db542d89a6fca98	0.0	0.0	8.0	0.0	0.0	0.0	0.0	0.0	0.0	0.0	0.0	0.0	0.0	0.0	0.0	0.0	0.0	0.0	0.0	0.0	0.0	Bacteria;Proteobacteria;Deltaproteobacteria;Desulfuromonadales;Geobacteraceae;Geobacter;uncultured bacterium
e437ca7af87b64e7ed8a8630deb42de9	0.0	0.0	8.0	0.0	0.0	0.0	0.0	0.0	0.0	0.0	0.0	0.0	0.0	0.0	0.0	0.0	0.0	0.0	0.0	0.0	0.0	Unassigned
f634d8e75d8a992cab478215f363fab1	0.0	0.0	3.0	0.0	0.0	0.0	0.0	0.0	0.0	0.0	0.0	0.0	0.0	0.0	0.0	0.0	0.0	0.0	0.0	0.0	0.0	Bacteria;Spirochaetes;Spirochaetia;Spirochaetales;Spirochaetaceae
7fa2203d78e65c2a7f7fd04200b5dce6	0.0	0.0	0.0	0.0	0.0	2.0	0.0	0.0	0.0	0.0	0.0	0.0	0.0	0.0	0.0	0.0	0.0	0.0	0.0	0.0	0.0	Bacteria;Verrucomicrobia;Verrucomicrobiae;S-BQ2-57 soil group;uncultured bacterium
b91d68a355cf1009470b602730fbe06d	0.0	0.0	0.0	0.0	0.0	0.0	0.0	0.0	0.0	0.0	0.0	0.0	4.0	0.0	0.0	0.0	0.0	0.0	0.0	0.0	0.0	Bacteria;Proteobacteria;Deltaproteobacteria;Oligoflexales;Oligoflexaceae;uncultured;uncultured bacterium
3c719ccd7968772b001233450f7c3a8d	0.0	0.0	0.0	0.0	0.0	0.0	0.0	0.0	0.0	0.0	5.0	0.0	0.0	0.0	0.0	0.0	0.0	0.0	0.0	0.0	0.0	Bacteria;Actinobacteria;RBG-16-55-12;uncultured bacterium
95181236a90c34cbf87c179b6af6c3d4	0.0	0.0	0.0	8.0	0.0	0.0	0.0	0.0	0.0	0.0	0.0	0.0	0.0	0.0	0.0	0.0	0.0	0.0	0.0	0.0	0.0	Bacteria;Bacteroidetes;Ignavibacteria;Ignavibacteriales;PHOS-HE36;uncultured bacterium
e1a9cc3782f2f762c6038083f8c2c672	0.0	0.0	0.0	4.0	0.0	0.0	0.0	0.0	0.0	0.0	0.0	0.0	0.0	0.0	0.0	0.0	0.0	0.0	0.0	0.0	0.0	Bacteria;Proteobacteria;Deltaproteobacteria;NB1-j
34bc36a570fa142f85355434f56c7e24	0.0	0.0	0.0	3.0	5.0	0.0	0.0	0.0	0.0	0.0	0.0	0.0	0.0	0.0	0.0	0.0	0.0	0.0	0.0	0.0	0.0	Bacteria;Firmicutes
b48a188a24ed126894db7d73bd6617cc	0.0	0.0	0.0	3.0	0.0	0.0	0.0	0.0	0.0	0.0	0.0	0.0	5.0	0.0	0.0	0.0	0.0	0.0	0.0	0.0	0.0	Bacteria;Actinobacteria;Thermoleophilia;Gaiellales;Gaiellaceae;Gaiella;uncultured bacterium
5fe628fc92fc7f476a7aaec3fb850415	0.0	0.0	0.0	0.0	8.0	0.0	0.0	0.0	0.0	0.0	0.0	0.0	0.0	0.0	0.0	0.0	0.0	0.0	0.0	0.0	0.0	Bacteria;Proteobacteria;Alphaproteobacteria;Sphingomonadales;Sphingomonadaceae
c3ce18380be0f5e6783d3b210fff76b9	0.0	0.0	0.0	0.0	8.0	0.0	0.0	0.0	0.0	0.0	0.0	0.0	0.0	0.0	0.0	0.0	0.0	0.0	0.0	0.0	0.0	Bacteria;Chloroflexi;Anaerolineae;Anaerolineales;Anaerolineaceae;uncultured;uncultured Chloroflexi bacterium
9fa64cdbe5c78b89245120a20d6c60ff	0.0	0.0	0.0	0.0	8.0	0.0	0.0	0.0	0.0	0.0	0.0	0.0	0.0	0.0	0.0	0.0	0.0	0.0	0.0	0.0	0.0	Bacteria;Proteobacteria;Gammaproteobacteria;HOC36;uncultured bacterium
042204e9302e97a7079f82e3eb9ab434	0.0	0.0	0.0	0.0	8.0	0.0	0.0	0.0	0.0	0.0	0.0	0.0	0.0	0.0	0.0	0.0	0.0	0.0	0.0	0.0	0.0	Bacteria;Omnitrophicaeota;uncultured bacterium
1863c426e41439b0595cecc6ed32ed7c	0.0	0.0	0.0	0.0	8.0	0.0	0.0	0.0	0.0	0.0	0.0	0.0	0.0	0.0	0.0	0.0	0.0	0.0	0.0	0.0	0.0	Bacteria;Bacteroidetes;Ignavibacteria;Ignavibacteriales;LD-RB-34;uncultured bacterium
9661edcd05244ef23947b15f65afab89	0.0	0.0	0.0	0.0	8.0	0.0	0.0	0.0	0.0	0.0	0.0	0.0	0.0	0.0	0.0	0.0	0.0	0.0	0.0	0.0	0.0	Bacteria;Firmicutes;Clostridia;Clostridiales;Christensenellaceae;Christensenellaceae R-7 group
3d67411a8df43090196f48b82ee031d1	0.0	0.0	0.0	0.0	8.0	0.0	0.0	0.0	0.0	0.0	0.0	0.0	0.0	0.0	0.0	0.0	0.0	0.0	0.0	0.0	0.0	Bacteria;Proteobacteria;Gammaproteobacteria;Gammaproteobacteria Incertae Sedis;Unknown Family;Acidibacter
f9b4f2ad4d9c34785f6270ce50f45095	0.0	0.0	0.0	0.0	8.0	0.0	0.0	0.0	0.0	0.0	0.0	0.0	0.0	0.0	0.0	0.0	0.0	0.0	0.0	0.0	0.0	Bacteria;Acidobacteria;Blastocatellia (Subgroup 4);Blastocatellales;Blastocatellaceae
604a76c3cf204ab988bd08f9c895e801	0.0	0.0	0.0	0.0	8.0	0.0	0.0	0.0	0.0	0.0	0.0	0.0	0.0	0.0	0.0	0.0	0.0	0.0	0.0	0.0	0.0	Bacteria;Firmicutes;Bacilli;Bacillales;Paenibacillaceae;Paenibacillus
d192daa3c543a07cda01ee8f7d6af75f	0.0	0.0	0.0	0.0	0.0	8.0	0.0	0.0	0.0	0.0	0.0	0.0	0.0	0.0	0.0	0.0	0.0	0.0	0.0	0.0	0.0	Bacteria;Proteobacteria;Deltaproteobacteria;Sva0485;uncultured bacterium
98eb9b5bf2870a51dc5abd163887f957	0.0	0.0	0.0	0.0	0.0	8.0	0.0	0.0	0.0	0.0	0.0	0.0	0.0	0.0	0.0	0.0	0.0	0.0	0.0	0.0	0.0	Bacteria;Proteobacteria;Deltaproteobacteria;Sva0485
02eae216f911a7ab14531d8487712c91	0.0	0.0	0.0	0.0	0.0	8.0	0.0	0.0	0.0	0.0	0.0	0.0	0.0	0.0	0.0	0.0	0.0	0.0	0.0	0.0	0.0	Bacteria;Spirochaetes;Spirochaetia;Spirochaetales;Spirochaetaceae;Spirochaeta 2;uncultured Spirochaetes bacterium
65b89954f3d9f772f135ae2724e06f88	0.0	0.0	0.0	0.0	0.0	8.0	0.0	0.0	0.0	0.0	0.0	0.0	0.0	0.0	0.0	0.0	0.0	0.0	0.0	0.0	0.0	Bacteria;Firmicutes;Clostridia;Clostridiales;Family XIII;Anaerovorax;uncultured bacterium
2f97dd297e8e8f89f692a17bad583ee5	0.0	0.0	0.0	0.0	0.0	0.0	8.0	0.0	0.0	0.0	0.0	0.0	0.0	0.0	0.0	0.0	0.0	0.0	0.0	0.0	0.0	Bacteria;Bacteroidetes;Ignavibacteria;Kryptoniales;BSV26;uncultured bacterium
825de04ec999845cdb08316976b6b77e	0.0	0.0	0.0	0.0	0.0	0.0	8.0	0.0	0.0	0.0	0.0	0.0	0.0	0.0	0.0	0.0	0.0	0.0	0.0	0.0	0.0	Bacteria;Planctomycetes;Phycisphaerae;Tepidisphaerales;WD2101 soil group
bcef77cd94075f5a7e55cf12e2a399a9	0.0	0.0	0.0	0.0	0.0	0.0	8.0	0.0	0.0	0.0	0.0	0.0	0.0	0.0	0.0	0.0	0.0	0.0	0.0	0.0	0.0	Bacteria;Acidobacteria;Subgroup 6
53883cc1917eb9dd5d7d3a01dd88ecb3	0.0	0.0	0.0	0.0	0.0	0.0	8.0	0.0	0.0	0.0	0.0	0.0	0.0	0.0	0.0	0.0	0.0	0.0	0.0	0.0	0.0	Bacteria;Chloroflexi;Anaerolineae;Anaerolineales;Anaerolineaceae;uncultured;uncultured prokaryote
fab4ead06261a3372003e41c90e8a028	0.0	0.0	0.0	0.0	0.0	0.0	8.0	0.0	0.0	0.0	0.0	0.0	0.0	0.0	0.0	0.0	0.0	0.0	0.0	0.0	0.0	Bacteria;Acidobacteria;Blastocatellia (Subgroup 4);Blastocatellales;Blastocatellaceae;JGI 0001001-H03;uncultured bacterium
f934d68ae36693f93e74849285092adb	0.0	0.0	0.0	0.0	0.0	0.0	8.0	0.0	0.0	0.0	0.0	0.0	0.0	0.0	0.0	0.0	0.0	0.0	0.0	0.0	0.0	Bacteria;Proteobacteria;Gammaproteobacteria;Coxiellales;Coxiellaceae;Coxiella;uncultured bacterium
738ac8a62f57ca5df1517aabaf1ed0be	0.0	0.0	0.0	0.0	0.0	0.0	8.0	0.0	0.0	0.0	0.0	0.0	0.0	0.0	0.0	0.0	0.0	0.0	0.0	0.0	0.0	Bacteria;Planctomycetes;Phycisphaerae;MSBL9;uncultured bacterium
710b2e3ff9bae73e1476feb5425334de	0.0	0.0	0.0	0.0	0.0	0.0	8.0	0.0	0.0	0.0	0.0	0.0	0.0	0.0	0.0	0.0	0.0	0.0	0.0	0.0	0.0	Bacteria;Acidobacteria;Subgroup 6;Unknown Order;Unknown Family;Vicinamibacter;uncultured bacterium
798ce753d6b6ae6620fdbf8d09fe8ec1	0.0	0.0	0.0	0.0	0.0	0.0	8.0	0.0	0.0	0.0	0.0	0.0	0.0	0.0	0.0	0.0	0.0	0.0	0.0	0.0	0.0	Bacteria;Firmicutes;Clostridia;Clostridiales;Family XI;Sedimentibacter;uncultured bacterium
8ac7e3e303b88ccbc907442ab89fa36f	0.0	0.0	0.0	0.0	0.0	0.0	8.0	0.0	0.0	0.0	0.0	0.0	0.0	0.0	0.0	0.0	0.0	0.0	0.0	0.0	0.0	Bacteria;Firmicutes;Clostridia;Clostridiales;TC1;uncultured bacterium
84b6403e9fd24f460d5e83d041f618d0	0.0	0.0	0.0	0.0	0.0	0.0	8.0	0.0	0.0	0.0	0.0	0.0	0.0	0.0	0.0	0.0	0.0	0.0	0.0	0.0	0.0	Bacteria;Verrucomicrobia;Verrucomicrobiae;Chthoniobacterales;Chthoniobacteraceae;Candidatus Udaeobacter
e4e654a0512434d7f26d98142c7e3b0e	0.0	0.0	0.0	0.0	0.0	0.0	0.0	8.0	0.0	0.0	0.0	0.0	0.0	0.0	0.0	0.0	0.0	0.0	0.0	0.0	0.0	Bacteria;Proteobacteria;Gammaproteobacteria;Betaproteobacteriales;Rhodocyclaceae;Propionivibrio
66da5c0558edd7befe146bbd1f4ef09e	0.0	0.0	0.0	0.0	0.0	0.0	0.0	8.0	0.0	0.0	0.0	0.0	0.0	0.0	0.0	0.0	0.0	0.0	0.0	0.0	0.0	Bacteria;Planctomycetes;Planctomycetacia;Planctomycetales;uncultured
d666dd55f5e8dde91c6901e60e9763a4	0.0	0.0	0.0	0.0	0.0	0.0	0.0	8.0	0.0	0.0	0.0	0.0	0.0	0.0	0.0	0.0	0.0	0.0	0.0	0.0	0.0	Bacteria;Proteobacteria;Gammaproteobacteria;Xanthomonadales;Xanthomonadaceae;Arenimonas;uncultured bacterium
564feaea525ca4bd59963da39a3c041e	0.0	0.0	0.0	0.0	0.0	0.0	0.0	8.0	0.0	0.0	0.0	0.0	0.0	0.0	0.0	0.0	0.0	0.0	0.0	0.0	0.0	Bacteria;Verrucomicrobia;Verrucomicrobiae;Pedosphaerales;Pedosphaeraceae;uncultured bacterium
20050d262f0e8ce0a6d557c6cdd7b375	0.0	0.0	0.0	0.0	0.0	0.0	0.0	8.0	0.0	0.0	0.0	0.0	0.0	0.0	0.0	0.0	0.0	0.0	0.0	0.0	0.0	Bacteria;Chloroflexi;Anaerolineae;Caldilineales;Caldilineaceae;uncultured;metagenome
5298ef6034b563eacfd4e828ff92e0b9	0.0	0.0	0.0	0.0	0.0	0.0	0.0	8.0	0.0	0.0	0.0	0.0	0.0	0.0	0.0	0.0	0.0	0.0	0.0	0.0	0.0	Bacteria;Chloroflexi;Anaerolineae;Anaerolineales;Anaerolineaceae;uncultured;uncultured Chloroflexi bacterium
59c5ffc3729422a0ef60c89f5211dc89	0.0	0.0	0.0	0.0	0.0	0.0	0.0	8.0	0.0	0.0	0.0	0.0	0.0	0.0	0.0	0.0	0.0	0.0	0.0	0.0	0.0	Bacteria;Acidobacteria;Thermoanaerobaculia;Thermoanaerobaculales;Thermoanaerobaculaceae;Thermoanaerobaculum;uncultured bacterium
772a273c2d9937fafe1a70361d6e6d9c	0.0	0.0	0.0	0.0	0.0	0.0	0.0	0.0	8.0	0.0	0.0	0.0	0.0	0.0	0.0	0.0	0.0	0.0	0.0	0.0	0.0	Bacteria;Bacteroidetes;Ignavibacteria;Kryptoniales;BSV26;uncultured Chlorobi bacterium
bc5c2187a7ddd8848bf21519d3af4ce9	0.0	0.0	0.0	0.0	0.0	0.0	0.0	0.0	8.0	0.0	0.0	0.0	0.0	0.0	0.0	0.0	0.0	0.0	0.0	0.0	0.0	Bacteria;Chloroflexi;Dehalococcoidia;GIF3;uncultured bacterium
3368d42e085471764168914d6ea0ce3b	0.0	0.0	0.0	0.0	0.0	0.0	0.0	0.0	8.0	0.0	0.0	0.0	0.0	0.0	0.0	0.0	0.0	0.0	0.0	0.0	0.0	Bacteria;Acidobacteria;Subgroup 18;uncultured bacterium
1cb52cc8ad1d96712019cc024c591df4	0.0	0.0	0.0	0.0	0.0	0.0	0.0	0.0	8.0	0.0	0.0	0.0	0.0	0.0	0.0	0.0	0.0	0.0	0.0	0.0	0.0	Bacteria;Nitrospirae;Nitrospira;Nitrospirales;Nitrospiraceae;Nitrospira;uncultured bacterium
2241d2e3b83ae823b5675d30d50369de	0.0	0.0	0.0	0.0	0.0	0.0	0.0	0.0	8.0	0.0	0.0	0.0	0.0	0.0	0.0	0.0	0.0	0.0	0.0	0.0	0.0	Bacteria;Firmicutes;Clostridia;Clostridiales;Clostridiaceae 1;Clostridium sensu stricto 10;uncultured bacterium
40eeb0543950ea27855038721e53395f	0.0	0.0	0.0	0.0	0.0	0.0	0.0	0.0	8.0	0.0	0.0	0.0	0.0	0.0	0.0	0.0	0.0	0.0	0.0	0.0	0.0	Bacteria;Proteobacteria;Gammaproteobacteria;Methylococcales;Methylococcaceae
97a1b0e8d22c8dd7529ac24fe1087804	0.0	0.0	0.0	0.0	0.0	0.0	0.0	0.0	8.0	0.0	0.0	0.0	0.0	0.0	0.0	0.0	0.0	0.0	0.0	0.0	0.0	Archaea;Crenarchaeota;Bathyarchaeia;uncultured methanogenic archaeon
ff6f0a69197eb93a55a41746a28b6aae	0.0	0.0	0.0	0.0	0.0	0.0	0.0	0.0	8.0	0.0	0.0	0.0	0.0	0.0	0.0	0.0	0.0	0.0	0.0	0.0	0.0	Bacteria;Acidobacteria;Aminicenantia;Aminicenantales;uncultured soil bacterium
296462452e216d5ab636e9b9008923c0	0.0	0.0	0.0	0.0	0.0	0.0	0.0	0.0	8.0	0.0	0.0	0.0	0.0	0.0	0.0	0.0	0.0	0.0	0.0	0.0	0.0	Bacteria;Proteobacteria;Gammaproteobacteria;Betaproteobacteriales;Burkholderiaceae
03438aa396841159515e3edc3c826bb0	0.0	0.0	0.0	0.0	0.0	0.0	0.0	0.0	0.0	8.0	0.0	0.0	0.0	0.0	0.0	0.0	0.0	0.0	0.0	0.0	0.0	Bacteria;Proteobacteria;Gammaproteobacteria;Arenicellales;Arenicellaceae;uncultured;uncultured prokaryote
515a3900310642ba5a344a2c9a9f0af3	0.0	0.0	0.0	0.0	0.0	0.0	0.0	0.0	0.0	8.0	0.0	0.0	0.0	0.0	0.0	0.0	0.0	0.0	0.0	0.0	0.0	Bacteria;Actinobacteria;Coriobacteriia;OPB41;uncultured bacterium
b9b1d9198a6e9c3fc041f993622e45e9	0.0	0.0	0.0	0.0	0.0	0.0	0.0	0.0	0.0	3.0	0.0	5.0	0.0	0.0	0.0	0.0	0.0	0.0	0.0	0.0	0.0	Bacteria;Fibrobacteres;Fibrobacteria;Fibrobacterales;possible family 01;uncultured bacterium
466cb225e05f1525412b80e98ef7d72b	0.0	0.0	0.0	0.0	0.0	0.0	0.0	0.0	0.0	0.0	8.0	0.0	0.0	0.0	0.0	0.0	0.0	0.0	0.0	0.0	0.0	Bacteria;Actinobacteria;Actinobacteria;Streptomycetales;Streptomycetaceae;Streptomyces
e656292f08fdd24ca5a8c7c4a75ee339	0.0	0.0	0.0	0.0	0.0	0.0	0.0	0.0	0.0	0.0	8.0	0.0	0.0	0.0	0.0	0.0	0.0	0.0	0.0	0.0	0.0	Bacteria;Acidobacteria;Holophagae;Holophagales;Holophagaceae;uncultured
32e7f988f13fad0ff4176c7409134e78	0.0	0.0	0.0	0.0	0.0	0.0	0.0	0.0	0.0	0.0	8.0	0.0	0.0	0.0	0.0	0.0	0.0	0.0	0.0	0.0	0.0	Bacteria;Chloroflexi;Anaerolineae;Caldilineales;Caldilineaceae;uncultured;metagenome
b51e39d4e87430c7d8b7514cd3f4093a	0.0	0.0	0.0	0.0	0.0	0.0	0.0	0.0	0.0	0.0	8.0	0.0	0.0	0.0	0.0	0.0	0.0	0.0	0.0	0.0	0.0	Bacteria;Proteobacteria;Gammaproteobacteria;Betaproteobacteriales;Rhodocyclaceae;Ferribacterium;uncultured bacterium
b157040ce70eea48875e380a005c6e31	0.0	0.0	0.0	0.0	0.0	0.0	0.0	0.0	0.0	0.0	8.0	0.0	0.0	0.0	0.0	0.0	0.0	0.0	0.0	0.0	0.0	Bacteria;Proteobacteria;Deltaproteobacteria;MBNT15;uncultured bacterium
0f4999c3b62a1dd3b33a1a8002dcf6ce	0.0	0.0	0.0	0.0	0.0	0.0	0.0	0.0	0.0	0.0	8.0	0.0	0.0	0.0	0.0	0.0	0.0	0.0	0.0	0.0	0.0	Bacteria;Chloroflexi;KD4-96;uncultured bacterium
8cb11841894cd2ba0d9089cf6353d64f	0.0	0.0	0.0	0.0	0.0	0.0	0.0	0.0	0.0	0.0	8.0	0.0	0.0	0.0	0.0	0.0	0.0	0.0	0.0	0.0	0.0	Bacteria;Acidobacteria;Subgroup 18
e21d227c9f32e7197b6ce9e90cdefa9b	0.0	0.0	0.0	0.0	0.0	0.0	0.0	0.0	0.0	0.0	0.0	8.0	0.0	0.0	0.0	0.0	0.0	0.0	0.0	0.0	0.0	Bacteria;Proteobacteria;Gammaproteobacteria;Methylococcales;Methylomonaceae;Methylomicrobium;uncultured bacterium
26975ef83d5ecc224178919f875c5158	0.0	0.0	0.0	0.0	0.0	0.0	0.0	0.0	0.0	0.0	0.0	8.0	0.0	0.0	0.0	0.0	0.0	0.0	0.0	0.0	0.0	Bacteria;Proteobacteria;Deltaproteobacteria;Sva0485;uncultured Desulfuromonadales bacterium
8f5c445dc468dce73bc506e65c82cdf7	0.0	0.0	0.0	0.0	0.0	0.0	0.0	0.0	0.0	0.0	0.0	0.0	8.0	0.0	0.0	0.0	0.0	0.0	0.0	0.0	0.0	Bacteria;Cyanobacteria;Oxyphotobacteria;Chloroplast
4a1dc28d21c283676253307626eb1017	0.0	0.0	0.0	0.0	0.0	0.0	0.0	0.0	0.0	0.0	0.0	0.0	8.0	0.0	0.0	0.0	0.0	0.0	0.0	0.0	0.0	Bacteria;Chloroflexi;Anaerolineae;Anaerolineales;Anaerolineaceae;uncultured
cb0e3d01dd7b68003250487755a9bbca	0.0	0.0	0.0	0.0	0.0	0.0	0.0	0.0	0.0	0.0	0.0	0.0	8.0	0.0	0.0	0.0	0.0	0.0	0.0	0.0	0.0	Bacteria;Bacteroidetes;Bacteroidia;Sphingobacteriales;Lentimicrobiaceae
f3471dc8e79b4fe5d313bbff93984ee9	0.0	0.0	0.0	0.0	0.0	0.0	0.0	0.0	0.0	0.0	0.0	0.0	8.0	0.0	0.0	0.0	0.0	0.0	0.0	0.0	0.0	Bacteria;Proteobacteria;Gammaproteobacteria;Xanthomonadales;Rhodanobacteraceae;Dyella;uncultured bacterium
0063d0f8693f00ec54a3df5a8dea5006	0.0	0.0	0.0	0.0	0.0	0.0	0.0	0.0	0.0	0.0	0.0	0.0	8.0	0.0	0.0	0.0	0.0	0.0	0.0	0.0	0.0	Bacteria;Nitrospirae;Nitrospira;Nitrospirales;Nitrospiraceae;Nitrospira
ada1ea9e5cf74ace55c3e24f638c6015	0.0	0.0	0.0	0.0	0.0	0.0	0.0	0.0	0.0	0.0	0.0	0.0	5.0	3.0	0.0	0.0	0.0	0.0	0.0	0.0	0.0	Bacteria;Chloroflexi;Anaerolineae;Anaerolineales;Anaerolineaceae;Anaerolinea;uncultured Chloroflexi bacterium
1e3d9a9180043c7509ce114a8a6a8c10	0.0	0.0	0.0	0.0	0.0	0.0	0.0	0.0	0.0	0.0	0.0	0.0	2.0	0.0	0.0	0.0	0.0	0.0	6.0	0.0	0.0	Bacteria;Verrucomicrobia;Verrucomicrobiae;Opitutales;Opitutaceae
9e01b502dd8f10a768308cb5ea32d06e	0.0	0.0	0.0	0.0	0.0	0.0	0.0	0.0	0.0	0.0	0.0	0.0	0.0	8.0	0.0	0.0	0.0	0.0	0.0	0.0	0.0	Bacteria;Proteobacteria;Deltaproteobacteria;Sva0485
14289c04b0ae2fc7cb016da5715ae4b8	0.0	0.0	0.0	0.0	0.0	0.0	0.0	0.0	0.0	0.0	0.0	0.0	0.0	5.0	0.0	0.0	0.0	0.0	0.0	0.0	0.0	Bacteria;Acidobacteria;Blastocatellia (Subgroup 4);Blastocatellales;Blastocatellaceae;JGI 0001001-H03
4bc6751f06c1bf045adfa42b7935be60	0.0	0.0	0.0	0.0	0.0	0.0	0.0	0.0	0.0	0.0	0.0	0.0	0.0	0.0	8.0	0.0	0.0	0.0	0.0	0.0	0.0	Bacteria;Proteobacteria;Gammaproteobacteria;Chromatiales;Chromatiaceae;uncultured;uncultured bacterium
c2297aa89cb1ce0e915509c9a62b2edc	0.0	0.0	0.0	0.0	0.0	0.0	0.0	0.0	0.0	0.0	0.0	0.0	0.0	0.0	8.0	0.0	0.0	0.0	0.0	0.0	0.0	Bacteria;Proteobacteria;Deltaproteobacteria;Desulfobacterales;Desulfobacteraceae
523740a6f90da008188439824bbc92d5	0.0	0.0	0.0	0.0	0.0	0.0	0.0	0.0	0.0	0.0	0.0	0.0	0.0	0.0	8.0	0.0	0.0	0.0	0.0	0.0	0.0	Bacteria;Nitrospirae;Thermodesulfovibrionia;uncultured;uncultured bacterium
8bea89bd08909f8ddb36c471ff63fdca	0.0	0.0	0.0	0.0	0.0	0.0	0.0	0.0	0.0	0.0	0.0	0.0	0.0	0.0	0.0	8.0	0.0	0.0	0.0	0.0	0.0	Bacteria;Bacteroidetes;Bacteroidia;Sphingobacteriales;Lentimicrobiaceae;uncultured prokaryote
e5be0e4099345261387f201593936a1f	0.0	0.0	0.0	0.0	0.0	0.0	0.0	0.0	0.0	0.0	0.0	0.0	0.0	0.0	0.0	0.0	8.0	0.0	0.0	0.0	0.0	Bacteria;Chloroflexi;Anaerolineae;Anaerolineales;Anaerolineaceae;uncultured
27c481dc6ffa96b01c5ada4ffbc7073e	0.0	0.0	0.0	0.0	0.0	0.0	0.0	0.0	0.0	0.0	0.0	0.0	0.0	0.0	0.0	0.0	8.0	0.0	0.0	0.0	0.0	Bacteria;Proteobacteria;Gammaproteobacteria;Methylococcales;Methylococcaceae;Candidatus Methylospira;uncultured bacterium
23aec532ff9675962da0ce3cd7379e7f	0.0	0.0	0.0	0.0	0.0	0.0	0.0	0.0	0.0	0.0	0.0	0.0	0.0	0.0	0.0	0.0	8.0	0.0	0.0	0.0	0.0	Bacteria;Chloroflexi;Anaerolineae;Anaerolineales;Anaerolineaceae;uncultured
79c9235ff041fe76f6dc89a18c5a222a	0.0	0.0	0.0	0.0	0.0	0.0	0.0	0.0	0.0	0.0	0.0	0.0	0.0	0.0	0.0	0.0	4.0	0.0	4.0	0.0	0.0	Bacteria;Bacteroidetes;Bacteroidia;Chitinophagales;Chitinophagaceae;Ferruginibacter;uncultured bacterium
afe65bddb37ee9914e7eae98f62d4552	0.0	0.0	0.0	0.0	0.0	0.0	0.0	0.0	0.0	0.0	0.0	0.0	0.0	0.0	0.0	0.0	0.0	8.0	0.0	0.0	0.0	Bacteria;Proteobacteria;Gammaproteobacteria;Methylococcales;Methylococcaceae;Candidatus Methylospira;uncultured bacterium
903d75111e289f0060f4c832abed89b3	0.0	0.0	0.0	0.0	0.0	0.0	0.0	0.0	0.0	0.0	0.0	0.0	0.0	0.0	0.0	0.0	0.0	8.0	0.0	0.0	0.0	Bacteria;Chloroflexi;Dehalococcoidia;Napoli-4B-65;uncultured bacterium
f109c029c2ad2bcb1975dbd7a0277bf0	0.0	0.0	0.0	0.0	0.0	0.0	0.0	0.0	0.0	0.0	0.0	0.0	0.0	0.0	0.0	0.0	0.0	8.0	0.0	0.0	0.0	Bacteria;Chloroflexi;Anaerolineae;SJA-15;uncultured bacterium
af991265af19a7ede14078c649dd0760	0.0	0.0	0.0	0.0	0.0	0.0	0.0	0.0	0.0	0.0	0.0	0.0	0.0	0.0	0.0	0.0	0.0	0.0	8.0	0.0	0.0	Bacteria;Bacteroidetes;Bacteroidia;Sphingobacteriales;Lentimicrobiaceae;uncultured Bacteroidetes bacterium
7f43ab95ab2797b65016416ddef8a420	0.0	0.0	0.0	0.0	0.0	0.0	0.0	0.0	0.0	0.0	0.0	0.0	0.0	0.0	0.0	0.0	0.0	0.0	8.0	0.0	0.0	Bacteria;Planctomycetes;Planctomycetacia;Pirellulales;Pirellulaceae;Pirellula;uncultured bacterium
9381460da675a7643dba5eb37dea8dd6	0.0	0.0	0.0	0.0	0.0	0.0	0.0	0.0	0.0	0.0	0.0	0.0	0.0	0.0	0.0	0.0	0.0	0.0	8.0	0.0	0.0	Bacteria;Chloroflexi;Anaerolineae;Anaerolineales;Anaerolineaceae;Anaerolinea;uncultured bacterium
6f746f6a61bfe539b52c82a86b313655	0.0	0.0	0.0	0.0	0.0	0.0	0.0	0.0	0.0	0.0	0.0	0.0	0.0	0.0	0.0	0.0	0.0	0.0	8.0	0.0	0.0	Bacteria;Bacteroidetes;Bacteroidia;Cytophagales;Microscillaceae;OLB12;uncultured bacterium
4760c5b29f60cbbe86dc4bc5096c00fb	0.0	0.0	0.0	0.0	0.0	0.0	0.0	0.0	0.0	0.0	0.0	0.0	0.0	0.0	0.0	0.0	0.0	0.0	8.0	0.0	0.0	Bacteria;Chloroflexi;Anaerolineae;Anaerolineales;Anaerolineaceae;Anaerolinea;metagenome
81e89c9ad75dbe9cd8d12d69807d5ec8	0.0	0.0	0.0	0.0	0.0	0.0	0.0	0.0	0.0	0.0	0.0	0.0	0.0	0.0	0.0	0.0	0.0	0.0	8.0	0.0	0.0	Bacteria;Firmicutes;Clostridia;Clostridiales;Family XIII;[Eubacterium] brachy group;uncultured bacterium
0f4e0ef9888b27331dc7ace41aff7eda	0.0	0.0	0.0	0.0	0.0	0.0	0.0	0.0	0.0	0.0	0.0	0.0	0.0	0.0	0.0	0.0	0.0	0.0	8.0	0.0	0.0	Bacteria;Bacteroidetes;Bacteroidia;Bacteroidales;Paludibacteraceae;Paludibacter;uncultured bacterium
ac3da5b34e7c1499a07eee875447476d	0.0	0.0	0.0	0.0	0.0	0.0	0.0	0.0	0.0	0.0	0.0	0.0	0.0	0.0	0.0	0.0	0.0	0.0	8.0	0.0	0.0	Bacteria;Acidobacteria;Holophagae;Holophagales;Holophagaceae;uncultured;uncultured bacterium
2b049474f6455beaa3cf5f8d4d65ad72	0.0	0.0	0.0	0.0	0.0	0.0	0.0	0.0	0.0	0.0	0.0	0.0	0.0	0.0	0.0	0.0	0.0	0.0	0.0	8.0	0.0	Archaea;Euryarchaeota;Thermoplasmata;Methanomassiliicoccales;Methanomassiliicoccaceae;Methanomassiliicoccus;uncultured archaeon
41bd60a1e598152ddbbb4c0baa470eb9	0.0	0.0	0.0	0.0	0.0	0.0	0.0	0.0	0.0	0.0	0.0	0.0	0.0	0.0	0.0	0.0	0.0	0.0	0.0	0.0	8.0	Bacteria;Bacteroidetes;Ignavibacteria;Ignavibacteriales;PHOS-HE36;uncultured bacterium
7c35492d87c225b069982b8ef8c35fae	0.0	0.0	0.0	0.0	0.0	0.0	0.0	0.0	0.0	0.0	0.0	0.0	0.0	0.0	0.0	0.0	0.0	0.0	0.0	0.0	8.0	Bacteria;Firmicutes;Clostridia;Clostridiales;Ruminococcaceae;Ruminiclostridium 1;uncultured bacterium
8d869b3be4cd0562fb21513931fddcc3	7.0	0.0	0.0	0.0	0.0	0.0	0.0	0.0	0.0	0.0	0.0	0.0	0.0	0.0	0.0	0.0	0.0	0.0	0.0	0.0	0.0	Bacteria;Verrucomicrobia;Verrucomicrobiae;Pedosphaerales;Pedosphaeraceae;uncultured bacterium
7f00d0c7a3867db26bb90d865952e689	7.0	0.0	0.0	0.0	0.0	0.0	0.0	0.0	0.0	0.0	0.0	0.0	0.0	0.0	0.0	0.0	0.0	0.0	0.0	0.0	0.0	Bacteria;Spirochaetes;Spirochaetia;Spirochaetales;Spirochaetaceae;uncultured
bd444dd2dc0374fb896cb7bfa46366b2	7.0	0.0	0.0	0.0	0.0	0.0	0.0	0.0	0.0	0.0	0.0	0.0	0.0	0.0	0.0	0.0	0.0	0.0	0.0	0.0	0.0	Archaea;Nanoarchaeaeota;Woesearchaeia
306ca8ce6ee45db35ad875df44b54873	7.0	0.0	0.0	0.0	0.0	0.0	0.0	0.0	0.0	0.0	0.0	0.0	0.0	0.0	0.0	0.0	0.0	0.0	0.0	0.0	0.0	Bacteria;Proteobacteria;Deltaproteobacteria;Desulfobacterales;Desulfobulbaceae;Desulfobulbus
acd631cce39de0600e06f9f0bd4f0445	7.0	0.0	0.0	0.0	0.0	0.0	0.0	0.0	0.0	0.0	0.0	0.0	0.0	0.0	0.0	0.0	0.0	0.0	0.0	0.0	0.0	Archaea;Nanoarchaeaeota;Woesearchaeia
a5e8392a54649ecd08a40806df0f1c55	7.0	0.0	0.0	0.0	0.0	0.0	0.0	0.0	0.0	0.0	0.0	0.0	0.0	0.0	0.0	0.0	0.0	0.0	0.0	0.0	0.0	Bacteria;Proteobacteria;Deltaproteobacteria;Bdellovibrionales;Bdellovibrionaceae;OM27 clade;uncultured bacterium
3f55c66a0d87dc086fdf76d95ae85e4f	7.0	0.0	0.0	0.0	0.0	0.0	0.0	0.0	0.0	0.0	0.0	0.0	0.0	0.0	0.0	0.0	0.0	0.0	0.0	0.0	0.0	Bacteria;Elusimicrobia;Elusimicrobia;MVP-88;uncultured bacterium
4f153a1acd0983a2903b42048ceda66e	7.0	0.0	0.0	0.0	0.0	0.0	0.0	0.0	0.0	0.0	0.0	0.0	0.0	0.0	0.0	0.0	0.0	0.0	0.0	0.0	0.0	Bacteria;LCP-89;uncultured bacterium
4284356c4f956e671cf6354b1a18b971	7.0	0.0	0.0	0.0	0.0	0.0	0.0	0.0	0.0	0.0	0.0	0.0	0.0	0.0	0.0	0.0	0.0	0.0	0.0	0.0	0.0	Bacteria;Proteobacteria;Deltaproteobacteria;Sva0485;uncultured delta proteobacterium
cd0569aa6433188e63bae63156388248	7.0	0.0	0.0	0.0	0.0	0.0	0.0	0.0	0.0	0.0	0.0	0.0	0.0	0.0	0.0	0.0	0.0	0.0	0.0	0.0	0.0	Bacteria;Chloroflexi;Anaerolineae;1-20;uncultured bacterium
5d6d34d28f90b2996b755f3594b4a04c	7.0	0.0	0.0	0.0	0.0	0.0	0.0	0.0	0.0	0.0	0.0	0.0	0.0	0.0	0.0	0.0	0.0	0.0	0.0	0.0	0.0	Bacteria;Proteobacteria;Deltaproteobacteria;Sva0485
e85e804da8d21473e02b247e755aa3ba	7.0	0.0	0.0	0.0	0.0	0.0	0.0	0.0	0.0	0.0	0.0	0.0	0.0	0.0	0.0	0.0	0.0	0.0	0.0	0.0	0.0	Bacteria;Firmicutes;Erysipelotrichia;Erysipelotrichales;Erysipelotrichaceae;Dielma;uncultured bacterium
c38df408331e98c7d0d020499748ea4e	7.0	0.0	0.0	0.0	0.0	0.0	0.0	0.0	0.0	0.0	0.0	0.0	0.0	0.0	0.0	0.0	0.0	0.0	0.0	0.0	0.0	Bacteria;Chloroflexi;Anaerolineae;SBR1031;A4b;uncultured bacterium
343fd6a7a529847e829757d9c174b9be	7.0	0.0	0.0	0.0	0.0	0.0	0.0	0.0	0.0	0.0	0.0	0.0	0.0	0.0	0.0	0.0	0.0	0.0	0.0	0.0	0.0	Bacteria;Omnitrophicaeota
e9853ede96658fbf69441e2ef019d126	7.0	0.0	0.0	0.0	0.0	0.0	0.0	0.0	0.0	0.0	0.0	0.0	0.0	0.0	0.0	0.0	0.0	0.0	0.0	0.0	0.0	Bacteria;Chloroflexi;Anaerolineae;Anaerolineales;Anaerolineaceae;uncultured
ce41856e263941f0394e95201c704cab	7.0	0.0	0.0	0.0	0.0	0.0	0.0	0.0	0.0	0.0	0.0	0.0	0.0	0.0	0.0	0.0	0.0	0.0	0.0	0.0	0.0	Bacteria;Bacteroidetes;Bacteroidia;Sphingobacteriales;AKYH767;uncultured bacterium
b3aad3848168996c95ca91098e786a23	2.0	0.0	0.0	0.0	0.0	0.0	0.0	0.0	0.0	0.0	0.0	0.0	0.0	0.0	0.0	0.0	0.0	0.0	5.0	0.0	0.0	Bacteria;Proteobacteria;Deltaproteobacteria;Myxococcales;Sandaracinaceae;uncultured
c1259e056dba9c45ffcb48e65c75db0e	0.0	0.0	2.0	0.0	0.0	0.0	0.0	0.0	0.0	0.0	0.0	0.0	0.0	0.0	0.0	0.0	0.0	0.0	0.0	0.0	0.0	Bacteria;Omnitrophicaeota;uncultured bacterium
cee1fe1a32a3d1b3eaf49bc3b935bcfb	0.0	0.0	0.0	0.0	0.0	0.0	0.0	0.0	0.0	0.0	0.0	0.0	0.0	0.0	0.0	0.0	4.0	0.0	0.0	0.0	0.0	Bacteria;Chloroflexi;Anaerolineae;Anaerolineales;Anaerolineaceae;Ornatilinea;uncultured bacterium
65a0d6f6b6a89a80a8313a4a51f15c1b	0.0	4.0	0.0	0.0	0.0	0.0	0.0	0.0	0.0	0.0	0.0	0.0	0.0	0.0	0.0	0.0	0.0	0.0	0.0	0.0	0.0	Bacteria
c65d68d87cb7defc047872e8893beb68	0.0	5.0	0.0	0.0	0.0	0.0	0.0	0.0	0.0	0.0	0.0	0.0	0.0	0.0	0.0	0.0	0.0	0.0	0.0	0.0	0.0	Bacteria;Proteobacteria;Deltaproteobacteria;Oligoflexales;Oligoflexaceae;Oligoflexus;uncultured bacterium
034ea5c3ac26764fc7c4a03ef52aefff	0.0	0.0	0.0	0.0	5.0	0.0	0.0	0.0	0.0	0.0	0.0	0.0	0.0	0.0	0.0	0.0	0.0	0.0	0.0	0.0	0.0	Bacteria;Bacteroidetes;Bacteroidia;Bacteroidales;Prolixibacteraceae;BSV13;uncultured bacterium
1308f792b8526c646ec8232bc7e398de	0.0	0.0	0.0	0.0	0.0	0.0	0.0	0.0	0.0	4.0	0.0	0.0	0.0	0.0	0.0	0.0	0.0	0.0	0.0	0.0	0.0	Bacteria;Acidobacteria;Subgroup 6
0e51cc1b557db37e4b9e1be8d7862d88	0.0	0.0	4.0	0.0	0.0	0.0	0.0	0.0	0.0	0.0	0.0	0.0	0.0	0.0	0.0	0.0	0.0	0.0	0.0	0.0	0.0	Archaea;Altiarchaeota;Altiarchaeia;uncultured archaeon
e8d9509e4742944fd4acd96099ad409a	0.0	7.0	0.0	0.0	0.0	0.0	0.0	0.0	0.0	0.0	0.0	0.0	0.0	0.0	0.0	0.0	0.0	0.0	0.0	0.0	0.0	Bacteria;Spirochaetes;Spirochaetia;Spirochaetales;Spirochaetaceae;Spirochaeta 2
e4cf36ac5e5ac7fc498c6714b4f6481d	0.0	7.0	0.0	0.0	0.0	0.0	0.0	0.0	0.0	0.0	0.0	0.0	0.0	0.0	0.0	0.0	0.0	0.0	0.0	0.0	0.0	Bacteria;Calditrichaeota;Calditrichia;Calditrichales;Calditrichaceae;SM23-31;uncultured bacterium
82b8b99ab39ed84f4532d04d1f05a8c4	0.0	7.0	0.0	0.0	0.0	0.0	0.0	0.0	0.0	0.0	0.0	0.0	0.0	0.0	0.0	0.0	0.0	0.0	0.0	0.0	0.0	Bacteria;Chloroflexi;Anaerolineae;Anaerolineales;Anaerolineaceae;uncultured;uncultured Chloroflexi bacterium
aac22f8303fac29c54808cb20952f32f	0.0	7.0	0.0	0.0	0.0	0.0	0.0	0.0	0.0	0.0	0.0	0.0	0.0	0.0	0.0	0.0	0.0	0.0	0.0	0.0	0.0	Bacteria;Chloroflexi;Anaerolineae;Anaerolineales;Anaerolineaceae;uncultured;uncultured Chloroflexi bacterium
2551050bb6a5c7c52b17bc0592b2ad68	0.0	7.0	0.0	0.0	0.0	0.0	0.0	0.0	0.0	0.0	0.0	0.0	0.0	0.0	0.0	0.0	0.0	0.0	0.0	0.0	0.0	Bacteria;FCPU426;metagenome
c27f208a5a194e040717d0811c6c6e0a	0.0	7.0	0.0	0.0	0.0	0.0	0.0	0.0	0.0	0.0	0.0	0.0	0.0	0.0	0.0	0.0	0.0	0.0	0.0	0.0	0.0	Bacteria;Omnitrophicaeota;Candidatus Omnitrophus magneticus
59179e4ecfe89b87182aec7104bd010a	0.0	7.0	0.0	0.0	0.0	0.0	0.0	0.0	0.0	0.0	0.0	0.0	0.0	0.0	0.0	0.0	0.0	0.0	0.0	0.0	0.0	Bacteria;Acidobacteria;Subgroup 18;uncultured bacterium
875f0d543bd67089fa3588798a2ec83a	0.0	7.0	0.0	0.0	0.0	0.0	0.0	0.0	0.0	0.0	0.0	0.0	0.0	0.0	0.0	0.0	0.0	0.0	0.0	0.0	0.0	Bacteria;Chloroflexi;Dehalococcoidia;RBG-13-46-9;uncultured bacterium
7f98add4a9dbde7fe798b24c7559c0ca	0.0	7.0	0.0	0.0	0.0	0.0	0.0	0.0	0.0	0.0	0.0	0.0	0.0	0.0	0.0	0.0	0.0	0.0	0.0	0.0	0.0	Bacteria;Elusimicrobia;Elusimicrobia;MD2894-B20;uncultured bacterium
2a1220e90ad757c47f48aab9f068c30a	0.0	7.0	0.0	0.0	0.0	0.0	0.0	0.0	0.0	0.0	0.0	0.0	0.0	0.0	0.0	0.0	0.0	0.0	0.0	0.0	0.0	Bacteria;Patescibacteria;ABY1
83ad13d4360995248ba09e579cf491fa	0.0	7.0	0.0	0.0	0.0	0.0	0.0	0.0	0.0	0.0	0.0	0.0	0.0	0.0	0.0	0.0	0.0	0.0	0.0	0.0	0.0	Bacteria;Patescibacteria;Parcubacteria;Candidatus Kaiserbacteria;uncultured bacterium
dbd41e5da91ce7c770bee23d18f05775	0.0	7.0	0.0	0.0	0.0	0.0	0.0	0.0	0.0	0.0	0.0	0.0	0.0	0.0	0.0	0.0	0.0	0.0	0.0	0.0	0.0	Bacteria;Actinobacteria;Actinobacteria;Micrococcales;Microbacteriaceae;uncultured;uncultured bacterium
2ba61379e1506769eee49f18be26f6cc	0.0	7.0	0.0	0.0	0.0	0.0	0.0	0.0	0.0	0.0	0.0	0.0	0.0	0.0	0.0	0.0	0.0	0.0	0.0	0.0	0.0	Bacteria;Proteobacteria;Gammaproteobacteria;Betaproteobacteriales;Burkholderiaceae
1aedc23bdbd47deae63ec6d2d1d62a9a	0.0	7.0	0.0	0.0	0.0	0.0	0.0	0.0	0.0	0.0	0.0	0.0	0.0	0.0	0.0	0.0	0.0	0.0	0.0	0.0	0.0	Archaea;Nanoarchaeaeota;Woesearchaeia
35adf703b138918c588591557fa14d8d	0.0	7.0	0.0	0.0	0.0	0.0	0.0	0.0	0.0	0.0	0.0	0.0	0.0	0.0	0.0	0.0	0.0	0.0	0.0	0.0	0.0	Unassigned
a77d3ac2ae5412ad83ae3f8ffc52ea7b	0.0	7.0	0.0	0.0	0.0	0.0	0.0	0.0	0.0	0.0	0.0	0.0	0.0	0.0	0.0	0.0	0.0	0.0	0.0	0.0	0.0	Archaea;Euryarchaeota;Thermoplasmata;Marine Benthic Group D and DHVEG-1;uncultured archaeon
f9785f55d2d44fcfe664f2cd9108f63d	0.0	7.0	0.0	0.0	0.0	0.0	0.0	0.0	0.0	0.0	0.0	0.0	0.0	0.0	0.0	0.0	0.0	0.0	0.0	0.0	0.0	Bacteria;Firmicutes;Clostridia;Clostridiales;Ruminococcaceae
dd9a3bda8b1543c8f5a13f4ff42683ae	0.0	7.0	0.0	0.0	0.0	0.0	0.0	0.0	0.0	0.0	0.0	0.0	0.0	0.0	0.0	0.0	0.0	0.0	0.0	0.0	0.0	Bacteria;Proteobacteria;Deltaproteobacteria
857824264bf283f3d710ab7f202fe765	0.0	7.0	0.0	0.0	0.0	0.0	0.0	0.0	0.0	0.0	0.0	0.0	0.0	0.0	0.0	0.0	0.0	0.0	0.0	0.0	0.0	Bacteria;Proteobacteria;Deltaproteobacteria;Myxococcales
59806106d18f03eae6c3070e595e5766	0.0	7.0	0.0	0.0	0.0	0.0	0.0	0.0	0.0	0.0	0.0	0.0	0.0	0.0	0.0	0.0	0.0	0.0	0.0	0.0	0.0	Archaea;Euryarchaeota;Thermoplasmata;uncultured;uncultured eukaryote
1d750926980ef81929e2ac1a173ab16b	0.0	7.0	0.0	0.0	0.0	0.0	0.0	0.0	0.0	0.0	0.0	0.0	0.0	0.0	0.0	0.0	0.0	0.0	0.0	0.0	0.0	Bacteria;Firmicutes;Negativicutes;Selenomonadales;Veillonellaceae;uncultured
9a27f15efd57c3346eb757deec8ab631	0.0	7.0	0.0	0.0	0.0	0.0	0.0	0.0	0.0	0.0	0.0	0.0	0.0	0.0	0.0	0.0	0.0	0.0	0.0	0.0	0.0	Bacteria;Proteobacteria;Gammaproteobacteria;Betaproteobacteriales;Nitrosomonadaceae;966-1;uncultured beta proteobacterium
6596716794c08cb4113ee887b07385c4	0.0	7.0	0.0	0.0	0.0	0.0	0.0	0.0	0.0	0.0	0.0	0.0	0.0	0.0	0.0	0.0	0.0	0.0	0.0	0.0	0.0	Archaea;Altiarchaeota;Altiarchaeia;uncultured archaeon
994e5620e1c7bc63840c06687d0ed84c	0.0	7.0	0.0	0.0	0.0	0.0	0.0	0.0	0.0	0.0	0.0	0.0	0.0	0.0	0.0	0.0	0.0	0.0	0.0	0.0	0.0	Unassigned
68a5c5b5d4b9bc8856d7df479eb23227	0.0	7.0	0.0	0.0	0.0	0.0	0.0	0.0	0.0	0.0	0.0	0.0	0.0	0.0	0.0	0.0	0.0	0.0	0.0	0.0	0.0	Bacteria;Firmicutes;Clostridia;Clostridiales;Lachnospiraceae;Anaerosporobacter;uncultured bacterium
2165d97b1ddc9d20fcadca754bef0c76	0.0	7.0	0.0	0.0	0.0	0.0	0.0	0.0	0.0	0.0	0.0	0.0	0.0	0.0	0.0	0.0	0.0	0.0	0.0	0.0	0.0	Bacteria;Bacteroidetes;Bacteroidia;Bacteroidales;Bacteroidetes BD2-2;uncultured prokaryote
1333448bdfa26088543f3c66f8fe65bf	0.0	7.0	0.0	0.0	0.0	0.0	0.0	0.0	0.0	0.0	0.0	0.0	0.0	0.0	0.0	0.0	0.0	0.0	0.0	0.0	0.0	Bacteria;Proteobacteria;Deltaproteobacteria;Myxococcales;BIrii41;uncultured bacterium
50a4a7445098a63423511750fa518f60	0.0	7.0	0.0	0.0	0.0	0.0	0.0	0.0	0.0	0.0	0.0	0.0	0.0	0.0	0.0	0.0	0.0	0.0	0.0	0.0	0.0	Bacteria;Proteobacteria;Gammaproteobacteria;Coxiellales;Coxiellaceae;Coxiella;uncultured bacterium
9fd0795357b1b161a742fb9d6f9800fb	0.0	7.0	0.0	0.0	0.0	0.0	0.0	0.0	0.0	0.0	0.0	0.0	0.0	0.0	0.0	0.0	0.0	0.0	0.0	0.0	0.0	Bacteria;Bacteroidetes;Ignavibacteria;Kryptoniales;BSV26;uncultured bacterium
863d15b15c636d3889745ba4d08eb5a3	0.0	7.0	0.0	0.0	0.0	0.0	0.0	0.0	0.0	0.0	0.0	0.0	0.0	0.0	0.0	0.0	0.0	0.0	0.0	0.0	0.0	Bacteria;Chloroflexi;Anaerolineae;Anaerolineales;Anaerolineaceae;Leptolinea;uncultured bacterium
f1e57849f642aa0117e4533ac10a60c5	0.0	7.0	0.0	0.0	0.0	0.0	0.0	0.0	0.0	0.0	0.0	0.0	0.0	0.0	0.0	0.0	0.0	0.0	0.0	0.0	0.0	Bacteria;Chloroflexi;Dehalococcoidia;FS117-23B-02;uncultured bacterium
be742faa40bc61ddd6694dc77dff0da7	0.0	7.0	0.0	0.0	0.0	0.0	0.0	0.0	0.0	0.0	0.0	0.0	0.0	0.0	0.0	0.0	0.0	0.0	0.0	0.0	0.0	Bacteria;Bacteroidetes;Bacteroidia;Bacteroidales;Prolixibacteraceae;uncultured;uncultured bacterium
a37f54220a311c11515c0f86a0794509	0.0	5.0	0.0	0.0	0.0	0.0	0.0	0.0	0.0	0.0	0.0	0.0	0.0	0.0	0.0	0.0	0.0	0.0	0.0	0.0	0.0	Bacteria;Cyanobacteria;Oxyphotobacteria;Nostocales;Nostocaceae
09bd1ddf5c6646ddf4136cfe23050f00	0.0	5.0	2.0	0.0	0.0	0.0	0.0	0.0	0.0	0.0	0.0	0.0	0.0	0.0	0.0	0.0	0.0	0.0	0.0	0.0	0.0	Bacteria;Acidobacteria;Subgroup 11;uncultured Acidobacteria bacterium
70cdc2b4fb5f33b18025342c92e4ccaf	0.0	5.0	0.0	0.0	0.0	0.0	0.0	0.0	2.0	0.0	0.0	0.0	0.0	0.0	0.0	0.0	0.0	0.0	0.0	0.0	0.0	Bacteria;Proteobacteria;Deltaproteobacteria;Syntrophobacterales;Syntrophaceae;Desulfobacca;uncultured delta proteobacterium
783432ddcb50a5fd5e3dee329ae57447	0.0	5.0	0.0	0.0	0.0	2.0	0.0	0.0	0.0	0.0	0.0	0.0	0.0	0.0	0.0	0.0	0.0	0.0	0.0	0.0	0.0	Bacteria
5392ef3910b12c3a51845b14ff8f610c	0.0	4.0	3.0	0.0	0.0	0.0	0.0	0.0	0.0	0.0	0.0	0.0	0.0	0.0	0.0	0.0	0.0	0.0	0.0	0.0	0.0	Bacteria;Dependentiae;Babeliae;Babeliales;uncultured bacterium SBRH58
b78dff61d01129b13dd92d444fab5925	0.0	3.0	0.0	0.0	0.0	0.0	0.0	0.0	0.0	0.0	0.0	0.0	0.0	0.0	0.0	0.0	0.0	0.0	0.0	0.0	0.0	Bacteria;Proteobacteria;Deltaproteobacteria;NB1-j;uncultured soil bacterium
b34483a6f0be3856b39ffb45cc7b2ed1	0.0	3.0	0.0	0.0	0.0	0.0	0.0	0.0	0.0	0.0	0.0	0.0	0.0	0.0	0.0	0.0	0.0	0.0	0.0	0.0	0.0	Bacteria;Spirochaetes;Spirochaetia;Spirochaetales;Spirochaetaceae;uncultured;uncultured Spirochaetes bacterium
8954a83e8fea521de2b6ae290ab3c143	0.0	0.0	0.0	0.0	0.0	0.0	0.0	0.0	0.0	0.0	0.0	0.0	0.0	0.0	0.0	0.0	0.0	0.0	2.0	0.0	0.0	Bacteria;Chloroflexi;Dehalococcoidia;Dehalococcoidales;uncultured;uncultured soil bacterium
7a8c98c5f1d597aca3b49e3e83caf4f9	0.0	0.0	3.0	0.0	0.0	0.0	0.0	0.0	0.0	0.0	0.0	0.0	0.0	0.0	0.0	0.0	0.0	0.0	0.0	0.0	0.0	Bacteria;WOR-1;uncultured bacterium
8f7751566d4b004222fc370fa5c47bfc	0.0	0.0	0.0	0.0	0.0	0.0	0.0	0.0	0.0	0.0	0.0	0.0	0.0	0.0	0.0	0.0	0.0	5.0	0.0	0.0	0.0	Bacteria;Proteobacteria;Deltaproteobacteria;Desulfarculales;Desulfarculaceae;uncultured;uncultured bacterium
492846a47f764c5aea2b2ede7b9c69f4	0.0	0.0	0.0	0.0	0.0	0.0	0.0	0.0	0.0	0.0	0.0	0.0	0.0	0.0	5.0	0.0	0.0	0.0	0.0	0.0	0.0	Bacteria;Zixibacteria;uncultured bacterium
7b6234280adfdfeac33b91c757237156	0.0	0.0	0.0	0.0	0.0	0.0	0.0	0.0	0.0	0.0	0.0	0.0	5.0	0.0	0.0	0.0	0.0	0.0	0.0	0.0	0.0	Bacteria;Chloroflexi;Anaerolineae;Anaerolineales;Anaerolineaceae;uncultured
b5bffb4a1f81926730ba1dedd3d8d921	0.0	0.0	7.0	0.0	0.0	0.0	0.0	0.0	0.0	0.0	0.0	0.0	0.0	0.0	0.0	0.0	0.0	0.0	0.0	0.0	0.0	Bacteria;Kiritimatiellaeota;Kiritimatiellae;WCHB1-41
c41ebd7d508e9c032951d417859775f9	0.0	0.0	7.0	0.0	0.0	0.0	0.0	0.0	0.0	0.0	0.0	0.0	0.0	0.0	0.0	0.0	0.0	0.0	0.0	0.0	0.0	Bacteria;Verrucomicrobia;Verrucomicrobiae;Pedosphaerales;Pedosphaeraceae
524e2edcfbd80908ac34498dbd87c36d	0.0	0.0	7.0	0.0	0.0	0.0	0.0	0.0	0.0	0.0	0.0	0.0	0.0	0.0	0.0	0.0	0.0	0.0	0.0	0.0	0.0	Bacteria;Omnitrophicaeota;uncultured bacterium
77332db37a1e4d09b8180d5b9ef38909	0.0	0.0	7.0	0.0	0.0	0.0	0.0	0.0	0.0	0.0	0.0	0.0	0.0	0.0	0.0	0.0	0.0	0.0	0.0	0.0	0.0	Bacteria;Omnitrophicaeota;uncultured bacterium
9991e8930962b300fd02a7400571247f	0.0	0.0	7.0	0.0	0.0	0.0	0.0	0.0	0.0	0.0	0.0	0.0	0.0	0.0	0.0	0.0	0.0	0.0	0.0	0.0	0.0	Bacteria;Proteobacteria;Gammaproteobacteria;Steroidobacterales;Steroidobacteraceae;Steroidobacter
fffd53c01c214be0d52ad681b977a6fc	0.0	0.0	7.0	0.0	0.0	0.0	0.0	0.0	0.0	0.0	0.0	0.0	0.0	0.0	0.0	0.0	0.0	0.0	0.0	0.0	0.0	Bacteria;Proteobacteria;Alphaproteobacteria;Sphingomonadales;Sphingomonadaceae;Novosphingobium
ad1c14eb658c2765f25944fe11e8a536	0.0	0.0	7.0	0.0	0.0	0.0	0.0	0.0	0.0	0.0	0.0	0.0	0.0	0.0	0.0	0.0	0.0	0.0	0.0	0.0	0.0	Bacteria;Omnitrophicaeota;uncultured bacterium
5f53435a11885795a711e6b8e820e8d9	0.0	0.0	7.0	0.0	0.0	0.0	0.0	0.0	0.0	0.0	0.0	0.0	0.0	0.0	0.0	0.0	0.0	0.0	0.0	0.0	0.0	Bacteria;CK-2C2-2;uncultured organism
9e542d212b707103f514e2ee20c61883	0.0	0.0	7.0	0.0	0.0	0.0	0.0	0.0	0.0	0.0	0.0	0.0	0.0	0.0	0.0	0.0	0.0	0.0	0.0	0.0	0.0	Bacteria;Proteobacteria;Deltaproteobacteria;Myxococcales;Archangiaceae;Anaeromyxobacter
5df7ab84d9aa48ae125755fc440e24c4	0.0	0.0	7.0	0.0	0.0	0.0	0.0	0.0	0.0	0.0	0.0	0.0	0.0	0.0	0.0	0.0	0.0	0.0	0.0	0.0	0.0	Bacteria;Chloroflexi;Anaerolineae;Anaerolineales;Anaerolineaceae;uncultured;uncultured soil bacterium
9df68a4ba43f54293121a0d697eb27de	0.0	0.0	7.0	0.0	0.0	0.0	0.0	0.0	0.0	0.0	0.0	0.0	0.0	0.0	0.0	0.0	0.0	0.0	0.0	0.0	0.0	Bacteria;Omnitrophicaeota
9ba68ad715ca074aa7dcdb214f9a6ee1	0.0	0.0	7.0	0.0	0.0	0.0	0.0	0.0	0.0	0.0	0.0	0.0	0.0	0.0	0.0	0.0	0.0	0.0	0.0	0.0	0.0	Bacteria;Proteobacteria;Deltaproteobacteria;Syntrophobacterales;Syntrophaceae;Syntrophus;uncultured bacterium
b21e75c98c7367d0adee7a01c9452545	0.0	0.0	7.0	0.0	0.0	0.0	0.0	0.0	0.0	0.0	0.0	0.0	0.0	0.0	0.0	0.0	0.0	0.0	0.0	0.0	0.0	Bacteria;Proteobacteria;Gammaproteobacteria;R7C24;metagenome
9e843e7c39b5904b86bbfd05195eee16	0.0	0.0	7.0	0.0	0.0	0.0	0.0	0.0	0.0	0.0	0.0	0.0	0.0	0.0	0.0	0.0	0.0	0.0	0.0	0.0	0.0	Bacteria;Proteobacteria;Gammaproteobacteria;Betaproteobacteriales;Burkholderiaceae
d0327ed3cd06e41f8abbfe32ca2ac699	0.0	0.0	7.0	0.0	0.0	0.0	0.0	0.0	0.0	0.0	0.0	0.0	0.0	0.0	0.0	0.0	0.0	0.0	0.0	0.0	0.0	Bacteria;LCP-89;uncultured bacterium
8c7543d55db3fa5c175051722d38c225	0.0	0.0	7.0	0.0	0.0	0.0	0.0	0.0	0.0	0.0	0.0	0.0	0.0	0.0	0.0	0.0	0.0	0.0	0.0	0.0	0.0	Bacteria;Proteobacteria;Deltaproteobacteria;Desulfobacterales;Desulfobacteraceae;uncultured
[truncated: 2,624 more rows]
