# Supplementary material for: Uncovering the Diversity and Activity of Methylotrophic Methanogens in Freshwater Wetland Soils
Source: mSystems. 2019 Dec 3;4(6):e00320-19. doi: 10.1128/mSystems.00320-19 (PMC6890927; doi:10.1128/mSystems.00320-19)
Supplement: DATA SET S2 [file mSystems.00320-19-sd002.txt]

Taxon (feature)	highest mean log	discriminant catetory	log LDA score	p-value
Bacteria.Zixibacteria.__.__.__.__.__	0			-
Bacteria.Proteobacteria.Gammaproteobacteria.Betaproteobacteriales.Hydrogenophilaceae.uncultured.__	0			-
Bacteria.Proteobacteria.Deltaproteobacteria.Syntrophobacterales.Syntrophaceae.Desulfomonile.unculturedbacterium	2.266448087			-
Bacteria.Proteobacteria.Gammaproteobacteria.Betaproteobacteriales.Nitrosomonadaceae.966_1	0			-
Bacteria.Proteobacteria.Gammaproteobacteria.Betaproteobacteriales.Sulfuricellaceae.Sulfuricella	2.435599991			-
Bacteria.Firmicutes.Clostridia.Clostridiales.Peptococcaceae.uncultured	2.201517088			-
Bacteria.Proteobacteria.Deltaproteobacteria.Desulfobacterales.Desulfobacteraceae.SEEP_SRB1	1.754358329			-
Bacteria.Nitrospinae.P9X2b3D02.unculturedbacterium.__.__.__	0			-
Bacteria.Acidobacteria.Holophagae.Subgroup7.unculturedAcidobacteriumsp_.__.__	0			-
Bacteria.Gemmatimonadetes.Gemmatimonadetes.Gemmatimonadales.Gemmatimonadaceae.uncultured.unculturedsoilbacterium	0			-
Bacteria.Firmicutes.Clostridia.Clostridiales.Peptostreptococcaceae.Paeniclostridium	0			-
Bacteria.Actinobacteria.Actinobacteria.Kineosporiales	0			-
Bacteria.Bacteroidetes.Bacteroidia.Bacteroidales.Rikenellaceae.__	1.657447679			-
Bacteria.Proteobacteria.Alphaproteobacteria.Reyranellales.Reyranellaceae.Reyranella	1.750629236			-
Bacteria.PAUC34f.unculturedbacterium.__	0			-
Archaea.Euryarchaeota.Methanobacteria.Methanobacteriales	1.989869377			-
Bacteria.Proteobacteria.Gammaproteobacteria.Oceanospirillales.Halomonadaceae.Halomonas	0			-
Bacteria.Proteobacteria.Deltaproteobacteria.Desulfarculales.Desulfarculaceae.uncultured.unculturedbacterium	2.368535432			-
Archaea.Nanoarchaeaeota.Woesearchaeia.CandidatusPacearchaeotaarchaeonRBG_19FT_COMBO_34_9.__	0			-
Bacteria.Acidobacteria.Acidobacteriia.Acidobacteriales.Koribacteraceae.CandidatusKoribacter	0			-
Bacteria.Chloroflexi.Dehalococcoidia.GIF3	0			-
Bacteria.Proteobacteria.Deltaproteobacteria.Myxococcales.mle1_27.unculturedbacterium.__	0			-
Bacteria.BRC1.unculturedcandidatedivisionBRC1bacterium.__.__.__	0			-
Bacteria.Patescibacteria.Microgenomatia.unculturedsedimentbacterium.__.__.__	0			-
Bacteria.Chloroflexi.Dehalococcoidia.GIF9	1.657447679			-
Bacteria.Firmicutes.Bacilli.Bacillales.Bacillaceae.Bacillus	2.2107919			-
Bacteria.Elusimicrobia.LineageIIb.unculturedbacterium.__.__.__	0			-
Bacteria.Firmicutes.Clostridia.Clostridiales.Clostridiaceae1.Clostridiumsensustricto11	0			-
Bacteria.Firmicutes.Clostridia.Clostridiales.Clostridiaceae1.Clostridiumsensustricto10	2.533937633			-
Bacteria.Firmicutes.Clostridia.Clostridiales.Clostridiaceae1.Clostridiumsensustricto13	3.019401637			-
Bacteria.Chloroflexi.Anaerolineae.Anaerolineales.Anaerolineaceae.uncultured.metagenome	1.926721352			-
Bacteria.Proteobacteria.Gammaproteobacteria.Competibacterales.Competibacteraceae.CandidatusCompetibacter.metagenome	0			-
Bacteria.Proteobacteria.Deltaproteobacteria.DeltaproteobacteriaIncertaeSedis.UnknownFamily.Deferrisoma.__	1.954605874			-
Bacteria.Proteobacteria.Gammaproteobacteria.Betaproteobacteriales.Burkholderiaceae.Lautropia.metagenome	0			-
Bacteria.Bacteroidetes.Bacteroidia.Sphingobacteriales.KD1_131	0			-
Bacteria.Bacteroidetes.Ignavibacteria.SJA_28.unculturedChlorobibacterium.__	2.209879451			-
Bacteria.Bacteroidetes.Bacteroidia.Sphingobacteriales.Lentimicrobiaceae.unculturedBacteroidetesbacterium	1.958479267			-
Bacteria.Proteobacteria.Deltaproteobacteria.Myxococcales.Haliangiaceae.Haliangium.__	2.63487377	Control	2.987357891	0.036903954
Bacteria.Proteobacteria.Deltaproteobacteria.Bdellovibrionales.Bdellovibrionaceae.OM27clade.unculturedbacterium	1.532512128			-
Bacteria.Proteobacteria.Deltaproteobacteria.Oligoflexales.0319_6G20.unculturedorganism.__	0			-
Bacteria.Bacteroidetes.Bacteroidia.Chitinophagales.Saprospiraceae.uncultured	2.666371638			-
Bacteria.Acidobacteria.Thermoanaerobaculia.Thermoanaerobaculales.Thermoanaerobaculaceae	2.419863822			-
Bacteria.Proteobacteria.Deltaproteobacteria.NKB15.unculturedbacterium.__.__	0			-
Bacteria.Acidobacteria.Acidobacteriia.Solibacterales.Solibacteraceae_Subgroup3_.CandidatusSolibacter.__	0			-
Bacteria.Planctomycetes.Phycisphaerae.CCM11a	0			-
Bacteria.Patescibacteria.CPR2.unculturedbacterium.__.__.__	3.028035377			-
Bacteria.Proteobacteria.Deltaproteobacteria.Oligoflexales.0319_6G20.__.__	0			-
Bacteria.Proteobacteria.Alphaproteobacteria.Rhizobiales.Devosiaceae.Devosia	0			-
Bacteria.Proteobacteria.Alphaproteobacteria.Sphingomonadales.Sphingomonadaceae.Sphingopyxis	0			-
Bacteria.Acidobacteria.Subgroup11.unculturedbacterium.__.__	2.348290585			-
Bacteria.Nitrospirae.4_29_1.unculturedbacterium.__	2.500985168			-
Bacteria.Acidobacteria.Subgroup19.unculturedbacterium.__.__	0			-
Bacteria.Firmicutes.Clostridia.Clostridiales.Ruminococcaceae.uncultured	2.517786674			-
Bacteria.Nitrospinae.P9X2b3D02.unculturedprokaryote.__.__	0			-
Bacteria.Planctomycetes.OM190.unculturedbacterium	1.750629236			-
Bacteria.Cyanobacteria.Oxyphotobacteria.Chloroplast.unculturedbacterium.__.__	0			-
Bacteria.Proteobacteria.Gammaproteobacteria.Pseudomonadales.Moraxellaceae.Acinetobacter.__	4.239221391			-
Bacteria.Proteobacteria.Gammaproteobacteria.Betaproteobacteriales.Burkholderiaceae.Acidovorax.__	0			-
Archaea.Euryarchaeota.Thermoplasmata.Methanomassiliicoccales.Methanomassiliicoccaceae	2.954658517			-
Bacteria.Planctomycetes.Pla3lineage.__.__	1.532512128			-
Bacteria.Actinobacteria.Acidimicrobiia.Microtrichales.Ilumatobacteraceae	2.033788192			-
Bacteria.Actinobacteria.Thermoleophilia.uncultured.unculturedbacterium.__.__	0			-
Bacteria.Proteobacteria.Gammaproteobacteria.Pasteurellales	0			-
Bacteria.Elusimicrobia.LineageIIb.unculturedbacterium.__.__	0			-
Bacteria.Acidobacteria.Aminicenantia.Aminicenantales.__.__.__	2.46966938			-
Bacteria.Proteobacteria.Deltaproteobacteria.Myxococcales.Phaselicystidaceae.Phaselicystis	2.232908061			-
Bacteria.Bacteroidetes.Bacteroidia.Cytophagales	2.064663864			-
Bacteria.Omnitrophicaeota.__.__	2.359240852			-
Bacteria.Cyanobacteria.Oxyphotobacteria.Chloroplast.unculturedbacterium.__	0			-
Bacteria.Chloroflexi.Anaerolineae.RBG_13_54_9.unculturedChloroflexibacterium	0			-
Bacteria.Planctomycetes.Pla4lineage.unculturedprokaryote	0			-
Bacteria.Bacteroidetes.Bacteroidia.Flavobacteriales.Crocinitomicaceae.Fluviicola	0			-
Bacteria.BRC1.__.__	0			-
Bacteria.Bacteroidetes.OC31.unculturedbacterium.__.__.__	0			-
Bacteria.Bacteroidetes.Bacteroidia.Bacteroidales.BacteroidetesvadinHA17.metagenome	0			-
Bacteria.Firmicutes.Clostridia.Clostridiales.Ruminococcaceae.Oscillospira	3.276781396	Control	3.039312316	0.036903954
Bacteria.Omnitrophicaeota.unculturedOmnitrophicabacterium.__.__.__	0			-
Bacteria.Elusimicrobia.LineageIIc.unculturedbacterium.__.__.__	0			-
Bacteria.Firmicutes.Clostridia.Clostridiales.Peptostreptococcaceae.Sporacetigenium.unculturedbacterium	0			-
Bacteria.Calditrichaeota.Calditrichia.Calditrichales.Calditrichaceae.unculturedbacterium.__	0			-
Bacteria.Latescibacteria.unculturedsoilbacteriumPBS_III_30.__.__	0			-
Bacteria.Bacteroidetes.Bacteroidia.Cytophagales.Spirosomaceae.Pseudarcicella	0			-
Bacteria.Proteobacteria.Alphaproteobacteria.Rhizobiales.Xanthobacteraceae.Pseudorhodoplanes.unculturedbacterium	0			-
Bacteria.Patescibacteria.Microgenomatia.CandidatusShapirobacteria.unculturedbacterium	0			-
Bacteria.Actinobacteria.WCHB1_81	1.556668277			-
Bacteria.Proteobacteria.Gammaproteobacteria.Betaproteobacteriales.__.__	3.549177725			-
Bacteria.Proteobacteria.Gammaproteobacteria.Betaproteobacteriales.Chitinibacteraceae.Deefgea.Deefgeachitinilytica	0			-
Bacteria.Atribacteria.JS1.unculturedbacterium.__	0			-
Bacteria.TA06.unculturedsoilbacterium.__.__.__.__	0			-
Bacteria.Proteobacteria.Gammaproteobacteria.Thiotrichales	0			-
Bacteria.Bacteroidetes.Bacteroidia.Sphingobacteriales.env_OPS17.__	0			-
Bacteria.Proteobacteria.Deltaproteobacteria.Sva0485	3.838383922			-
Bacteria.PAUC34f.unculturedbacterium.__.__.__	0			-
Bacteria.Chloroflexi.Anaerolineae.uncultured.unculturedbacterium	0			-
Bacteria.Proteobacteria.Gammaproteobacteria.Betaproteobacteriales.Rhodocyclaceae.Ferribacterium.unculturedbacterium	5.290010724			-
Bacteria.Actinobacteria.Thermoleophilia.Gaiellales.uncultured.unculturedorganism.__	0			-
Bacteria.Proteobacteria.Gammaproteobacteria.Cellvibrionales.Cellvibrionaceae.Cellvibrio	0			-
Bacteria.Patescibacteria.Microgenomatia.CandidatusWoesebacteria.unculturedMicrogenomatesgroupbacterium	0			-
Bacteria.LCP_89.unculturedbacterium.__	2.051660517			-
Bacteria.Firmicutes.Erysipelotrichia.Erysipelotrichales.Erysipelotrichaceae.Turicibacter	1.864930147			-
Bacteria.Planctomycetes.Planctomycetacia.Pirellulales.Pirellulaceae.Pirellula.unculturedbacterium	2.31051338			-
Bacteria.Dependentiae.Babeliae.Babeliales.Vermiphilaceae.metagenome	1.926721352			-
Bacteria.WOR_1.unculturedbacterium.__.__.__.__	0			-
Bacteria.Proteobacteria.Alphaproteobacteria.Rhodobacterales.Rhodobacteraceae.Rubellimicrobium	0			-
Bacteria.Chloroflexi.Anaerolineae.SBR1031.unculturedbacterium.__	1.754358329			-
Bacteria.Firmicutes.Bacilli.Bacillales.Paenibacillaceae	0			-
Bacteria.Proteobacteria.Gammaproteobacteria.Xanthomonadales	3.222847612	Control	3.023209631	0.036903954
Bacteria.Bacteroidetes.Bacteroidia.Bacteroidales.__	1.842815115			-
Bacteria.Proteobacteria.Gammaproteobacteria.__.__	2.387809682			-
Bacteria.Verrucomicrobia.Verrucomicrobiae.Verrucomicrobiales.Rubritaleaceae	3.012034377	Control	3.453245296	0.046301595
Bacteria.Bacteroidetes.Bacteroidia.Bacteroidales.Dysgonomonadaceae.uncultured.unculturedbacterium	4.281014949			-
Bacteria.Bacteroidetes.Ignavibacteria.Ignavibacteriales.Melioribacteraceae.IheB3_7.unculturedbacterium	0			-
Bacteria.Bacteroidetes.Bacteroidia.Sphingobacteriales.__	0			-
Bacteria.Actinobacteria.Actinobacteria.Micrococcales.Microbacteriaceae.Agromyces.unculturedbacterium	1.732758196			-
Bacteria.Chloroflexi.Anaerolineae.SBR1031.unculturedbacterium	1.754358329			-
Bacteria.Proteobacteria.Deltaproteobacteria.Desulfuromonadales.Desulfuromonadaceae.Desulfuromonas.unculturedbacterium	0			-
Bacteria.Nitrospirae.Nitrospira.Nitrospirales	1.967753851			-
Bacteria.Patescibacteria.Parcubacteria.CandidatusMoranbacteria.CandidatusMoranbacteriabacteriumGW2011_GWE1_49_15.__.__	0			-
Bacteria.Actinobacteria.Thermoleophilia.Solirubrobacterales.__.__.__	0			-
Archaea.Euryarchaeota.Methanobacteria.Methanobacteriales.Methanobacteriaceae.Methanobacterium.unculturedarchaeon	1.989869377			-
Archaea.Euryarchaeota.Methanomicrobia.Methanomicrobiales.Methanospirillaceae.Methanospirillum	0			-
Bacteria.Acidobacteria.Subgroup11.unculturedAcidobacteriabacterium.__.__.__	1.532512128			-
Bacteria.Firmicutes.Clostridia.Clostridiales.Ruminococcaceae.Ruminiclostridium1.Clostridiumsp_BNL1100	0			-
Bacteria.Actinobacteria.Thermoleophilia.Gaiellales.Gaiellaceae.Gaiella.unculturedbacterium	1.967753851			-
Bacteria.Elusimicrobia.Endomicrobia	2.081001467			-
Bacteria.Proteobacteria.Deltaproteobacteria.Desulfobacterales.Desulfobulbaceae.uncultured	0			-
Bacteria.Acidobacteria.Acidobacteriia.Acidobacteriales.Acidobacteriaceae_Subgroup1_.Terriglobus.unculturedbacterium	0			-
Bacteria.Patescibacteria.Parcubacteria.CandidatusNomurabacteria	0			-
Bacteria.Patescibacteria.Parcubacteria.CandidatusNomurabacteria.__.__.__	0			-
Archaea.Euryarchaeota.Methanobacteria.Methanobacteriales.Methanobacteriaceae.__	0			-
Bacteria.Firmicutes.Clostridia.Clostridiales.Heliobacteriaceae.Hydrogenispora	0			-
Bacteria.Actinobacteria.MB_A2_108	2.042815629			-
Bacteria.Bacteroidetes.Bacteroidia.Sphingobacteriales.NS11_12marinegroup.metagenome.__	0			-
Bacteria.Proteobacteria.Deltaproteobacteria.Sva0485.unculturedbacterium	3.725784351	Control	3.309680023	0.049534613
Bacteria.Verrucomicrobia.Verrucomicrobiae.Pedosphaerales.Pedosphaeraceae.unculturedVerrucomicrobiabacterium.__	0			-
Bacteria.Acidobacteria.Aminicenantia.Aminicenantales.unculturedsoilbacterium.__.__	2.023924311			-
Bacteria.Latescibacteria.unculturedbacterium.__.__.__	1.750629236			-
Bacteria.Planctomycetes.Phycisphaerae.S_70.unculturedbacterium.__	0			-
Bacteria.FCPU426.metagenome.__	0			-
Bacteria.Actinobacteria.Thermoleophilia.Gaiellales.uncultured.unculturedactinobacterium.__	2.2107919			-
Bacteria.Fibrobacteres.Fibrobacteria.Fibrobacterales.possiblefamily01.unculturedbacterium.__	2.148570787			-
Bacteria.Cyanobacteria.Oxyphotobacteria.Chloroplast.Virgulinellafragilis.__.__	0			-
Bacteria.Planctomycetes.OM190.metagenome.__.__	0			-
Bacteria.Bacteroidetes.Bacteroidia.Bacteroidales.Prolixibacteraceae.__	0			-
Bacteria.Bacteroidetes.Bacteroidia.Bacteroidales.BacteroidetesBD2_2	2.055122113			-
Bacteria.Proteobacteria.Alphaproteobacteria.Sphingomonadales.Sphingomonadaceae.Sphingomonas.__	0			-
Bacteria.Firmicutes.Clostridia.Clostridiales.Gracilibacteraceae	0			-
Bacteria.Proteobacteria.Alphaproteobacteria.Sphingomonadales.Sphingomonadaceae.Porphyrobacter.unculturedbacterium	1.926721352			-
Bacteria.Verrucomicrobia.Verrucomicrobiae.Chthoniobacterales	0			-
Bacteria.Proteobacteria.Gammaproteobacteria.GammaproteobacteriaIncertaeSedis.UnknownFamily.CandidatusBerkiella	0			-
Bacteria.Nitrospirae.Nitrospira.Nitrospirales.Nitrospiraceae.Nitrospira	1.967753851			-
Bacteria.Proteobacteria.Deltaproteobacteria.Syntrophobacterales	4.439408271	Control	4.039643251	0.049534613
Bacteria.Proteobacteria.Deltaproteobacteria.Desulfarculales.Desulfarculaceae.uncultured.__	1.965418091			-
Bacteria.Proteobacteria.Gammaproteobacteria.MBMPE27.unculturedbacterium	1.532512128			-
Bacteria.Proteobacteria.Gammaproteobacteria.Betaproteobacteriales.Nitrosomonadaceae.oc32	0			-
Bacteria.Poribacteria.unculturedFirmicutesbacterium.__.__.__	0			-
Bacteria.Elusimicrobia.Rs_M47.unculturedbacterium	0			-
Bacteria.Actinobacteria.RBG_16_55_12.__.__	0			-
Bacteria.Actinobacteria.Actinobacteria.PeM15.unculturedsoilbacterium	0			-
Bacteria.Planctomycetes.Phycisphaerae.mle1_8.unculturedbacterium.__.__	2.051660517			-
Bacteria.Proteobacteria.Alphaproteobacteria.Rhodobacterales.Rhodobacteraceae.Rhodobacter.__	2.033788192			-
Archaea.Nanoarchaeaeota.Woesearchaeia.CandidatusDiapherotritesarchaeonADurb_Bin253	0			-
Bacteria.Patescibacteria.Parcubacteria.CandidatusYanofskybacteria	0			-
Bacteria.Bacteroidetes.Bacteroidia.Bacteroidales.Paludibacteraceae.uncultured.unculturedbacterium	0			-
Bacteria.Actinobacteria.Actinobacteria.PeM15.unculturedsoilbacterium.__.__	0			-
Bacteria.Proteobacteria.Deltaproteobacteria.Syntrophobacterales.Syntrophaceae.Syntrophus.unculturedSyntrophaceaebacterium	2.615883706			-
Bacteria.Firmicutes.Bacilli.Bacillales.FamilyXI.Gemella	0			-
Bacteria.Planctomycetes.Planctomycetacia.Planctomycetales.uncultured.__.__	0			-
Bacteria.Proteobacteria.Deltaproteobacteria.Desulfobacterales.Desulfobacteraceae.Desulfatirhabdium.unculturedbacterium	1.556668277			-
Bacteria.__.__	2.490993094			-
Bacteria.Proteobacteria.Gammaproteobacteria.R7C24.unculturedbacterium	0			-
Bacteria.Acidobacteria.Subgroup18.unculturedAcidobacteriabacterium.__.__.__	0			-
Bacteria.Dependentiae.Babeliae.Babeliales.unculturedbacteriumSBRH58.__.__	0			-
Archaea.Nanoarchaeaeota.Woesearchaeia.unculturedeuryarchaeote.__	0			-
Bacteria.Bacteroidetes.Bacteroidia.Cytophagales.Microscillaceae.uncultured	0			-
Bacteria.Actinobacteria.Thermoleophilia.Gaiellales.Gaiellaceae.Gaiella	1.967753851			-
Bacteria.Bacteroidetes.Ignavibacteria.Ignavibacteriales.__	0			-
Bacteria.Firmicutes.Clostridia.Clostridiales.Clostridiaceae1.Clostridiumsensustricto12	3.790080524	Control	3.503023398	0.049534613
Bacteria.Proteobacteria.Deltaproteobacteria.Syntrophobacterales.Syntrophobacteraceae.Syntrophobacter	3.15240435	Control	3.034530951	0.049534613
Bacteria.Proteobacteria.Alphaproteobacteria.Rhizobiales.Hyphomicrobiaceae.Hyphomicrobium	2.268783847			-
Bacteria.Cyanobacteria.Oxyphotobacteria.Chloroplast.Tetradesmusobliquus.__	0			-
Bacteria.Bacteroidetes.Bacteroidia.Bacteroidales.SB_5.unculturedBacteroidetesbacterium	0			-
Bacteria.Actinobacteria.Acidimicrobiia.Microtrichales.Microtrichaceae	0			-
Bacteria.Verrucomicrobia.Verrucomicrobiae.Verrucomicrobiales.Verrucomicrobiaceae.uncultured	0			-
Bacteria.Bacteroidetes.Bacteroidia.Bacteroidales.Dysgonomonadaceae.Petrimonas.unculturedbacterium	1.926721352			-
Bacteria.Proteobacteria.Gammaproteobacteria.Betaproteobacteriales.Nitrosomonadaceae.966_1.unculturedbetaproteobacterium	0			-
Bacteria.Rokubacteria.NC10.Methylomirabilales.Methylomirabilaceae	2.507222409			-
Bacteria.Proteobacteria.Deltaproteobacteria.Syntrophobacterales.Syntrophaceae.Smithella	4.069579645			-
Bacteria.WS2.unculturedmicroorganism.__	1.864930147			-
Bacteria.Firmicutes.Clostridia.Clostridiales.Eubacteriaceae.Eubacterium.unculturedbacterium	0			-
Bacteria.Proteobacteria.Deltaproteobacteria.Syntrophobacterales.Syntrophaceae.Desulfobacca.unculturedbacterium	2.923205498			-
Bacteria.Planctomycetes.Pla4lineage.__.__.__.__	1.688840863			-
Bacteria.Proteobacteria.Gammaproteobacteria.Steroidobacterales.Steroidobacteraceae.uncultured.unculturedgammaproteobacterium	3.673535675	Control	3.346095298	0.046301595
Bacteria.Proteobacteria.Alphaproteobacteria.Rhizobiales.Devosiaceae.uncultured.metagenome	1.532512128			-
Bacteria.Bacteroidetes.Ignavibacteria.OPB56.__.__	0			-
Bacteria.Proteobacteria.Gammaproteobacteria.Competibacterales	2.861853899			-
Bacteria.Patescibacteria.ABY1.CandidatusMagasanikbacteria	0			-
Bacteria.Bacteroidetes.Bacteroidia.BacteroidetesVC2_1Bac22.unculturedsoilbacterium	0			-
Bacteria.Bacteroidetes.Bacteroidia.Cytophagales.Cyclobacteriaceae.Algoriphagus.__	0			-
Bacteria.Cyanobacteria.Oxyphotobacteria.Nostocales.Nostocaceae.NostocPCC_73102	0			-
Bacteria.Bacteroidetes.Bacteroidia.Flavobacteriales.Weeksellaceae.Cloacibacterium.unculturedbacterium	4.215391852			-
Bacteria.Proteobacteria.Gammaproteobacteria.Betaproteobacteriales.B1_7BS.unculturedbetaproteobacterium	2.431727665			-
Bacteria.Poribacteria.unculturedFirmicutesbacterium.__.__	0			-
Bacteria.Proteobacteria.Gammaproteobacteria.Pseudomonadales.Moraxellaceae.uncultured	0			-
Bacteria.Acidobacteria.Blastocatellia_Subgroup4_	2.787462843			-
Bacteria.Planctomycetes.Planctomycetacia.Planctomycetales.uncultured	0			-
Bacteria.Acidobacteria.Aminicenantia.Aminicenantales.unculturedbacterium.__	2.011729705			-
Bacteria.Bacteroidetes.Bacteroidia.Bacteroidales.BacteroidetesBD2_2.unculturedBacteroidetesbacterium	0			-
Bacteria.Bacteroidetes.Bacteroidia.Bacteroidales.Prolixibacteraceae.WCHB1_32.unculturedbacterium	1.857696263			-
Bacteria.Planctomycetes.vadinHA49	0			-
Bacteria.Acidobacteria.Thermoanaerobaculia.Thermoanaerobaculales.Thermoanaerobaculaceae.Subgroup23.unculturedAcidobacteriabacterium	0			-
Bacteria.Acidobacteria.Aminicenantia.Aminicenantales.unculturedprokaryote.__	0			-
Bacteria.Halanaerobiaeota.Halanaerobiia.Halanaerobiales	2.086779686			-
Bacteria.Proteobacteria.Alphaproteobacteria.Reyranellales.Reyranellaceae.uncultured.unculturedbacterium	2.064663864			-
Bacteria.Patescibacteria.Microgenomatia.CandidatusAmesbacteria.unculturedsoilbacterium	0			-
Archaea.Nanoarchaeaeota.Nanohaloarchaeia.Aenigmarchaeales.unculturedarchaeon.__	0			-
Bacteria.Bacteroidetes.Bacteroidia.Bacteroidales.Paludibacteraceae.Paludibacter	4.749602204	TMA	4.257354964	0.049534613
Bacteria.Proteobacteria.Gammaproteobacteria.Betaproteobacteriales.Rhodocyclaceae.Sulfuritalea.__	3.092990567	Control	3.380902962	0.046301595
Bacteria.Lentisphaerae.Oligosphaeria.Oligosphaerales.Lenti_02.unculturedbacterium	0			-
Bacteria.Proteobacteria.Gammaproteobacteria.Betaproteobacteriales.Burkholderiaceae.Burkholderia_Caballeronia_Paraburkholderia.__	2.096781241			-
Bacteria.Acidobacteria.Blastocatellia_Subgroup4_.DS_100.unculturedbacterium	1.926721352			-
Bacteria.Bacteroidetes.Bacteroidia.Bacteroidales.Paludibacteraceae.uncultured.__	0			-
Bacteria.Epsilonbacteraeota.Campylobacteria.Campylobacterales.Sulfurovaceae	0			-
Bacteria.BRC1.unculturedcandidatedivisionBRC1bacterium.__.__.__.__	0			-
Bacteria.Acidobacteria.Subgroup11.unculturedbacterium.__	2.348290585			-
Archaea.Euryarchaeota.Methanomicrobia.Methanosarcinales.Methanosarcinaceae.Methanosarcina.unculturedarchaeon	4.362519274			-
Bacteria.Proteobacteria.Gammaproteobacteria.Steroidobacterales	3.737429112	Control	3.416681866	0.046301595
Bacteria.Bacteroidetes.Bacteroidia.Flavobacteriales.Flavobacteriaceae.Flavobacterium.Flavobacteriumxinjiangense	0			-
Bacteria.Proteobacteria.Deltaproteobacteria.Sva0485.unculturedprokaryote.__.__	0			-
Bacteria.Proteobacteria.Alphaproteobacteria.Rhizobiales	2.986594254			-
Bacteria.Kiritimatiellaeota.Kiritimatiellae.WCHB1_41	1.967753851			-
Bacteria.Proteobacteria.Gammaproteobacteria.Betaproteobacteriales.SC_I_84.unculturedbacterium	3.592199457	Control	3.585781492	0.036903954
Bacteria.Bacteroidetes.Bacteroidia.__.__.__	1.732758196			-
Bacteria.Acidobacteria.Subgroup6.unculturedbacterium	2.352690513			-
Bacteria.Verrucomicrobia.Verrucomicrobiae.Pedosphaerales.Pedosphaeraceae.ADurb_Bin063_1	3.31976128	Control	3.087937114	0.049534613
Bacteria.Hydrogenedentes.Hydrogenedentia	0			-
Bacteria.Actinobacteria.Thermoleophilia.Solirubrobacterales.Solirubrobacteraceae.Conexibacter.__	0			-
Bacteria.Proteobacteria.Gammaproteobacteria.Competibacterales.Competibacteraceae	2.861853899			-
Bacteria.Bacteroidetes.Ignavibacteria.Kryptoniales.BSV26.unculturedprokaryote.__	0			-
Archaea.Euryarchaeota.Thermoplasmata	2.954658517			-
Bacteria.Proteobacteria.Gammaproteobacteria.Betaproteobacteriales.Leeiaceae.uncultured.unculturedbacterium	0			-
Bacteria.Proteobacteria.Deltaproteobacteria.Myxococcales.VHS_B3_70.unculturedbacterium.__	0			-
Bacteria.Omnitrophicaeota.uncultureddeep_seabacterium	0			-
Bacteria.Acidobacteria.Subgroup11.unculturedAcidobacteriabacterium.__	1.532512128			-
Bacteria.Proteobacteria.Gammaproteobacteria.Cellvibrionales.Halieaceae.OM60_NOR5_clade	1.857696263			-
Bacteria.Chloroflexi.Dehalococcoidia.SAR202clade	0			-
Bacteria.Planctomycetes.OM190	1.750629236			-
Bacteria.Acidobacteria.Acidobacteriia.Solibacterales.Solibacteraceae_Subgroup3_.__	0			-
Bacteria.Proteobacteria.Gammaproteobacteria.Betaproteobacteriales.Burkholderiaceae.Undibacterium.unculturedbacterium	0			-
Bacteria.Calditrichaeota.Calditrichia.Calditrichales.Calditrichaceae.unculturedbacterium	0			-
Bacteria.Firmicutes.Clostridia.Clostridiales.Peptostreptococcaceae.Acetoanaerobium	3.061816623			-
Bacteria.Planctomycetes.Planctomycetacia.Gemmatales.Gemmataceae.Gemmata	0			-
Bacteria.Proteobacteria.Deltaproteobacteria.Syntrophobacterales.Syntrophobacteraceae.Desulforhabdus.unculturedbacterium	0			-
Bacteria.Proteobacteria.Gammaproteobacteria.Betaproteobacteriales.Rhodocyclaceae.Sterolibacterium	0			-
Bacteria.Planctomycetes.OM190.metagenome	0			-
Bacteria.Proteobacteria.Deltaproteobacteria.PB19	0			-
Bacteria.Bacteroidetes.Rhodothermia.Rhodothermales.Rhodothermaceae.uncultured.__	0			-
Bacteria.Omnitrophicaeota.Omnitrophia.Omnitrophales	0			-
Bacteria.Proteobacteria.Gammaproteobacteria.Betaproteobacteriales.Rhodocyclaceae.__.__	5.226070305			-
Bacteria.Firmicutes.Negativicutes.Selenomonadales.Veillonellaceae.uncultured.__	2.828092073			-
Bacteria.Firmicutes.Clostridia.Clostridiales.Ruminococcaceae.Ruminiclostridium1	3.37520397			-
Bacteria.Chloroflexi.Anaerolineae.SBR1031.A4b.unculturedsoilbacterium	0			-
Archaea.Nanoarchaeaeota.Woesearchaeia.__.__.__	0			-
Bacteria.Firmicutes.Bacilli.Bacillales.Paenibacillaceae.Paenibacillus	0			-
Bacteria.Proteobacteria.Alphaproteobacteria.Sphingomonadales.Sphingomonadaceae.Novosphingobium.unculturedalphaproteobacterium	0			-
Bacteria.Chloroflexi.Anaerolineae.Anaerolineales.Anaerolineaceae.Leptolinea.__	3.03997735			-
Bacteria.Chloroflexi.Anaerolineae.Thermoflexales.Thermoflexaceae.Thermoflexus	1.967753851			-
Bacteria.Proteobacteria.Gammaproteobacteria.Betaproteobacteriales.Nitrosomonadaceae.MND1	0			-
Bacteria.Verrucomicrobia.Verrucomicrobiae.Pedosphaerales.Pedosphaeraceae.ADurb_Bin063_1.unculturedbacterium	3.228897343	Control	3.350631988	0.049534613
Bacteria.Bacteroidetes.Bacteroidia.Flavobacteriales.NS9marinegroup.metagenome.__	0			-
Bacteria.Patescibacteria.CPR2.unculturedmicroorganism	0			-
Bacteria.Acidobacteria.Subgroup18.__	0			-
Bacteria.Fibrobacteres.Chitinivibrionia.uncultured.unculturedbacterium	0			-
Bacteria.Bacteroidetes.Bacteroidia.Chitinophagales.uncultured.__	0			-
Bacteria.Proteobacteria.Alphaproteobacteria.Rhizobiales.Rhizobiaceae.Allorhizobium_Neorhizobium_Pararhizobium_Rhizobium	2.714774685			-
Bacteria.Proteobacteria.Gammaproteobacteria.Betaproteobacteriales.Burkholderiaceae.__	4.367217915	TMA	3.967296239	0.049534613
Bacteria.Bacteroidetes.Bacteroidia.Bacteroidales.Paludibacteraceae.__.__	3.461929005			-
Bacteria.Proteobacteria.Gammaproteobacteria.Betaproteobacteriales.B1_7BS	2.431727665			-
Bacteria.Proteobacteria.Deltaproteobacteria.Syntrophobacterales.Syntrophaceae.uncultured.unculturedmicroorganism	1.842815115			-
Bacteria.Bacteroidetes.OC31.unculturedbacterium	0			-
Bacteria.Elusimicrobia.Endomicrobia.Endomicrobiales.Endomicrobiaceae.CandidatusEndomicrobium	2.081001467			-
Bacteria.Proteobacteria.Gammaproteobacteria.Betaproteobacteriales.T34.unculturedbacterium.__	2.34205206			-
Bacteria.Chloroflexi.Anaerolineae.SBR1031.__.__	1.842815115			-
Bacteria.Proteobacteria.__.__.__.__	2.283261975			-
Archaea.Euryarchaeota.Methanomicrobia.Methanomicrobiales.Methanoregulaceae.Methanolinea.unculturedarchaeon	2.2107919			-
Bacteria.Bacteroidetes.Bacteroidia.Bacteroidales.Prolixibacteraceae.uncultured	1.688840863			-
Bacteria.Proteobacteria.Alphaproteobacteria.Rhizobiales.Beijerinckiaceae.alphaIcluster.metagenome	0			-
Bacteria.Proteobacteria.Gammaproteobacteria.Xanthomonadales.Xanthomonadaceae	3.192531963	Control	2.987064168	0.036903954
Bacteria.Chloroflexi.Anaerolineae.RBG_13_54_9.unculturedbacterium.__	2.294698382			-
Bacteria.Elusimicrobia.LineageIIa	0			-
Bacteria.Proteobacteria.Alphaproteobacteria.Rhodospirillales.uncultured.__	0			-
Bacteria.Elusimicrobia.LineageIIb	0			-
Bacteria.Modulibacteria.Moduliflexia.Moduliflexales.Moduliflexaceae.CandidatusModuliflexus.microbialmatmetagenome	0			-
Bacteria.Proteobacteria.Gammaproteobacteria.GammaproteobacteriaIncertaeSedis.UnknownFamily.Acidibacter.__	0			-
Bacteria.Proteobacteria.Gammaproteobacteria.__.__.__.__	2.387809682			-
Bacteria.Planctomycetes.Planctomycetacia.Pirellulales.Pirellulaceae.CandidatusAnammoximicrobium.unculturedbacterium	0			-
Archaea.Diapherotrites.Micrarchaeia.unculturedarchaeon	0			-
Bacteria.Acidobacteria.Holophagae.Subgroup7.unculturedAcidobacteriumsp_.__	0			-
Bacteria.Chloroflexi.Anaerolineae.SBR1031.unculturedsoilbacterium.__.__	0			-
Bacteria.Cyanobacteria.Oxyphotobacteria.Nostocales	2.086779686			-
Bacteria.Chloroflexi.JG30_KF_CM66.unculturedbacterium.__.__	0			-
Bacteria.Firmicutes.Negativicutes.Selenomonadales.Acidaminococcaceae	2.148570787			-
Bacteria.Proteobacteria.Gammaproteobacteria.Betaproteobacteriales.Methylophilaceae.__.__	0			-
Bacteria.Proteobacteria.Alphaproteobacteria.Rhodobacterales.Rhodobacteraceae	2.372269289			-
Bacteria.Chloroflexi.Dehalococcoidia.Dehalococcoidales.uncultured	2.312760405			-
Bacteria.Proteobacteria.Gammaproteobacteria.Betaproteobacteriales.Sulfuricellaceae	3.096969674			-
Bacteria.Proteobacteria.Deltaproteobacteria.SAR324clade_MarinegroupB_.unculturedbacterium	1.842815115			-
Bacteria.Armatimonadetes.Chthonomonadetes	2.051660517			-
Bacteria.Proteobacteria.Gammaproteobacteria.GammaproteobacteriaIncertaeSedis.UnknownFamily.CandidatusOvatusbacter	0			-
Bacteria.Firmicutes.BRH_c20a	3.615355977			-
Bacteria.Bacteroidetes.Bacteroidia.Bacteroidales.Prolixibacteraceae.uncultured.unculturedbacterium	1.688840863			-
Bacteria.Chloroflexi.Dehalococcoidia.Dehalococcoidales.Dehalococcoidaceae.Dehalogenimonas	0			-
Bacteria.Bacteroidetes.Bacteroidia.Sphingobacteriales.Lentimicrobiaceae.unculturedbacterium.__	2.2107919			-
Bacteria.Actinobacteria.Thermoleophilia.Gaiellales.Gaiellaceae	1.967753851			-
Bacteria.Actinobacteria.Actinobacteria.Propionibacteriales.Propionibacteriaceae.Microlunatus.unculturedbacterium	0			-
Bacteria.Proteobacteria.Gammaproteobacteria.Acidiferrobacterales.Acidiferrobacteraceae.Sulfurifustis.unculturedproteobacterium	2.528781772			-
Bacteria.Dependentiae.Babeliae.Babeliales.Vermiphilaceae.unculturedbacterium	2.194608685			-
Bacteria.Chloroflexi.SHA_26.__	0			-
Bacteria.Planctomycetes.Pla4lineage.unculturedplanctomycete.__.__	0			-
Bacteria.Omnitrophicaeota.CandidatusOmnitrophusmagneticus	0			-
Bacteria.Cyanobacteria.Melainabacteria.Obscuribacterales.unculturedbacterium.__	0			-
Bacteria.Patescibacteria.ABY1.CandidatusKerfeldbacteria.unculturedbacterium	0			-
Bacteria.Verrucomicrobia.Verrucomicrobiae.Pedosphaerales.Pedosphaeraceae.ADurb_Bin063_1.__	2.595728378			-
Bacteria.Proteobacteria.Alphaproteobacteria.Caulobacterales.Caulobacteraceae	2.434065668			-
Bacteria.Bacteroidetes.Bacteroidia.Bacteroidales.BacteroidetesBD2_2.unculturedprokaryote	2.055122113			-
Bacteria.Patescibacteria.Gracilibacteria.Absconditabacteriales_SR1_.__.__	2.16596113			-
Bacteria.Proteobacteria.Gammaproteobacteria.Betaproteobacteriales.SC_I_84.__.__	2.692369969			-
Bacteria.Firmicutes.Clostridia.Clostridiales.Peptostreptococcaceae.Romboutsia.unculturedbacterium	0			-
Bacteria.Verrucomicrobia.Verrucomicrobiae.Pedosphaerales.Pedosphaeraceae.__.__	2.89084486			-
Bacteria.Chloroflexi.SHA_26.unculturedbacterium.__.__.__	0			-
Bacteria.Proteobacteria.Gammaproteobacteria.Pseudomonadales.Pseudomonadaceae.Azotobacter.__	0			-
Bacteria.Planctomycetes.vadinHA49.unculturedorganism.__	0			-
Bacteria.Latescibacteria	2.173651412			-
Bacteria.Proteobacteria.Alphaproteobacteria.Reyranellales.Reyranellaceae.Reyranella.metagenome	0			-
Bacteria.Acidobacteria.Subgroup25.unculturedAcidobacteriabacterium.__.__.__	0			-
Bacteria.Acidobacteria.Thermoanaerobaculia.Thermoanaerobaculales.Thermoanaerobaculaceae.Thermoanaerobaculum	2.319936369			-
Bacteria.Proteobacteria.Deltaproteobacteria.Bdellovibrionales	2.383821954			-
Bacteria.Chloroflexi.Anaerolineae.Anaerolineales.Anaerolineaceae.uncultured.unculturedAnaerolineaceaebacterium	1.989869377			-
Bacteria.Chloroflexi.Dehalococcoidia.SAR202clade.__.__	0			-
Bacteria.Chloroflexi.Anaerolineae.Caldilineales.Caldilineaceae.uncultured	2.086779686			-
Bacteria.Proteobacteria.Deltaproteobacteria.Sva0485.unculturedSpirochaetalesbacterium.__.__	0			-
Bacteria.Bacteroidetes.Bacteroidia.Bacteroidales.BacteroidetesBD2_2.unculturedorganism.__	0			-
Bacteria.Fibrobacteres.Fibrobacteria.Fibrobacterales	2.28966698			-
Bacteria.Cloacimonetes.Cloacimonadia.Cloacimonadales.__.__.__	0			-
Bacteria.Chloroflexi.Anaerolineae.Anaerolineales.Anaerolineaceae.Longilinea.__	1.864930147			-
Bacteria.Rokubacteria.NC10	2.63765215			-
Bacteria.Firmicutes.Clostridia.Thermoanaerobacterales.SRB2.unculturedbacterium.__	3.322961923			-
Bacteria.Patescibacteria.ABY1.CandidatusFalkowbacteria.unculturedbacterium	0			-
Bacteria.Modulibacteria.Moduliflexia.Moduliflexales.Moduliflexaceae.unculturedbacterium	0			-
Bacteria.Spirochaetes.V2072_189E03.unculturedorganism.__.__	0			-
Bacteria.Schekmanbacteria.unculturedbacterium.__.__	0			-
Bacteria.Proteobacteria.Deltaproteobacteria.DeltaproteobacteriaIncertaeSedis.Syntrophorhabdaceae	3.890463445	Control	3.539867998	0.049534613
Bacteria.Firmicutes.Clostridia.Clostridiales.Lachnospiraceae	4.242291263	TMA	3.878063086	0.049534613
Bacteria.Acidobacteria.Aminicenantia.Aminicenantales.unculturedmicroorganism.__	0			-
Bacteria.Proteobacteria.Gammaproteobacteria.Methylococcales.Methylomonaceae.Crenothrix.unculturedbacterium	4.149360841	Control	3.747397466	0.049534613
Bacteria.Bacteroidetes.Bacteroidia.Chitinophagales.Chitinophagaceae.Flavisolibacter.unculturedbacterium	0			-
Bacteria.Firmicutes.Bacilli.Lactobacillales.Carnobacteriaceae	0			-
Archaea.Euryarchaeota.Methanomicrobia.Methanosarcinales.Methanosarcinaceae.Methanomethylovorans.unculturedarchaeon	3.308866864			-
Bacteria.Actinobacteria.Acidimicrobiia.Actinomarinales	1.842815115			-
Archaea.Nanoarchaeaeota.Woesearchaeia.metagenome	0			-
Bacteria.Proteobacteria.Deltaproteobacteria.Myxococcales.Haliangiaceae	2.63487377	Control	3.403653446	0.046301595
Bacteria.Cyanobacteria.Oxyphotobacteria	2.913090844	Control	2.878148746	0.046301595
Bacteria.Chloroflexi.Dehalococcoidia.S085.unculturedbacterium.__	1.666723855			-
Archaea.Crenarchaeota.Bathyarchaeia	2.538783966			-
Bacteria.Spirochaetes.Spirochaetia.Spirochaetales.Spirochaetaceae.Spirochaeta2.unculturedbacterium	0			-
Bacteria.Patescibacteria.Microgenomatia.CandidatusWoesebacteria.unculturedbacterium.__.__	0			-
Bacteria.Bacteroidetes.Bacteroidia.Flavobacteriales.Flavobacteriaceae.Flavobacterium.__	2.836933985			-
Bacteria.Proteobacteria.Gammaproteobacteria.Betaproteobacteriales.Gallionellaceae.Gallionella	0			-
Bacteria.Firmicutes.Clostridia.Clostridiales.FamilyXIII._Eubacterium_brachygroup.unculturedbacterium	3.857460157			-
Bacteria.Chloroflexi.Dehalococcoidia.GIF3.unculturedbacterium.__	0			-
Bacteria.Proteobacteria.Gammaproteobacteria.Xanthomonadales.Xanthomonadaceae.__	0			-
Bacteria.Caldiserica.Caldisericia.Caldisericales.WCHB1_02.unculturedbacterium	0			-
Bacteria.Spirochaetes.Leptospirae.Leptospirales.Leptospiraceae.Turneriella.metagenome	0			-
Archaea.Diapherotrites.Micrarchaeia.unculturedarchaeon.__.__	0			-
Bacteria.Proteobacteria.Deltaproteobacteria.Myxococcales.Blfdi19.unculturedbacterium.__	0			-
Bacteria.Bacteroidetes.Bacteroidia.Sphingobacteriales.Sphingobacteriaceae.Pedobacter.unculturedbacterium	0			-
Bacteria.Planctomycetes.Phycisphaerae.Pla1lineage.unculturedbacterium.__.__	1.974457864			-
Bacteria.Actinobacteria.Coriobacteriia	3.352507702	Control	3.30453379	0.046301595
Bacteria.Proteobacteria.Alphaproteobacteria.Reyranellales	2.236463369			-
Bacteria.Actinobacteria.Actinobacteria.Frankiales.Cryptosporangiaceae.Fodinicola	0			-
Bacteria.Bacteroidetes.OC31	0			-
Bacteria.Verrucomicrobia.Verrucomicrobiae.Opitutales.Opitutaceae	2.219731106			-
Bacteria.__	2.490993094			-
Bacteria.Firmicutes.Bacilli.Bacillales.Planococcaceae.Lysinibacillus	0			-
Archaea.Crenarchaeota.Bathyarchaeia.unculturedmethanogenicarchaeon.__.__	2.403843178			-
Bacteria.Bacteroidetes.Bacteroidia.Bacteroidales.Dysgonomonadaceae.Dysgonomonas.unculturedbacterium	3.136450181			-
Bacteria.Nitrospirae.Thermodesulfovibrionia.uncultured.unculturedbacterium.__	3.917669189	Control	3.513789346	0.049534613
Bacteria.Proteobacteria.Alphaproteobacteria.Rhodospirillales.uncultured.unculturedbacterium.__	2.969137791			-
Bacteria.Proteobacteria.Deltaproteobacteria.Desulfobacterales.Desulfobacteraceae.Sva0081sedimentgroup.unculturedsoilbacterium	0			-
Bacteria.Gemmatimonadetes	2.417955272			-
Bacteria.Proteobacteria.Deltaproteobacteria.Syntrophobacterales.Syntrophobacteraceae.uncultured	3.549820868	Control	3.254685709	0.049534613
Bacteria.Proteobacteria.Alphaproteobacteria.Caulobacterales.Caulobacteraceae.Phenylobacterium.unculturedbacterium	2.227751348			-
Bacteria.Actinobacteria.RBG_16_55_12	1.965418091			-
Bacteria.Fibrobacteres.Fibrobacteria.Fibrobacterales.Fibrobacteraceae.possiblegenus04	1.732758196			-
Bacteria.Proteobacteria.Deltaproteobacteria.Myxococcales.MidBa8.unculturedorganism.__	0			-
Bacteria.Proteobacteria.Gammaproteobacteria.Betaproteobacteriales.Nitrosomonadaceae.DSSD61	0			-
Bacteria.Firmicutes.Clostridia.Clostridiales.Ruminococcaceae.__.__	2.926417311			-
Bacteria.Zixibacteria.unculturedbacterium.__.__.__.__	2.096781241			-
Bacteria.Cyanobacteria.Melainabacteria.Gastranaerophilales.unculturedorganism	0			-
Bacteria.Proteobacteria.Alphaproteobacteria.Rhizobiales.A0839.unculturedbacterium	0			-
Bacteria.Bacteroidetes.Bacteroidia.Bacteroidales.BacteroidetesvadinHA17.__.__	2.638960239			-
Bacteria.Proteobacteria.Deltaproteobacteria.Myxococcales.uncultured	0			-
Bacteria.Proteobacteria.Deltaproteobacteria.Desulfobacterales.Desulfobacteraceae.Sva0081sedimentgroup.unculturedbacterium	3.57982261	Control	3.189430185	0.049534613
Bacteria.WS2.unculturedmicroorganism.__.__.__	1.864930147			-
Bacteria.Firmicutes.Clostridia.Clostridiales.FamilyXI.Soehngenia.unculturedbacterium	1.532512128			-
Bacteria.Proteobacteria.Deltaproteobacteria.Bdellovibrionales.Bacteriovoracaceae.__	0			-
Bacteria.Chloroflexi.Anaerolineae.SBR1031.metagenome	1.732758196			-
Bacteria.Proteobacteria.Deltaproteobacteria.Bdellovibrionales.Bdellovibrionaceae	1.532512128			-
Archaea.Crenarchaeota.Bathyarchaeia.__.__.__.__	0			-
Bacteria.Proteobacteria.Gammaproteobacteria.Ectothiorhodospirales.Thioalkalispiraceae.Thioalkalispira.unculturedbacterium	0			-
Bacteria.Acidobacteria.Blastocatellia_Subgroup4_.Blastocatellales.Blastocatellaceae.__	0			-
Bacteria.Proteobacteria.Gammaproteobacteria.Pasteurellales.Pasteurellaceae.Aggregatibacter	0			-
Bacteria.Proteobacteria.Deltaproteobacteria.NB1_j	2.100193582			-
Bacteria.Calditrichaeota.Calditrichia.Calditrichales.Calditrichaceae.SM23_31.unculturedbacterium	0			-
Bacteria.Planctomycetes.Planctomycetacia.Planctomycetales.Rubinisphaeraceae.SH_PL14.unculturedplanctomycete	0			-
Bacteria.Bacteroidetes.Bacteroidia.Chitinophagales.Chitinophagaceae.Flavitalea.unculturedbacterium	0			-
Bacteria.FCPU426	0			-
Archaea.Crenarchaeota.Bathyarchaeia.unculturedarchaeon.__	1.556668277			-
Bacteria.Omnitrophicaeota.Omnitrophia.Omnitrophales.Omnitrophaceae.CandidatusOmnitrophus	0			-
Bacteria.PAUC34f.unculturedbacterium.__.__.__.__	0			-
Bacteria.Elusimicrobia.Elusimicrobia.LineageIV.unculturedbacterium.__.__	0			-
Bacteria.Firmicutes.Clostridia.Clostridiales.Christensenellaceae.__.__	2.363423236			-
Bacteria.Chlamydiae.Chlamydiae.Chlamydiales.__.__.__	2.081001467			-
Bacteria.Proteobacteria.Gammaproteobacteria.Betaproteobacteriales.TRA3_20.metagenome.__	0			-
Bacteria.Planctomycetes.Planctomycetacia.Pirellulales.Pirellulaceae.Pir4lineage.metagenome	2.051660517			-
Bacteria.Aegiribacteria.unculturedbacterium.__.__	0			-
Bacteria.Planctomycetes.Phycisphaerae.MSBL9.__.__	1.926721352			-
Bacteria.Actinobacteria.Actinobacteria.Micrococcales.Micrococcaceae.Pseudarthrobacter.__	0			-
Archaea.Euryarchaeota.Methanomicrobia.Methanosarcinales.Methanosarcinaceae	4.917463863	TMA	4.576229686	0.036903954
Bacteria.Nitrospirae.Thermodesulfovibrionia.uncultured.unculturedprokaryote	0			-
Bacteria.Armatimonadetes.uncultured.unculturedbacterium.__	2.525853445			-
Bacteria.Proteobacteria.Gammaproteobacteria.Coxiellales.Coxiellaceae.Coxiella	2.2744242			-
Bacteria.Proteobacteria.Gammaproteobacteria.Betaproteobacteriales.SC_I_84.unculturedbacterium.__	3.592199457	Control	3.332534219	0.036903954
Bacteria.Patescibacteria.ABY1.__.__.__.__	0			-
Bacteria.Actinobacteria.Actinobacteria.PeM15.unculturedsoilbacterium.__	0			-
Bacteria.Proteobacteria.Deltaproteobacteria.Myxococcales.PS_B29	0			-
Archaea.Asgardaeota.Lokiarchaeia.unculturedeuryarchaeote	0			-
Bacteria.Proteobacteria.Gammaproteobacteria.Betaproteobacteriales.Burkholderiaceae.Polynucleobacter	0			-
Bacteria.Planctomycetes.OM190.__.__.__.__	0			-
Bacteria.Planctomycetes.ODP123.unculturedplanctomycete.__.__.__	0			-
Bacteria.Proteobacteria.Deltaproteobacteria.Bdellovibrionales.Bacteriovoracaceae.uncultured	0			-
Bacteria.Proteobacteria.Gammaproteobacteria.EC3.unculturedbacterium.__	0			-
Bacteria.Actinobacteria.Acidimicrobiia.Microtrichales.Iamiaceae.Iamia	0			-
Bacteria.Latescibacteria.unculturedLatescibacteriabacterium.__.__.__	0			-
Bacteria.Proteobacteria.Gammaproteobacteria.Arenicellales.Arenicellaceae.uncultured	1.989869377			-
Bacteria.Bacteroidetes.Bacteroidia.Bacteroidales.Marinilabiliaceae.uncultured.unculturedBacteroidetesbacterium	0			-
Bacteria.Chloroflexi.Dehalococcoidia.RBG_13_46_9.unculturedbacterium	2.221875678			-
Bacteria.Firmicutes.Clostridia.Clostridiales.Clostridiaceae1.Clostridiumsensustricto3.unculturedbacterium	3.050258565			-
Bacteria.Hydrogenedentes.Hydrogenedentia.Hydrogenedentiales.Hydrogenedensaceae	0			-
Bacteria.Proteobacteria.Deltaproteobacteria.Oligoflexales.Oligoflexaceae.Silvanigrella	1.666723855			-
Bacteria.Planctomycetes.OM190.unculturedbacterium.__.__.__	1.750629236			-
Bacteria.Spirochaetes.Spirochaetia.Spirochaetales.Spirochaetaceae.Spirochaeta2.unculturedSpirochaetesbacterium	2.294698382			-
Bacteria.Bacteroidetes.Ignavibacteria.Kryptoniales.BSV26.__.__	3.118801451	Control	3.172615734	0.046301595
Bacteria.Proteobacteria.Gammaproteobacteria.Betaproteobacteriales.Methylophilaceae.__	0			-
Bacteria.Spirochaetes.Spirochaetia.Spirochaetales.Spirochaetaceae.Treponema	0			-
Bacteria.Omnitrophicaeota.Omnitrophia.Omnitrophales.Omnitrophaceae.CandidatusOmnitrophus.unculturedbacterium	0			-
Bacteria.Cloacimonetes.Cloacimonadia.Cloacimonadales.PBS_18.unculturedbacterium.__	0			-
Bacteria.Planctomycetes.Phycisphaerae.__.__.__.__	0			-
Bacteria.Proteobacteria.Alphaproteobacteria.Rickettsiales.Mitochondria.__.__	0			-
Bacteria.Proteobacteria.Deltaproteobacteria.PB19.__	0			-
Bacteria.Zixibacteria.unculturedbacterium.__	2.096781241			-
Bacteria.Bacteroidetes.Bacteroidia.Bacteroidales.Bacteroidaceae.Bacteroides.Bacteroidesuniformis	0			-
Bacteria.Proteobacteria.Deltaproteobacteria.Oligoflexales.0319_6G20.unculturedorganism	0			-
Bacteria.Planctomycetes.Phycisphaerae.__	0			-
Bacteria.Bacteroidetes.Bacteroidia.Chitinophagales.Chitinophagaceae.Terrimonas.unculturedbacterium	2.319936369			-
Bacteria.WPS_2.unculturedbacterium.__.__.__.__	0			-
Bacteria.Proteobacteria.Gammaproteobacteria.Xanthomonadales.Rhodanobacteraceae.uncultured.unculturedbacterium	2.051660517			-
Bacteria.Chloroflexi.Dehalococcoidia.Dehalococcoidales.Dehalococcoidaceae.Dehalogenimonas.unculturedbacterium	0			-
Bacteria.Firmicutes.Clostridia.Clostridiales.Eubacteriaceae.Acetobacterium	0			-
Bacteria.Cyanobacteria.Sericytochromatia.unculturedbacterium.__	0			-
Bacteria.Proteobacteria.Alphaproteobacteria.Tistrellales.Geminicoccaceae.CandidatusAlysiosphaera	0			-
Bacteria.Proteobacteria.Deltaproteobacteria.Desulfuromonadales.Geobacteraceae.Geobacter	4.404635617	Control	4.027498624	0.049534613
Bacteria.Entotheonellaeota.Entotheonellia.Entotheonellales.Entotheonellaceae.unculturedbacterium.__	0			-
Bacteria.Hydrogenedentes.Hydrogenedentia.Hydrogenedentiales	0			-
Bacteria.Chloroflexi.Anaerolineae.1_20.unculturedbacterium.__.__	0			-
Bacteria.Chloroflexi.SHA_26.unculturedbacterium.__.__	0			-
Bacteria.Tenericutes.Mollicutes.Izimaplasmatales.Izimaplasmataceae.unculturedbacterium	0			-
Bacteria.Chloroflexi.KD4_96.unculturedbacterium	2.31170655			-
Bacteria.Chlamydiae.Chlamydiae.Chlamydiales.cvE6	0			-
Bacteria.Epsilonbacteraeota	2.927734515			-
Bacteria.Bacteroidetes.Bacteroidia.Bacteroidales.Tannerellaceae	4.129969419			-
Bacteria.Bacteroidetes.Bacteroidia.Flavobacteriales	4.23319089			-
Bacteria.Fibrobacteres.Chitinivibrionia	0			-
Bacteria.Planctomycetes.vadinHA49.bacteriumUW659_2_F09.__.__.__	0			-
Bacteria.Firmicutes.Clostridia.Clostridiales.__.__.__	0			-
Bacteria.Verrucomicrobia.Verrucomicrobiae.B29.unculturedbacterium	0			-
Bacteria.Bacteroidetes.Bacteroidia.Sphingobacteriales.Lentimicrobiaceae	4.083290277			-
Bacteria.Cyanobacteria.Sericytochromatia	0			-
Bacteria.Proteobacteria.Gammaproteobacteria.Chromatiales	2.275487859			-
Bacteria.Firmicutes.Clostridia.Clostridiales.Lachnospiraceae.Cellulosilyticum.ClostridiumlentocellumDSM5427	1.857696263			-
Bacteria.__.__.__.__.__	2.490993094			-
Bacteria.Proteobacteria.Gammaproteobacteria.Acidiferrobacterales.Acidiferrobacteraceae.Sulfurifustis	2.595728378			-
Bacteria.Acidobacteria.Subgroup25	0			-
Bacteria.Planctomycetes.Phycisphaerae.S_70.unculturedbacterium	0			-
Bacteria.Actinobacteria.Thermoleophilia.Gaiellales.uncultured.metagenome	1.967753851			-
Bacteria.Acidobacteria.Subgroup21	1.967753851			-
Bacteria.Chloroflexi.Anaerolineae.Anaerolineales.Anaerolineaceae.Anaerolinea.unculturedbacterium	3.22216819			-
Bacteria.Proteobacteria.Alphaproteobacteria.uncultured.unculturedRhizobialesbacterium.__	0			-
Bacteria.Bacteroidetes.Ignavibacteria.Kryptoniales.BSV26.unculturedprokaryote	0			-
Bacteria.Chloroflexi.Anaerolineae.Anaerolineales.Anaerolineaceae.Pelolinea.unculturedbacterium	1.967753851			-
Bacteria.Acidobacteria.Acidobacteriia.Solibacterales.Solibacteraceae_Subgroup3_.CandidatusSolibacter	0			-
Bacteria.Acidobacteria.Acidobacteriia.Solibacterales.Solibacteraceae_Subgroup3_	2.403843178			-
Bacteria.Proteobacteria.Gammaproteobacteria.Xanthomonadales.Xanthomonadaceae.uncultured.unculturedbacterium	0			-
Bacteria.Proteobacteria.Deltaproteobacteria.Desulfobacterales.Desulfobacteraceae.Desulfatitalea	1.954605874			-
Bacteria.Actinobacteria.Actinobacteria.Micrococcales.Intrasporangiaceae.Oryzihumus	0			-
Bacteria.Actinobacteria.Actinobacteria.Micromonosporales.Micromonosporaceae.uncultured	2.100734599			-
Bacteria.WPS_2.__.__	0			-
Bacteria.Actinobacteria.__.__	0			-
Bacteria.Patescibacteria.Microgenomatia.CandidatusGottesmanbacteria.unculturedbacterium.__.__	0			-
Bacteria.Actinobacteria.Actinobacteria.PeM15.__.__	2.470998175	Control	3.62443973	0.036903954
Bacteria.Spirochaetes.Spirochaetia.Spirochaetales.Spirochaetaceae.uncultured.unculturedprokaryote	0			-
Bacteria.Proteobacteria.Deltaproteobacteria.Oligoflexales.Oligoflexaceae.uncultured	1.532512128			-
Bacteria.Acidobacteria.Holophagae.Subgroup7.__.__	2.444343077			-
Bacteria.Proteobacteria.Deltaproteobacteria.__.__.__.__	2.430822978	Control	3.017787819	0.036903954
Bacteria.WS1.unculturedbacterium.__.__.__	0			-
Bacteria.Bacteroidetes.Ignavibacteria.OPB56.__	0			-
Bacteria.WOR_1.unculturedbacterium.__.__.__	0			-
Bacteria.Bacteroidetes.Bacteroidia.Sphingobacteriales.Lentimicrobiaceae.unculturedBacteroidalesbacterium	3.782121415			-
Bacteria.Chloroflexi.__.__.__	0			-
Bacteria.Verrucomicrobia.Verrucomicrobiae.Verrucomicrobiales.Verrucomicrobiaceae.uncultured.unculturedbacterium	0			-
Bacteria.Bacteroidetes.Bacteroidia.Bacteroidales.Porphyromonadaceae.Porphyromonas	0			-
Bacteria.Zixibacteria.__	0			-
Bacteria.Bacteroidetes.Bacteroidia.Sphingobacteriales.ST_12K33	1.954605874			-
Bacteria.Actinobacteria.Acidimicrobiia.Actinomarinales.uncultured.__	0			-
Bacteria.Bacteroidetes.Bacteroidia.Flavobacteriales.Flavobacteriaceae.Actibacter.unculturedbacterium	0			-
Bacteria.Firmicutes.Clostridia.Clostridiales.Clostridiaceae1.Clostridiumsensustricto12.unculturedbacterium	3.786799063	Control	3.491339204	0.049534613
Bacteria.Proteobacteria.Gammaproteobacteria.Betaproteobacteriales.TRA3_20.__.__	0			-
Bacteria.Gemmatimonadetes.S0134terrestrialgroup.unculturedGemmatimonadetesbacterium.__	0			-
Bacteria.Proteobacteria.Gammaproteobacteria.Betaproteobacteriales.Hydrogenophilaceae	3.080182109			-
Bacteria.Chloroflexi.Anaerolineae.RBG_13_54_9.unculturedsoilbacterium.__.__	0			-
Bacteria.Proteobacteria.Gammaproteobacteria.Beggiatoales.Beggiatoaceae	0			-
Bacteria.Elusimicrobia.LineageIIa.unculturedbacterium.__.__	0			-
Bacteria.Proteobacteria.Deltaproteobacteria.Sva0485.unculturedprokaryote	0			-
Bacteria.Acidobacteria.Subgroup22.unculturedbacterium.__.__.__	0			-
Bacteria.Firmicutes.Clostridia.Clostridiales.Christensenellaceae.ChristensenellaceaeR_7group	2.865316232			-
Bacteria.Chloroflexi.Chloroflexia	0			-
Bacteria.Bacteroidetes.Bacteroidia.Bacteroidales	5.664371236	TMA	5.326074397	0.049534613
Bacteria.Actinobacteria.Actinobacteria.Frankiales.Geodermatophilaceae.__.__	0			-
Bacteria.Cyanobacteria.Oxyphotobacteria.Chloroplast.unculturedphototrophiceukaryote.__	0			-
Bacteria.Firmicutes.Clostridia.Clostridiales.Clostridiaceae1.Proteiniclasticum	2.685133601			-
Bacteria.Planctomycetes.vadinHA49.bacteriumUW659_2_F09.__.__	0			-
Bacteria.Actinobacteria.Coriobacteriia.OPB41.__	2.787115543			-
Bacteria.Elusimicrobia.Rs_M47.unculturedbacterium.__.__.__	0			-
Bacteria.Cyanobacteria.Oxyphotobacteria.Chloroplast.metagenome.__	0			-
Bacteria.Patescibacteria.Microgenomatia.CandidatusWoesebacteria.__.__.__	0			-
Bacteria.FCPU426.unculturedbacterium.__.__.__.__	0			-
Bacteria.Planctomycetes.Pla4lineage.__.__	1.688840863			-
Bacteria.Chloroflexi.Anaerolineae.Anaerolineales.Anaerolineaceae.Pelolinea.__	0			-
Bacteria.Proteobacteria.Gammaproteobacteria.Betaproteobacteriales.Nitrosomonadaceae.mle1_7.unculturedbacterium	2.456601851			-
Bacteria.Chloroflexi.Dehalococcoidia.661239.unculturedbacterium.__	0			-
Bacteria.Proteobacteria.Gammaproteobacteria.Betaproteobacteriales.Hydrogenophilaceae.uncultured.unculturedbacterium	0			-
Bacteria.Firmicutes.Bacilli.Bacillales.Thermoactinomycetaceae.Thermoactinomyces	0			-
Bacteria.Proteobacteria.Gammaproteobacteria.GammaproteobacteriaIncertaeSedis.UnknownFamily.Acidibacter	0			-
Bacteria.Proteobacteria.Alphaproteobacteria.Rhizobiales.Kaistiaceae.Kaistia	0			-
Bacteria.Acidobacteria.Subgroup25.unculturedbacterium.__.__.__	0			-
Bacteria.Bacteroidetes.Bacteroidia.Flavobacteriales.Flavobacteriaceae.Lutibacter.unculturedbacterium	0			-
Bacteria.Proteobacteria.Deltaproteobacteria.Desulfobacterales.Desulfobacteraceae.uncultured.__	0			-
Bacteria.Acetothermia.Acetothermiia.unculturedbacterium.__.__.__	0			-
Bacteria.Firmicutes.Clostridia.Clostridiales.Ruminococcaceae.Caproiciproducens	0			-
Bacteria.Patescibacteria.Berkelbacteria.unculturedbacterium.__	0			-
Bacteria.Patescibacteria.ABY1.CandidatusKerfeldbacteria.unculturedbacterium.__	0			-
Bacteria.Proteobacteria.Alphaproteobacteria.Rhodobacterales.Rhodobacteraceae.Tropicimonas	2.055122113			-
Bacteria.Epsilonbacteraeota.Campylobacteria.Campylobacterales.Thiovulaceae.Sulfuricurvum.__	0			-
Bacteria.Chloroflexi.Dehalococcoidia.FW22.unculturedbacterium.__.__	0			-
Bacteria.Bacteroidetes.Ignavibacteria.Ignavibacteriales.SR_FBR_L83.unculturedbacterium	2.064663864			-
Bacteria.Cyanobacteria.Melainabacteria.Obscuribacterales	0			-
Bacteria.Proteobacteria.Alphaproteobacteria.Rhizobiales.Pleomorphomonadaceae	2.148570787			-
Bacteria.Proteobacteria.Gammaproteobacteria.Betaproteobacteriales.SC_I_84.unculturedprokaryote.__	0			-
Bacteria.Bacteroidetes.Ignavibacteria.Ignavibacteriales.Melioribacteraceae.IheB3_7	0			-
Bacteria.Firmicutes.Clostridia.Clostridiales.Ruminococcaceae.uncultured.unculturedmicroorganism	1.750629236			-
Bacteria.CK_2C2_2.unculturedbacterium.__.__.__	0			-
Bacteria.Bacteroidetes.Rhodothermia.Rhodothermales	0			-
Bacteria.Bacteroidetes.Bacteroidia.Sphingobacteriales.Lentimicrobiaceae.unculturedbacterium	2.2107919			-
Bacteria.Armatimonadetes.Fimbriimonadia	1.556668277			-
Bacteria.Patescibacteria.Microgenomatia.unculturedsedimentbacterium.__.__	0			-
Bacteria.Chloroflexi.Anaerolineae.Anaerolineales.Anaerolineaceae.uncultured.unculturedChloroflexibacterium	3.597303931			-
Bacteria.Patescibacteria.Microgenomatia.CandidatusPacebacteria	0			-
Bacteria.Proteobacteria.Deltaproteobacteria.Myxococcales.Haliangiaceae.Haliangium.unculturedbacterium	0			-
Bacteria.Cyanobacteria.Oxyphotobacteria.Chloroplast.unidentifiedmarinebacterioplankton.__	0			-
Bacteria.Acidobacteria.Blastocatellia_Subgroup4_.Blastocatellales.Blastocatellaceae.JGI0001001_H03	2.723069377			-
Bacteria.Cloacimonetes.Cloacimonadia	0			-
Bacteria.Verrucomicrobia.Verrucomicrobiae.Pedosphaerales.Pedosphaeraceae	3.498736003	Control	3.281803171	0.049534613
Bacteria.Gemmatimonadetes.MD2902_B12	0			-
Bacteria.Bacteroidetes.Bacteroidia.Chitinophagales.Chitinophagaceae.Terrimonas	2.319936369			-
Bacteria.Bacteroidetes.Bacteroidia.Flavobacteriales.Crocinitomicaceae.Crocinitomix.unculturedbacterium	0			-
Bacteria.Proteobacteria.Gammaproteobacteria.Coxiellales.Coxiellaceae.Coxiella.unculturedCoxiellaceaebacterium	2.064663864			-
Bacteria.Firmicutes.Negativicutes.Selenomonadales.Veillonellaceae.Sporomusa.unculturedbacterium	4.150661138			-
Bacteria.Proteobacteria.Gammaproteobacteria.Xanthomonadales.Rhodanobacteraceae.uncultured	2.051660517			-
Bacteria.Bacteroidetes.Bacteroidia.Bacteroidales.Tannerellaceae.Parabacteroides	0			-
Bacteria.Acidobacteria.Subgroup17.__.__.__	2.732653998			-
Bacteria.Bacteroidetes.Bacteroidia.Bacteroidales.MgMjR_022.unculturedbacterium	0			-
Bacteria.Latescibacteria.Latescibacteria.Latescibacterales.Latescibacteraceae.unculturedbacterium.__	1.967753851			-
Bacteria.Firmicutes.Clostridia.Clostridiales.Ruminococcaceae.RuminococcaceaeUCG_009	1.732758196			-
Bacteria.Firmicutes.Clostridia.Clostridiales.Ruminococcaceae.RuminococcaceaeUCG_008	0			-
Bacteria.Fibrobacteres.Fibrobacteria.Fibrobacterales.TG3.unculturedorganism.__	0			-
Bacteria.Proteobacteria.Deltaproteobacteria.Myxococcales.Sandaracinaceae.Sandaracinus.unculturedbacterium	1.356662918			-
Bacteria.Chloroflexi.Dehalococcoidia.FW22.unculturedbacterium	0			-
Bacteria.Bacteroidetes.Bacteroidia.Sphingobacteriales.Sphingobacteriaceae.Pedobacter	0			-
Bacteria.Proteobacteria.Deltaproteobacteria.Syntrophobacterales.Syntrophaceae.uncultured.uncultureddeltaproteobacterium	3.216153324			-
Bacteria.Proteobacteria.Alphaproteobacteria.Sphingomonadales.Sphingomonadaceae.Novosphingobium	1.842815115			-
Bacteria.Bacteroidetes.Bacteroidia.Flavobacteriales.NS9marinegroup.unculturedbacterium.__	0			-
Bacteria.Acidobacteria.Subgroup18.unculturedAcidobacteriabacterium.__	0			-
Bacteria.Chloroflexi.Anaerolineae.Anaerolineales.Anaerolineaceae.AnaerolineaceaeUCG_001.unculturedbacterium	1.657447679			-
Bacteria.Proteobacteria.Gammaproteobacteria.Betaproteobacteriales.Rhodocyclaceae.Dechloromonas.__	4.566866773			-
Bacteria.Spirochaetes.Spirochaetia.Spirochaetales.Spirochaetaceae.Treponema.unculturedbacterium	0			-
Bacteria.Proteobacteria.Gammaproteobacteria.Betaproteobacteriales.Sulfuricellaceae.Ferritrophicum	2.819555904			-
Bacteria.Firmicutes.Clostridia.Clostridiales.Christensenellaceae.ChristensenellaceaeR_7group.__	2.635847848			-
Bacteria.Planctomycetes.BD7_11	0			-
Bacteria.Firmicutes.Clostridia.Clostridiales.Clostridiaceae1.Fonticella.unculturedbacterium	3.664492265	TMA	3.515372018	0.049534613
Bacteria.Actinobacteria.Thermoleophilia	2.810496202	Control	3.309809705	0.046301595
Bacteria.Proteobacteria.Gammaproteobacteria.PLTA13.unculturedbacterium.__.__	0			-
Bacteria.Bacteroidetes.Bacteroidia.Cytophagales.Cyclobacteriaceae.Algoriphagus	0			-
Bacteria.Acidobacteria.__	0			-
Bacteria.Actinobacteria.Acidimicrobiia.Microtrichales.Microtrichaceae.uncultured.__	0			-
Bacteria.Proteobacteria.Gammaproteobacteria.Oceanospirillales	0			-
Bacteria.Patescibacteria.CPR2.unculturedmicroorganism.__.__.__	0			-
Bacteria.Actinobacteria.Actinobacteria.Propionibacteriales.Nocardioidaceae.Nocardioides.unculturedbacterium	0			-
Bacteria.Proteobacteria.Alphaproteobacteria.Rhodobacterales.Rhodobacteraceae.__.__	2.086779686			-
Bacteria.Bacteroidetes.Bacteroidia.Bacteroidales.Dysgonomonadaceae.uncultured.__	0			-
Bacteria.Firmicutes.Negativicutes.Selenomonadales.Veillonellaceae	4.228349591			-
Bacteria.Omnitrophicaeota.unculturedbacterium	2.166990264			-
Bacteria.Firmicutes.Negativicutes.Selenomonadales.Veillonellaceae.Sporomusa	4.150661138			-
Bacteria.Firmicutes.__	2.064663864			-
Bacteria.Firmicutes.Clostridia.Clostridiales.Lachnospiraceae.Lachnoclostridium10	0			-
Bacteria.Planctomycetes.Pla4lineage.unculturedplanctomycete.__	0			-
Bacteria.Nitrospinae	2.634214202			-
Bacteria.Proteobacteria.Alphaproteobacteria.Rhizobiales.Beijerinckiaceae.Methylobacterium.Methylobacteriumadhaesivum	0			-
Bacteria.Bacteroidetes.Bacteroidia.Sphingobacteriales.env_OPS17.unculturedBacteroidetesbacterium	0			-
Archaea.Altiarchaeota.Altiarchaeia.unculturedarchaeon	0			-
Bacteria.Proteobacteria.Deltaproteobacteria.__.__.__	2.430822978	Control	3.031776913	0.036903954
Bacteria.Lentisphaerae.Oligosphaeria.Oligosphaerales	0			-
Bacteria.Margulisbacteria.unculturedbacterium	0			-
Bacteria.Proteobacteria.Gammaproteobacteria.SZB30	2.033788192			-
Bacteria.Fibrobacteres.Fibrobacteria.Fibrobacterales.CandidatusRaymondbacteria.CandidatusRaymondbacteriabacteriumRifOxyA12_full_50_37	0			-
Bacteria.Planctomycetes.Planctomycetacia.uncultured.__.__.__	0			-
Bacteria.Patescibacteria.Parcubacteria.CandidatusNomurabacteria.unculturedbacterium.__.__	0			-
Bacteria.Firmicutes.Negativicutes.Selenomonadales	4.228349591			-
Bacteria.Proteobacteria.Gammaproteobacteria.GammaproteobacteriaIncertaeSedis.UnknownFamily.unculturedbacterium	0			-
Bacteria.Patescibacteria.CPR2	3.028035377			-
Bacteria.Armatimonadetes.DG_56.unculturedbacterium.__.__	0			-
Archaea.Nanoarchaeaeota.Woesearchaeia.CandidatusStaskawiczbacteriabacteriumRIFOXYA2_FULL_32_7.__.__	0			-
Bacteria.Bacteroidetes.Bacteroidia.Bacteroidales.Rikenellaceae.Bact_08.unculturedbacterium	3.681046249			-
Archaea.Euryarchaeota.Methanomicrobia.Methanomicrobiales.Methanoregulaceae.Methanoregula	2.809279978			-
Bacteria.Bacteroidetes.Bacteroidia.Bacteroidales.SB_5.unculturedbacterium	2.758101823			-
Bacteria.Firmicutes.Clostridia.Clostridiales.Lachnospiraceae.Epulopiscium.unculturedbacterium	0			-
Bacteria.Bacteroidetes.Bacteroidia.Bacteroidales.BacteroidetesvadinHA17.unculturedsoilbacterium	0			-
Bacteria.Proteobacteria.Alphaproteobacteria.Paracaedibacterales.Paracaedibacteraceae.CandidatusParacaedibacter.unculturedbacterium	1.750629236			-
Bacteria.Spirochaetes.Leptospirae.Leptospirales.Leptospiraceae.RBG_16_49_21.metagenome	0			-
Bacteria.Latescibacteria.metagenome	0			-
Bacteria.Chloroflexi.JG30_KF_CM66.unculturedbacterium	0			-
Bacteria.Omnitrophicaeota.CandidatusOmnitrophusmagneticus.__	0			-
Bacteria.Aegiribacteria.unculturedbacterium	0			-
Bacteria.Omnitrophicaeota.unculturedbacterium.__	2.166990264			-
Bacteria.Proteobacteria.Gammaproteobacteria.Beggiatoales.Beggiatoaceae.Beggiatoa	0			-
Bacteria.Proteobacteria.Deltaproteobacteria.Myxococcales.Eel_36e1D6.unculturedbacterium	0			-
Bacteria.Proteobacteria.Deltaproteobacteria.Desulfobacterales.Desulfobacteraceae.Desulfobacterium.unculturedbacterium	0			-
Bacteria.Planctomycetes.Phycisphaerae.Tepidisphaerales.WD2101soilgroup	2.187821434			-
Bacteria.Acidobacteria.Holophagae.Holophagales	4.846926931	TMA	4.410633021	0.049534613
Bacteria.Proteobacteria.Gammaproteobacteria.SZB30.unculturedbacterium.__.__	2.033788192			-
Bacteria.Bacteroidetes.Bacteroidia.__	1.732758196			-
Bacteria.Chlamydiae.Chlamydiae.Chlamydiales.Parachlamydiaceae	0			-
Bacteria.Cyanobacteria.Melainabacteria	0			-
Bacteria.Chloroflexi.Chloroflexia.Thermomicrobiales.JG30_KF_CM45	0			-
Bacteria.Proteobacteria.Deltaproteobacteria.MBNT15.unculturedbacterium	3.529407685	Control	3.313493464	0.046301595
Bacteria.Planctomycetes.Planctomycetacia.Gemmatales.Gemmataceae.uncultured	0			-
Archaea.Altiarchaeota.Altiarchaeia.unculturedarchaeon.__.__	0			-
Bacteria.Chloroflexi.Anaerolineae.uncultured.__.__	0			-
Bacteria.Bacteroidetes.Bacteroidia.Chitinophagales.Chitinophagaceae.Lacibacter.unculturedbacterium	0			-
Bacteria.FCPU426.metagenome	0			-
Bacteria.Verrucomicrobia.Verrucomicrobiae.Chthoniobacterales.Chthoniobacteraceae.Chthoniobacter.unculturedbacterium	0			-
Bacteria.Proteobacteria.Gammaproteobacteria.Cellvibrionales.Spongiibacteraceae.BD1_7clade.metagenome	0			-
Archaea.Nanoarchaeaeota.Woesearchaeia.CandidatusPacearchaeotaarchaeonRBG_19FT_COMBO_34_9.__.__.__	0			-
Bacteria.Proteobacteria.Gammaproteobacteria.Betaproteobacteriales.Nitrosomonadaceae.Ellin6067.__	2.009631967			-
Bacteria.TA06.unculturedsoilbacterium	0			-
Bacteria.Bacteroidetes.Bacteroidia.Bacteroidales.Paludibacteraceae.uncultured.unculturedsoilbacterium	0			-
Archaea.Crenarchaeota.Bathyarchaeia.unculturedeuryarchaeote.__.__.__	1.750629236			-
Bacteria.Bacteroidetes.Bacteroidia.Bacteroidales.Muribaculaceae.unculturedbacterium.__	0			-
Unassigned.__.__.__.__.__.__	0			-
Bacteria.Acidobacteria.__.__.__	0			-
Bacteria.Acidobacteria.c5LKS83.unculturedbacterium	0			-
Bacteria.Armatimonadetes.DG_56.unculturedbacterium.__.__.__	0			-
Bacteria.Patescibacteria.ABY1.CandidatusMagasanikbacteria.unculturedbacterium.__.__	0			-
Bacteria.Proteobacteria.Gammaproteobacteria.Betaproteobacteriales.Rhodocyclaceae.Propionivibrio	2.435599991			-
Bacteria.Proteobacteria.Deltaproteobacteria.Myxococcales.BIrii41	0			-
Bacteria.Bacteroidetes.Bacteroidia.Bacteroidales.Marinilabiliaceae.uncultured	0			-
Bacteria.Planctomycetes.Planctomycetacia.Gemmatales.Gemmataceae.uncultured.metagenome	0			-
Bacteria.Acidobacteria.Subgroup21.unculturedbacterium.__.__.__	1.967753851			-
Bacteria.Kiritimatiellaeota.Kiritimatiellae.WCHB1_41.__	0			-
Bacteria.Bacteroidetes.Bacteroidia.Bacteroidales.FTLpost3	4.456099469			-
Bacteria.Chloroflexi.Dehalococcoidia.vadinBA26.unculturedbacterium	1.926721352			-
Bacteria.Proteobacteria.Deltaproteobacteria	4.947499992	Control	4.458772536	0.049534613
Bacteria.Proteobacteria.Alphaproteobacteria.Rickettsiales	0			-
Bacteria.Firmicutes.Clostridia.Clostridiales.FamilyXI.Soehngenia	1.532512128			-
Bacteria.Proteobacteria.Gammaproteobacteria.Betaproteobacteriales.Burkholderiaceae.Ramlibacter.__	0			-
Bacteria.Acidobacteria.Acidobacteriia.Solibacterales.Solibacteraceae_Subgroup3_.Bryobacter.__	0			-
Bacteria.Verrucomicrobia.Verrucomicrobiae.Opitutales.Opitutaceae.__	1.83354			-
Bacteria.Halanaerobiaeota.Halanaerobiia.Halanaerobiales.Halanaerobiaceae	2.086779686			-
Bacteria.Chloroflexi.Anaerolineae.Anaerolineales.Anaerolineaceae.uncultured	3.949557842			-
Bacteria.Proteobacteria.Alphaproteobacteria.Rhodobacterales.Rhodobacteraceae.Rhodobacter	2.033788192			-
Bacteria.Firmicutes.Clostridia.Clostridiales.Ruminococcaceae.Ruminiclostridium9.unculturedbacterium	3.419624596			-
Bacteria.Actinobacteria.Actinobacteria.Corynebacteriales.Mycobacteriaceae	0			-
Bacteria.Proteobacteria.Deltaproteobacteria.MBNT15.unculturedbacterium.__.__	3.529407685	Control	3.295101626	0.046301595
Bacteria.Acidobacteria.Aminicenantia.Aminicenantales.unculturedsoilbacterium.__	2.023924311			-
Bacteria.Armatimonadetes.uncultured.unculturedbacterium.__.__.__	2.525853445			-
Bacteria.Proteobacteria.Deltaproteobacteria.DeltaproteobacteriaIncertaeSedis	3.899298786	Control	3.564698188	0.049534613
Bacteria.Acidobacteria.Subgroup19.unculturedbacterium.__.__.__	0			-
Bacteria.Proteobacteria.Gammaproteobacteria.Betaproteobacteriales.Burkholderiaceae.Cupriavidus	0			-
Bacteria.Proteobacteria.Deltaproteobacteria.Myxococcales.Polyangiaceae.Sorangium.unculturedbacterium	0			-
Bacteria.Acidobacteria.Subgroup18.unculturedAcidobacteriabacterium.__.__	0			-
Bacteria.Actinobacteria.Actinobacteria.Micrococcales.Microbacteriaceae	2.086779686			-
Bacteria.Cyanobacteria.Oxyphotobacteria.Chloroplast.uncultureddiatom.__	2.860812182	Control	2.80951655	0.036903954
Bacteria.Bacteroidetes.Bacteroidia.Sphingobacteriales.AKYH767.__	0			-
Bacteria.Chloroflexi.SHA_26.__.__.__	0			-
Bacteria.Proteobacteria.Deltaproteobacteria.Myxococcales.UASB_TL25	2.148570787			-
Bacteria.Planctomycetes.__.__.__	2.148570787			-
Bacteria.Proteobacteria.Deltaproteobacteria.Myxococcales.Nannocystaceae.Nannocystis	0			-
Bacteria.Planctomycetes.Pla4lineage.metagenome	0			-
Bacteria.Bacteroidetes.Bacteroidia.Bacteroidales.Marinilabiliaceae._Cytophaga_xylanolyticagroup.unculturedbacterium	1.657447679			-
Bacteria.Firmicutes.Clostridia.Clostridiales.Lachnospiraceae.Anaerosporobacter.unculturedbacterium	2.227751348			-
Bacteria.Gemmatimonadetes.MD2902_B12.unculturedbacterium.__.__.__	0			-
Bacteria.Proteobacteria.Gammaproteobacteria.Betaproteobacteriales.Rhodocyclaceae.Zoogloea.unculturedbacterium	5.159211694			-
Bacteria.Epsilonbacteraeota.Campylobacteria.Campylobacterales.Sulfurospirillaceae.Sulfurospirillum	2.927734515			-
Bacteria.Proteobacteria.Deltaproteobacteria.Myxococcales.Myxococcaceae.Corallococcus.Corallococcuscoralloides	0			-
Bacteria.Planctomycetes.Phycisphaerae.Amsterdam_1B_07.unculturedbacterium	0			-
Bacteria.Acidobacteria.Aminicenantia.Aminicenantales	2.701824636	Control	2.926165312	0.046301595
Bacteria.Chloroflexi.Anaerolineae.SBR1031.A4b.__	1.926721352			-
Bacteria.Actinobacteria.Thermoleophilia.Solirubrobacterales.__	0			-
Bacteria.Bacteroidetes.Bacteroidia.Bacteroidales.MgMjR_022	0			-
Bacteria.Acidobacteria.Holophagae.Holophagales.Holophagaceae.uncultured.__	3.861181226	TMA	3.584036775	0.046301595
Bacteria.Proteobacteria.Alphaproteobacteria.uncultured.unculturedRhizobialesbacterium.__.__	0			-
Bacteria.Acidobacteria.Subgroup17	2.814883481			-
Bacteria.Acidobacteria.Subgroup6.metagenome	2.148570787			-
Bacteria.Acidobacteria.Subgroup22.unculturedorganism.__.__.__	2.447244372			-
Bacteria.Zixibacteria.bacteriumenrichmentculturecloneAnammox_55.__.__.__	0			-
Bacteria.Acidobacteria.Subgroup18	3.097167625			-
Bacteria.Proteobacteria.Alphaproteobacteria.Rhizobiales.Hyphomicrobiaceae.__.__	0			-
Bacteria.Proteobacteria.Alphaproteobacteria.Rhizobiales.RhizobialesIncertaeSedis	0			-
Bacteria.Verrucomicrobia.Verrucomicrobiae.B29.unculturedbacterium.__.__	0			-
Bacteria.Nitrospinae.P9X2b3D02.__.__.__.__	2.634214202			-
Bacteria.Planctomycetes	3.137322568			-
Bacteria.Proteobacteria.Deltaproteobacteria.NB1_j.uncultureddeltaproteobacterium.__.__	1.842815115			-
Bacteria.Acidobacteria.Thermoanaerobaculia.Thermoanaerobaculales.Thermoanaerobaculaceae.TPD_58.unculturedbacterium	0			-
Bacteria.Acidobacteria.Aminicenantia.Aminicenantales.unculturedAminicenantesbacterium.__.__	0			-
Bacteria.Proteobacteria.Deltaproteobacteria.Desulfobacterales.Desulfobacteraceae.uncultured.uncultureddeltaproteobacterium	0			-
Bacteria.Proteobacteria.Deltaproteobacteria.Myxococcales.BIrii41.unculturedorganism	0			-
Bacteria.Spirochaetes.Spirochaetia.Spirochaetales.Spirochaetaceae.__.__	0			-
Bacteria.Proteobacteria.Deltaproteobacteria.Desulfuromonadales.Geobacteraceae.__	2.055122113			-
Bacteria.FCPU426.metagenome.__.__	0			-
Bacteria.Acidobacteria.Acidobacteriia.Solibacterales.Solibacteraceae_Subgroup3_.Paludibaculum.unculturedbacterium	2.148570787			-
Bacteria.Patescibacteria.Microgenomatia.CandidatusShapirobacteria.unculturedbacterium.__	0			-
Bacteria.Acidobacteria.Thermoanaerobaculia.Thermoanaerobaculales.Thermoanaerobaculaceae.Subgroup10.unculturedbacterium	0			-
Bacteria.Acidobacteria.Acidobacteriia.Acidobacteriales.Acidobacteriaceae_Subgroup1_	0			-
Bacteria.Proteobacteria.Gammaproteobacteria.Steroidobacterales.Steroidobacteraceae.Steroidobacter.__	0			-
Bacteria.Planctomycetes.Planctomycetacia.Planctomycetales.Schlesneriaceae.Planctopirus.unculturedbacterium	1.842815115			-
Bacteria.Acetothermia.Acetothermiia	0			-
Bacteria.Planctomycetes.OM190.__	0			-
Bacteria.Patescibacteria.Microgenomatia.CandidatusAmesbacteria.unculturedsoilbacterium.__.__	0			-
Bacteria.GN01.unculturedbacterium.__.__.__	0			-
Bacteria.Cyanobacteria.Oxyphotobacteria.Nostocales.Cyanobacteriaceae.SymphothecePCC_7002	0			-
Bacteria.Acidobacteria.Acidobacteriia.Subgroup13	0			-
Bacteria.Proteobacteria.Deltaproteobacteria.Bdellovibrionales.Bacteriovoracaceae.Bacteriovorax.unculturedbacterium	2.268783847			-
Bacteria.Acidobacteria.Subgroup18.unculturedbacterium.__	3.097167625			-
Bacteria.Firmicutes.Bacilli.Lactobacillales.Lactobacillaceae	0			-
Bacteria.Proteobacteria.Alphaproteobacteria.Rhizobiales.Xanthobacteraceae.__.__	0			-
Bacteria.Proteobacteria.Alphaproteobacteria.Acetobacterales.Acetobacteraceae	2.14150935			-
Bacteria.Bacteroidetes.Bacteroidia.Sphingobacteriales.KD3_93	0			-
Bacteria.Chloroflexi.Dehalococcoidia.vadinBA26	1.926721352			-
Bacteria.Proteobacteria.Deltaproteobacteria.Desulfovibrionales.Desulfomicrobiaceae.Desulfomicrobium	2.285837546			-
Bacteria.Cyanobacteria.Melainabacteria.Obscuribacterales.unculturedbacterium	0			-
Bacteria.Firmicutes.Clostridia.Clostridiales.Peptococcaceae.Desulfitobacterium	2.848710991			-
Bacteria.Firmicutes.Clostridia.Clostridiales.Lachnospiraceae.Lachnoclostridium._Clostridium_scindens	0			-
Bacteria.Proteobacteria.Gammaproteobacteria.Betaproteobacteriales.Methylophilaceae.Methylotenera.unculturedbacterium	2.919288739			-
Bacteria.Proteobacteria.Gammaproteobacteria.Cellvibrionales	1.857696263			-
Bacteria.Proteobacteria.Gammaproteobacteria.Betaproteobacteriales.Rhodocyclaceae.Denitratisoma	0			-
Bacteria.Proteobacteria.Alphaproteobacteria.Rhizobiales.Rhizobiaceae.uncultured	0			-
Bacteria.Planctomycetes.Phycisphaerae.Tepidisphaerales.WD2101soilgroup.unculturedbacterium	1.842815115			-
Bacteria.Chloroflexi.SHA_26	0			-
Bacteria.Chloroflexi.Chloroflexia.Thermomicrobiales.JG30_KF_CM45.unculturedbacterium.__	0			-
Bacteria.Acidobacteria.__.__.__.__.__	0			-
Archaea.Crenarchaeota.Bathyarchaeia.unculturedmethanogenicarchaeon.__.__.__	2.403843178			-
Archaea.Euryarchaeota.Thermoplasmata.MarineBenthicGroupDandDHVEG_1.unculturedThermoplasmataarchaeon	0			-
Bacteria.Nitrospinae.P9X2b3D02.unculturedbacterium.__	0			-
Bacteria.Planctomycetes.Planctomycetacia.Pirellulales.Pirellulaceae.Pir2lineage	0			-
Bacteria.Proteobacteria.Deltaproteobacteria.Oligoflexales.Oligoflexaceae.Silvanigrella.metagenome	0			-
Bacteria.Chloroflexi.OLB14.unculturedbacterium.__.__.__	0			-
Bacteria.Planctomycetes.Pla4lineage	1.688840863			-
Bacteria.Bacteroidetes.Bacteroidia.Bacteroidales.Prolixibacteraceae.BSV13.unculturedBacteroidetesbacterium	0			-
Bacteria.Firmicutes.Clostridia.Clostridiales.Ruminococcaceae.RuminococcaceaeUCG_014	0			-
Bacteria.Bacteroidetes.Bacteroidia.Sphingobacteriales.AKYH767	0			-
Bacteria.Actinobacteria.Actinobacteria.Streptomycetales.Streptomycetaceae	0			-
Bacteria.Firmicutes.Clostridia.Clostridiales.Ruminococcaceae.RuminococcaceaeUCG_010	0			-
Bacteria.Patescibacteria.Parcubacteria	0			-
Bacteria.Proteobacteria.Gammaproteobacteria.KI89Aclade.unculturedbacterium.__.__	0			-
Bacteria.Firmicutes.Clostridia.Clostridiales.Ruminococcaceae.RuminococcaceaeUCG_013	0			-
Bacteria.Fibrobacteres.Fibrobacteria.Fibrobacterales.__.__	0			-
Bacteria.Chlamydiae.Chlamydiae.Chlamydiales.cvE6.__.__	0			-
Bacteria.Acidobacteria.Blastocatellia_Subgroup4_.11_24.unculturedAcidobacteriabacterium.__	0			-
Bacteria.Proteobacteria.Gammaproteobacteria.Legionellales.Legionellaceae.Legionella	0			-
Bacteria.Chloroflexi.Dehalococcoidia.GIF9.__.__	1.657447679			-
Bacteria.Bacteroidetes.Rhodothermia.Rhodothermales.Rhodothermaceae	0			-
Bacteria.Firmicutes.Clostridia.Clostridiales.FamilyXII.Fusibacter	3.672339688	TMA	3.408048828	0.036903954
Bacteria.Proteobacteria.Gammaproteobacteria.GammaproteobacteriaIncertaeSedis.UnknownFamily.CandidatusBerkiella.unculturedbacterium	0			-
Bacteria.Latescibacteria.unculturedorganism.__.__.__.__	0			-
Bacteria.Proteobacteria.Alphaproteobacteria.Sphingomonadales.Sphingomonadaceae.Sphingoaurantiacus	0			-
Bacteria.Chloroflexi.Anaerolineae.uncultured.unculturedbacterium.__	0			-
Bacteria.Bacteroidetes.Bacteroidia.Bacteroidales.M2PB4_65termitegroup.unculturedbacterium	4.085583614			-
Bacteria.Proteobacteria.Gammaproteobacteria.SZB30.unculturedbacterium	2.033788192			-
Bacteria.Patescibacteria.Saccharimonadia.Saccharimonadales.__.__.__	0			-
Bacteria.Bacteroidetes.Bacteroidia.Bacteroidales.Rikenellaceae.Acetobacteroides	4.434498353			-
Bacteria.Proteobacteria.Deltaproteobacteria.Desulfuromonadales.Geobacteraceae	4.418691385	Control	4.040225761	0.049534613
Archaea.Crenarchaeota.Bathyarchaeia.unculturedeuryarchaeote.__	1.750629236			-
Bacteria.WPS_2	0			-
Bacteria.Armatimonadetes.uncultured.unculturedbacterium.__.__	2.525853445			-
Bacteria.Firmicutes.Clostridia.Clostridiales.Peptostreptococcaceae.__.__	0			-
Bacteria.Proteobacteria.Alphaproteobacteria.Rhodospirillales.uncultured	2.969137791			-
Bacteria.Bacteroidetes.Bacteroidia.Sphingobacteriales.Sphingobacteriaceae	2.657448953			-
Bacteria.Planctomycetes.ODP123.unculturedplanctomycete.__.__	0			-
Bacteria.Omnitrophicaeota.Omnitrophia.Omnitrophales.Omnitrophaceae	0			-
Bacteria.Proteobacteria.Gammaproteobacteria.Betaproteobacteriales.T34.unculturedbacterium	2.34205206			-
Bacteria.Patescibacteria.ABY1.CandidatusBuchananbacteria.unculturedbacterium.__.__	0			-
Bacteria.Firmicutes.Clostridia.Clostridiales.Lachnospiraceae.Lachnoclostridium10.unculturedbacterium	0			-
Bacteria.Actinobacteria.Thermoleophilia.Gaiellales.uncultured.unculturedorganism	0			-
Bacteria.Proteobacteria.Alphaproteobacteria.Caulobacterales.Caulobacteraceae.Phenylobacterium.__	1.750629236			-
Bacteria.Patescibacteria.Gracilibacteria	2.16596113			-
Bacteria.Lentisphaerae.Lentisphaeria.Victivallales.Victivallaceae	0			-
Bacteria.Acidobacteria.Subgroup11.__.__.__.__	2.055122113			-
Bacteria.Bacteroidetes.Bacteroidia.Sphingobacteriales.KD3_93.unculturedbacterium	0			-
Bacteria.Modulibacteria.Moduliflexia.Moduliflexales.Moduliflexaceae.__.__	0			-
Bacteria.Proteobacteria.Gammaproteobacteria.KI89Aclade.__	0			-
Bacteria.Proteobacteria.Gammaproteobacteria.Betaproteobacteriales.Nitrosomonadaceae	2.84615932	Control	4.123592553	0.049534613
Bacteria.Proteobacteria.Alphaproteobacteria.Rhizobiales.Methyloligellaceae.uncultured.metagenome	0			-
Bacteria.Proteobacteria.Alphaproteobacteria.Dongiales.Dongiaceae	1.556668277			-
Bacteria.Bacteroidetes.Bacteroidia.Bacteroidales.Muribaculaceae	0			-
Bacteria.Proteobacteria.Gammaproteobacteria.Oceanospirillales.Pseudohongiellaceae	0			-
Bacteria.Proteobacteria.Gammaproteobacteria.Betaproteobacteriales.Nitrosomonadaceae.Ellin6067.unculturedsoilbacterium	0			-
Bacteria.Nitrospirae.Thermodesulfovibrionia.uncultured.unculturedbacterium	3.917669189	Control	3.516894388	0.049534613
Bacteria.Verrucomicrobia.Verrucomicrobiae.Opitutales.Opitutaceae.Opitutus	1.989869377			-
Bacteria.Bacteroidetes.Bacteroidia.Sphingobacteriales.Lentimicrobiaceae.Lentimicrobium.unculturedbacterium	1.926721352			-
Bacteria.Proteobacteria.Deltaproteobacteria.Myxococcales.bacteriap25.unculturedorganism	0			-
Archaea.Nanoarchaeaeota.Woesearchaeia.__.__.__.__	0			-
Bacteria.Cyanobacteria.Oxyphotobacteria.Chloroplast.Euglenaagilis	0			-
Bacteria.Actinobacteria.Actinobacteria.Micrococcales.Microbacteriaceae.uncultured.unculturedbacterium	0			-
Bacteria.Patescibacteria.Microgenomatia.CandidatusPacebacteria.unculturedbacterium	0			-
Bacteria.Firmicutes.Bacilli.Bacillales.Thermoactinomycetaceae	0			-
Bacteria.Bacteroidetes.Bacteroidia.Bacteroidales.Dysgonomonadaceae.Dysgonomonas.__	2.055122113			-
Bacteria.Firmicutes.Clostridia.Clostridiales.Gracilibacteraceae.uncultured.unculturedbacterium	0			-
Archaea.Euryarchaeota.Methanomicrobia	4.918691175	TMA	4.555697152	0.049534613
Bacteria.Proteobacteria.Gammaproteobacteria.Betaproteobacteriales.B1_7BS.unculturedbacterium.__	0			-
Bacteria.Planctomycetes.Phycisphaerae.Phycisphaerales.Phycisphaeraceae	0			-
Bacteria.Spirochaetes.Spirochaetia.Spirochaetales.Spirochaetaceae.uncultured.unculturedsoilbacterium	0			-
Bacteria.Chloroflexi.Anaerolineae.Anaerolineales.Anaerolineaceae.Anaerolinea.unculturedChloroflexibacterium	1.864930147			-
Bacteria.Proteobacteria.Alphaproteobacteria.Rhizobiales.Devosiaceae.uncultured	1.532512128			-
Bacteria.Nitrospirae.Thermodesulfovibrionia.uncultured	3.969017337	Control	3.57730509	0.049534613
Bacteria.Proteobacteria.Deltaproteobacteria.NB1_j.unculturedbacterium.__.__	0			-
Bacteria.Fibrobacteres.Fibrobacteria.Fibrobacterales.unculturedbacterium	0			-
Bacteria.Patescibacteria.Microgenomatia.CandidatusCollierbacteria.unculturedAnaerolinealesbacterium.__	0			-
Bacteria.Epsilonbacteraeota.Campylobacteria.Campylobacterales	2.927734515			-
Bacteria.Proteobacteria.Deltaproteobacteria.Desulfobacterales.Desulfobacteraceae.Desulfobacterium	0			-
Bacteria.Omnitrophicaeota.unculturedbacterium.__.__	2.166990264			-
Bacteria.Planctomycetes.Planctomycetacia.Gemmatales.Gemmataceae.Gemmata.unculturedbacterium	0			-
Bacteria.Chloroflexi.Anaerolineae.Thermoflexales.Thermoflexaceae	1.967753851			-
Archaea.Altiarchaeota.Altiarchaeia.unculturedeuryarchaeote.__.__.__	0			-
Bacteria.BRC1.unculturedbacterium.__.__.__.__	1.732758196			-
Unassigned.__	0			-
Bacteria.Proteobacteria.Gammaproteobacteria.Methylococcales.Methylococcaceae.Methylococcus.unculturedbacterium	2.403843178			-
Bacteria.Bacteroidetes.Ignavibacteria.Kryptoniales.MSB_3C8	1.926721352			-
Bacteria.Firmicutes.Clostridia.Clostridiales.uncultured.unculturedbacterium	0			-
Bacteria.Spirochaetes.Leptospirae.Leptospirales.Leptospiraceae.Turneriella	0			-
Bacteria.Proteobacteria.Gammaproteobacteria.Betaproteobacteriales.TRA3_20.unculturedbetaproteobacterium	0			-
Bacteria.Fibrobacteres.Fibrobacteria.Fibrobacterales.__	0			-
Bacteria.Acidobacteria.Acidobacteriia.Solibacterales.Solibacteraceae_Subgroup3_.GOUTB8	0			-
Bacteria.Firmicutes.Clostridia.Clostridiales.Clostridiaceae1.__	4.19692245			-
Bacteria.GN01.unculturedbacterium.__.__	0			-
Bacteria.Bacteroidetes.Bacteroidia.Bacteroidales.Porphyromonadaceae	0			-
Bacteria.Acidobacteria.Holophagae.Subgroup7.unculturedsoilbacterium.__	0			-
Bacteria.Proteobacteria.Deltaproteobacteria.PB19.uncultureddeltaproteobacterium.__.__	0			-
Bacteria.BRC1.__.__.__.__.__	0			-
Bacteria.Acidobacteria.Acidobacteriia.Acidobacteriales.__	0			-
Bacteria.Proteobacteria.Alphaproteobacteria.Rhodospirillales.Rhodopirillaceae	0			-
Bacteria.Firmicutes.Clostridia.Clostridiales.Peptococcaceae.Syntrophobotulus.SyntrophobotulusglycolicusDSM8271	2.70279459			-
Bacteria.Acidobacteria.Subgroup21.unculturedbacterium.__.__	1.967753851			-
Bacteria.Firmicutes.Clostridia.Clostridiales.Peptostreptococcaceae.Romboutsia.__	2.34205206			-
Bacteria.Patescibacteria.ABY1.CandidatusKerfeldbacteria.__.__.__	0			-
Bacteria.Nitrospirae.Nitrospira.Nitrospirales.Nitrospiraceae.Nitrospira.unculturedbacterium	1.967753851			-
Bacteria.Proteobacteria.Gammaproteobacteria.KI89Aclade.__.__	0			-
Bacteria.Proteobacteria.Gammaproteobacteria.Methylococcales.Methylococcaceae.__.__	0			-
Bacteria.Actinobacteria.MB_A2_108.unculturedbacterium.__.__	2.042815629			-
Bacteria.Firmicutes.Clostridia.Clostridiales.Clostridiaceae1.Fonticella	3.664492265	TMA	3.537993666	0.049534613
Bacteria.Bacteroidetes.Bacteroidia.Sphingobacteriales.AKYH767.__.__	0			-
Bacteria.Rokubacteria.NC10.Rokubacteriales.unculturedbacterium.__.__	2.051660517			-
Bacteria.Actinobacteria.Coriobacteriia.OPB41.unculturedCoriobacteriaceaebacterium.__.__	2.392010096			-
Bacteria.Proteobacteria.Gammaproteobacteria.Betaproteobacteriales.TRA3_20.unculturedbetaproteobacterium.__	0			-
Bacteria.Acidobacteria.Acidobacteriia.Solibacterales.Solibacteraceae_Subgroup3_.Paludibaculum.metagenome	0			-
Bacteria.Proteobacteria.Gammaproteobacteria.Methylococcales.Methylococcaceae.CandidatusMethylospira	2.667449846	Control	2.907570116	0.036903954
Bacteria.Margulisbacteria.unculturedbacterium.__	0			-
Bacteria.Firmicutes.__.__.__	2.064663864			-
Bacteria.WPS_2.__	0			-
Archaea.Asgardaeota.Lokiarchaeia.unculturedcrenarchaeote.__	0			-
Bacteria.Chlamydiae.Chlamydiae.Chlamydiales	2.081001467			-
Archaea.Nanoarchaeaeota.Woesearchaeia.metagenome.__	0			-
Bacteria.Proteobacteria.Gammaproteobacteria.Enterobacteriales.Enterobacteriaceae.Escherichia_Shigella	2.352690513			-
Bacteria.Chloroflexi.JG30_KF_CM66.unculturedbacterium.__	0			-
Bacteria.Firmicutes.Clostridia.Thermoanaerobacterales.SRB2	3.322961923			-
Bacteria.Bacteroidetes.Bacteroidia.Bacteroidales.Bacteroidaceae.Bacteroides	3.508509474			-
Archaea.Euryarchaeota.Thermoplasmata.Methanomassiliicoccales.Methanomassiliicoccaceae.uncultured	2.77677926			-
Bacteria.Spirochaetes.Spirochaetia.Spirochaetales.Spirochaetaceae.GWE2_31_10.__	0			-
Bacteria.Planctomycetes.Phycisphaerae.Tepidisphaerales.WD2101soilgroup.unculturedbacterium.__	1.842815115			-
Bacteria.Proteobacteria.Gammaproteobacteria.GammaproteobacteriaIncertaeSedis	1.688840863			-
Bacteria.Proteobacteria.Deltaproteobacteria.__	2.430822978	Control	3.033293945	0.036903954
Bacteria.Acidobacteria.Subgroup25.unculturedbacterium.__.__	0			-
Archaea.Euryarchaeota.Methanomicrobia.Methanomicrobiales.uncultured	0			-
Bacteria.Bacteroidetes.Bacteroidia.Chitinophagales.Chitinophagaceae.Ferruginibacter.__	2.490993094			-
Bacteria.Bacteroidetes.Bacteroidia.Sphingobacteriales.KD1_131.unculturedbacterium.__	0			-
Bacteria.Actinobacteria.Thermoleophilia.Gaiellales.uncultured.metagenome.__	1.967753851			-
Bacteria.Cyanobacteria.Oxyphotobacteria.Nostocales.Nostocaceae.CuspidothrixLMECYA163	0			-
Bacteria.Proteobacteria.Gammaproteobacteria.Betaproteobacteriales.Aquaspirillaceae.Microvirgula.Microvirgulaaerodenitrificans	4.316717427			-
Bacteria.Bacteroidetes.Bacteroidia.Sphingobacteriales.__.__.__	0			-
Bacteria.Proteobacteria.Gammaproteobacteria.Ectothiorhodospirales	0			-
Bacteria.Acidobacteria.Subgroup6.unculturedbacterium.__.__.__	2.352690513			-
Bacteria.Actinobacteria.Actinobacteria.Frankiales.Cryptosporangiaceae.Fodinicola.unculturedbacterium	0			-
Bacteria.Chloroflexi.Anaerolineae.RBG_13_54_9.unculturedChloroflexibacterium.__	0			-
Bacteria.Bacteroidetes.Ignavibacteria.SJA_28	2.444343077			-
Bacteria.WS4	1.666723855			-
Bacteria.Modulibacteria.Moduliflexia.Moduliflexales.Moduliflexaceae.CandidatusModuliflexus	0			-
Bacteria.Proteobacteria.Gammaproteobacteria.Beggiatoales.Beggiatoaceae.Beggiatoa.__	0			-
Bacteria.Actinobacteria.Actinobacteria.Propionibacteriales.Propionibacteriaceae.Microlunatus	0			-
Bacteria.Acidobacteria.Holophagae.Holophagales.Holophagaceae	4.846926931	TMA	4.437183025	0.049534613
Bacteria.Actinobacteria.Acidimicrobiia.Actinomarinales.uncultured.unculturedactinobacterium	1.842815115			-
Bacteria.Proteobacteria.Gammaproteobacteria.211ds20.unculturedbacterium.__.__	0			-
Archaea.Nanoarchaeaeota.Nanohaloarchaeia	0			-
Bacteria.Firmicutes.Clostridia.Clostridiales.Ruminococcaceae.UBA1819	0			-
Bacteria.Proteobacteria.Gammaproteobacteria.Cellvibrionales.Halieaceae.Halioglobus.unculturedbacterium	0			-
Bacteria.Patescibacteria.Parcubacteria.CandidatusKaiserbacteria.unculturedbacterium	0			-
Bacteria.Chloroflexi.Anaerolineae.RBG_13_54_9.metagenome.__.__	0			-
Bacteria.WS4.unculturedbacterium	1.666723855			-
Archaea.Euryarchaeota.Methanomicrobia.Methanosarcinales.Methanosarcinaceae.Methanomethylovorans	3.308866864			-
Bacteria.Spirochaetes.Spirochaetia	2.985303374			-
Bacteria.Patescibacteria.Parcubacteria.CandidatusKaiserbacteria.unculturedbacterium.__	0			-
Bacteria.Firmicutes.Clostridia.Clostridiales.Syntrophomonadaceae.Syntrophomonas	3.798273243	Control	3.44161366	0.049534613
Bacteria.Patescibacteria.Microgenomatia.CandidatusCollierbacteria.unculturedbacterium.__	0			-
Bacteria.Bacteroidetes.Bacteroidia.Sphingobacteriales.AKYH767.unculturedbacterium.__	0			-
Bacteria.Proteobacteria.Gammaproteobacteria.Betaproteobacteriales.Sulfuricellaceae.Ferritrophicum.unculturedbacterium	2.819555904			-
Bacteria.Firmicutes.Bacilli.Bacillales.Paenibacillaceae.Paenibacillus.unculturedbacterium	0			-
Bacteria.Acidobacteria.Subgroup11	2.446083898			-
Bacteria.Caldiserica.Caldisericia.Caldisericales	0			-
Bacteria.Planctomycetes.Phycisphaerae.Tepidisphaerales.WD2101soilgroup.__	1.926721352			-
Bacteria.Proteobacteria.Gammaproteobacteria.Enterobacteriales	4.167594984			-
Bacteria.Actinobacteria.Acidimicrobiia.Microtrichales.Iamiaceae	0			-
Bacteria.Actinobacteria.Actinobacteria.Streptomycetales	0			-
Bacteria.Firmicutes.Clostridia.Clostridiales.FamilyXII.Fusibacter.unculturedbacterium	3.672339688	TMA	3.38360594	0.036903954
Bacteria.Bacteroidetes.Bacteroidia.Flavobacteriales.Flavobacteriaceae	2.836933985			-
Bacteria.Bacteroidetes.Ignavibacteria.SJA_28.unculturedChlorobibacterium	2.209879451			-
Bacteria.Chloroflexi.Dehalococcoidia.Dehalococcoidales	2.312760405			-
Bacteria.Bacteroidetes.Bacteroidia.Sphingobacteriales.AKYH767.unculturedbacterium	0			-
Bacteria.Chloroflexi.Dehalococcoidia.RBG_13_46_9.ChloroflexibacteriumRBG_13_46_9	0			-
Bacteria.Actinobacteria.Thermoleophilia.Solirubrobacterales.Solirubrobacteraceae	0			-
Bacteria.Actinobacteria.RBG_16_55_12.unculturedbacterium	1.556668277			-
Bacteria.Proteobacteria.Gammaproteobacteria.Betaproteobacteriales.Burkholderiaceae.uncultured	3.56041556	Control	3.238103073	0.049534613
Bacteria.Bacteroidetes.Bacteroidia.Flavobacteriales.Crocinitomicaceae	0			-
Bacteria.Planctomycetes.Phycisphaerae	2.835573059			-
Bacteria.Actinobacteria.Actinobacteria.Micrococcales.Demequinaceae.Demequina	0			-
Bacteria.Proteobacteria.Deltaproteobacteria.Desulfarculales.Desulfarculaceae.Desulfatiglans.uncultureddeltaproteobacterium	3.68408253			-
Bacteria.Bacteroidetes.Bacteroidia.Chitinophagales.Chitinophagaceae.Chitinophaga.__	0			-
Bacteria.Acidobacteria.Subgroup22.unculturedbacterium.__	0			-
Bacteria.Proteobacteria.Deltaproteobacteria.Desulfovibrionales	3.623813066	TMA	3.526723686	0.046301595
Bacteria.Proteobacteria.Gammaproteobacteria.Betaproteobacteriales.SC_I_84.__	2.692369969			-
Bacteria.Acidobacteria.Subgroup19	0			-
Bacteria.Proteobacteria.Alphaproteobacteria.Rhizobiales.Beijerinckiaceae.__.__	0			-
Bacteria.Proteobacteria.Deltaproteobacteria.Desulfobacterales.Desulfobulbaceae.Desulfobulbus.unculturedDesulfobulbussp_	0			-
Bacteria.Atribacteria.JS1.unculturedbacterium.__.__	0			-
Bacteria.Firmicutes.Clostridia.Clostridiales.Ruminococcaceae.Oscillospira.unculturedbacterium	3.276781396	Control	3.022090184	0.036903954
Bacteria.Bacteroidetes.Bacteroidia.Flavobacteriales.Crocinitomicaceae.Fluviicola.unculturedbacterium	0			-
Bacteria.WPS_2.unculturedbacterium.__.__.__	0			-
Bacteria.Elusimicrobia.Elusimicrobia.MVP_88.unculturedbacterium.__	0			-
Bacteria.Acidobacteria.Blastocatellia_Subgroup4_.Blastocatellales.Blastocatellaceae.__.__	0			-
Archaea.Nanoarchaeaeota.Nanohaloarchaeia.Aenigmarchaeales.unculturedarchaeon	0			-
Bacteria.Bacteroidetes.Bacteroidia.Cytophagales.Cytophagaceae.Sporocytophaga	0			-
Bacteria.Proteobacteria.Deltaproteobacteria.Myxococcales.P3OB_42.__.__	0			-
Bacteria.Proteobacteria.Deltaproteobacteria.Myxococcales.P3OB_42.unculturedorganism.__	0			-
Bacteria.Acidobacteria.Subgroup9.__.__.__	0			-
Bacteria.Elusimicrobia.LineageIIc.unculturedbacterium.__	0			-
Bacteria.Proteobacteria.Gammaproteobacteria.Cellvibrionales.Spongiibacteraceae.BD1_7clade.__	0			-
Bacteria.Chloroflexi.Anaerolineae.RBG_13_54_9.__.__	2.887020398	Control	3.41949648	0.036903954
Bacteria.Proteobacteria.Deltaproteobacteria.Oligoflexales.Oligoflexaceae.uncultured.__	0			-
Bacteria.Proteobacteria.Gammaproteobacteria.KF_JG30_C25.unculturedbacterium.__	0			-
Bacteria.Actinobacteria.Actinobacteria.Micrococcales.Intrasporangiaceae.Oryzihumus.unculturedbacterium	0			-
Bacteria.Firmicutes.Clostridia.Clostridiales.Eubacteriaceae.Acetobacterium.unculturedbacterium	0			-
Bacteria.Acidobacteria.c5LKS83.unculturedbacterium.__	0			-
Bacteria.LCP_89.unculturedbacterium.__.__.__	2.051660517			-
Bacteria.Lentisphaerae	0			-
Bacteria.Firmicutes.Erysipelotrichia.Erysipelotrichales.Erysipelotrichaceae	3.274106277			-
Bacteria.Cyanobacteria.Oxyphotobacteria.Chloroplast.unidentifiedmarinebacterioplankton.__.__	0			-
Bacteria.Spirochaetes.Spirochaetia.Spirochaetales.Spirochaetaceae.uncultured.unculturedbacterium	2.919288739			-
Bacteria.Proteobacteria.Deltaproteobacteria.MBNT15.__.__	1.666723855			-
Bacteria.Proteobacteria.Deltaproteobacteria.Oligoflexales.0319_6G20.__	0			-
Bacteria.Planctomycetes.Planctomycetacia.Pirellulales.Pirellulaceae.Pir4lineage.__	0			-
Bacteria.Patescibacteria.Microgenomatia.CandidatusCollierbacteria	0			-
Bacteria.Proteobacteria.Deltaproteobacteria.Myxococcales.Polyangiaceae.Pajaroellobacter.unculturedbacterium	0			-
Bacteria.Acidobacteria.Acidobacteriia.Solibacterales.Solibacteraceae_Subgroup3_.Bryobacter	2.051660517			-
Bacteria.Modulibacteria.Moduliflexia.Moduliflexales	0			-
Bacteria.Latescibacteria.Latescibacteria	1.967753851			-
Bacteria.Chloroflexi.Dehalococcoidia.__	1.732758196			-
Bacteria.Proteobacteria.Alphaproteobacteria.Acetobacterales.Acetobacteraceae.Roseomonas.__	1.732758196			-
Bacteria.Spirochaetes.MVP_15.unculturedbacterium.__.__	0			-
Bacteria.Elusimicrobia.Elusimicrobia.LineageIV	0			-
Bacteria.Patescibacteria.Microgenomatia.CandidatusAmesbacteria.unculturedsoilbacterium.__	0			-
Bacteria.Proteobacteria.Gammaproteobacteria.Enterobacteriales.Enterobacteriaceae.Kosakonia	4.160892641			-
Bacteria.Patescibacteria.Microgenomatia.CandidatusShapirobacteria.unculturedbacterium.__.__	0			-
Bacteria.Spirochaetes.Leptospirae	0			-
Bacteria.Calditrichaeota.Calditrichia.Calditrichales.Calditrichaceae.JdFR_76.unculturedbacterium	0			-
Bacteria.Verrucomicrobia.Verrucomicrobiae.Opitutales.Opitutaceae.Lacunisphaera	0			-
Bacteria.Patescibacteria.ABY1.CandidatusFalkowbacteria.unculturedbacterium.__	0			-
Bacteria.Bacteroidetes.Bacteroidia.Sphingobacteriales.env_OPS17.__.__	0			-
Bacteria.Planctomycetes.Phycisphaerae.MSBL9.unculturedbacterium.__	0			-
Bacteria.Chloroflexi.Dehalococcoidia.FW22	0			-
Bacteria.Proteobacteria.Deltaproteobacteria.Desulfobacterales.Desulfobulbaceae	3.648456414			-
Bacteria.Fibrobacteres.Fibrobacteria.Fibrobacterales.TG3	0			-
Bacteria.Proteobacteria.Alphaproteobacteria.Rhizobiales.Kaistiaceae.Kaistia.__	0			-
Bacteria.Proteobacteria.Deltaproteobacteria.Desulfarculales.Desulfarculaceae	3.729003878			-
Bacteria.Spirochaetes.Leptospirae.Leptospirales.Leptospiraceae.RBG_16_49_21.unculturedbacterium	0			-
Bacteria.Schekmanbacteria	0			-
Bacteria.Omnitrophicaeota.__.__.__	2.359240852			-
Bacteria.Planctomycetes.Planctomycetacia.Pirellulales.Pirellulaceae.Pirellula.__	0			-
Archaea.Altiarchaeota.Altiarchaeia.unculturedarchaeon.__	0			-
Unassigned.__.__.__.__.__	0			-
Bacteria.Latescibacteria.unculturedsoilbacteriumPBS_III_30.__	0			-
Bacteria.Proteobacteria.Gammaproteobacteria.Run_SP154.metagenome.__	0			-
Bacteria.Planctomycetes.Planctomycetacia.uncultured.__.__	0			-
Bacteria.Proteobacteria.Alphaproteobacteria.Rhizobiales.Xanthobacteraceae.Bradyrhizobium	1.857696263			-
Bacteria.Proteobacteria.Gammaproteobacteria.Betaproteobacteriales.Burkholderiaceae.GKS98freshwatergroup.unculturedbacterium	0			-
Bacteria.Latescibacteria.metagenome.__	0			-
Bacteria.Acidobacteria.Acidobacteriia.Acidobacteriales.Koribacteraceae	0			-
Bacteria.Firmicutes.Clostridia.Clostridiales.Lachnospiraceae.Cellulosilyticum	1.857696263			-
Bacteria.Firmicutes.Bacilli.Bacillales.Paenibacillaceae.Brevibacillus.unculturedbacterium	0			-
Bacteria.Firmicutes.Clostridia.Clostridiales.Gracilibacteraceae.Gracilibacter.unculturedbacterium	0			-
Bacteria.Proteobacteria.Gammaproteobacteria.Xanthomonadales.__.__	0			-
Bacteria.Proteobacteria.Gammaproteobacteria.KF_JG30_C25	0			-
Bacteria.Patescibacteria.Microgenomatia.CandidatusPacebacteria.unculturedbacterium.__.__	0			-
Bacteria.Proteobacteria.Alphaproteobacteria.uncultured.unculturedsoilbacterium	1.732758196			-
Bacteria.Bacteroidetes.Bacteroidia.Sphingobacteriales.KD3_93.__	0			-
Bacteria.Fibrobacteres.Chitinivibrionia.uncultured.unculturedbacterium.__.__	0			-
Bacteria.Latescibacteria.unculturedLatescibacteriabacterium	0			-
Bacteria.Patescibacteria.Gracilibacteria.Absconditabacteriales_SR1_.__.__.__	2.16596113			-
Bacteria.Gemmatimonadetes.BD2_11terrestrialgroup.unculturedbacterium.__	0			-
Bacteria.Bacteroidetes.Bacteroidia.Bacteroidales.M2PB4_65termitegroup	4.085583614			-
Bacteria.Actinobacteria.Thermoleophilia.Solirubrobacterales.67_14.unculturedbacterium	1.842815115			-
Bacteria.LCP_89.unculturedbacterium.__.__	2.051660517			-
Bacteria.Planctomycetes.Planctomycetacia.Gemmatales	0			-
Bacteria.Planctomycetes.OM190.__.__.__	0			-
Bacteria.Proteobacteria.Alphaproteobacteria.Tistrellales.Geminicoccaceae.CandidatusAlysiosphaera.unculturedbacterium	0			-
Bacteria.Firmicutes.Clostridia.Clostridiales.FamilyXII.Guggenheimella.unculturedbacterium	1.657447679			-
Bacteria.BRC1.unculturedorganism.__.__	0			-
Bacteria.Proteobacteria.Alphaproteobacteria.Caulobacterales.Hyphomonadaceae.Hirschia	0			-
Bacteria.Proteobacteria.Gammaproteobacteria.Pseudomonadales	4.725684209			-
Bacteria.Proteobacteria.Deltaproteobacteria.Myxococcales.Polyangiaceae.Pajaroellobacter.metagenome	2.227751348			-
Bacteria.Proteobacteria.Gammaproteobacteria.KI89Aclade.unculturedbacterium	0			-
Bacteria.Bacteroidetes.Bacteroidia.Sphingobacteriales.Lentimicrobiaceae.unculturedprokaryote.__	2.232908061			-
Bacteria.Proteobacteria.Deltaproteobacteria.Desulfobacterales.Desulfobulbaceae.__.__	2.555798354			-
Bacteria.Spirochaetes.Spirochaetia.Spirochaetales.Spirochaetaceae	2.985303374			-
Bacteria.Chloroflexi.Dehalococcoidia.GIF3.unculturedbacterium.__.__	0			-
Bacteria.Acidobacteria.Blastocatellia_Subgroup4_.11_24.unculturedAcidobacteriabacterium	0			-
Bacteria.Dependentiae.Babeliae.Babeliales.unculturedbacterium	0			-
Bacteria.Firmicutes.Negativicutes.Selenomonadales.Veillonellaceae.Pelosinus.unculturedbacterium	2.963246673			-
Bacteria.Latescibacteria.__.__.__.__.__	0			-
Bacteria.CK_2C2_2.unculturedbacterium.__	0			-
Bacteria.Bacteroidetes.Bacteroidia.Sphingobacteriales.NS11_12marinegroup.unculturedBacteroidetesbacterium	0			-
Bacteria.Spirochaetes.Spirochaetia.Spirochaetales.Spirochaetaceae.Treponema2.unculturedprokaryote	0			-
Bacteria.Patescibacteria.Saccharimonadia.Saccharimonadales.__	0			-
Bacteria.Planctomycetes.Phycisphaerae.Phycisphaerales.AKAU3564sedimentgroup	0			-
Bacteria.Verrucomicrobia.Verrucomicrobiae.S_BQ2_57soilgroup	0			-
Bacteria.Proteobacteria.Gammaproteobacteria.Oceanospirillales.Halomonadaceae.Halomonas.CandidatusHalomonasphosphatis	0			-
Bacteria.Firmicutes.Clostridia.Clostridiales.Defluviitaleaceae	0			-
Bacteria.Gemmatimonadetes.Gemmatimonadetes.Gemmatimonadales.Gemmatimonadaceae.uncultured.unculturedGemmatimonadalesbacterium	0			-
Bacteria.Firmicutes.Clostridia.Clostridiales.Christensenellaceae.ChristensenellaceaeR_7group.metagenome	2.2107919			-
Bacteria.Patescibacteria.ABY1.CandidatusKerfeldbacteria.unculturedbacterium.__.__	0			-
Bacteria.Proteobacteria.Gammaproteobacteria.Betaproteobacteriales.SC_I_84.metagenome	0			-
Archaea.Nanoarchaeaeota.Woesearchaeia.metagenome.__.__.__	0			-
Archaea.Asgardaeota.Lokiarchaeia.unculturedcrenarchaeote	0			-
Bacteria.Proteobacteria.Gammaproteobacteria.Betaproteobacteriales.Rhodocyclaceae.Propionivibrio.unculturedbacterium	2.435599991			-
Bacteria.Patescibacteria.Microgenomatia.CandidatusPacebacteria.unculturedbacterium.__	0			-
Bacteria.Proteobacteria.Deltaproteobacteria.Desulfobacterales.Desulfobulbaceae.Desulfurivibrio.unculturedbacterium	0			-
Bacteria.Cyanobacteria.Oxyphotobacteria.Nostocales.Cyanobacteriaceae.SymphothecePCC_7002.unculturedbacterium	0			-
Bacteria.Proteobacteria.Gammaproteobacteria.211ds20	0			-
Bacteria.Omnitrophicaeota	2.574697838	Control	3.082653499	0.036903954
Bacteria.Calditrichaeota.Calditrichia.Calditrichales.Calditrichaceae.__	0			-
Bacteria.Actinobacteria.Actinobacteria.PeM15.metagenome.__	0			-
Bacteria.Proteobacteria.Alphaproteobacteria.Sphingomonadales.Sphingomonadaceae.Sphingoaurantiacus.unculturedbacterium	0			-
Bacteria.Firmicutes.BRH_c20a.unculturedbacterium.__.__	3.615355977			-
Archaea.Nanoarchaeaeota.Woesearchaeia.unculturedcrenarchaeote.__.__.__	0			-
Bacteria.Proteobacteria.Gammaproteobacteria.Coxiellales.Coxiellaceae.Coxiella.__	0			-
Bacteria.Chloroflexi.Anaerolineae.Anaerolineales.Anaerolineaceae	4.178575481			-
Bacteria.WS4.unculturedbacterium.__.__	1.666723855			-
Bacteria.Patescibacteria.ABY1.__.__.__	0			-
Bacteria.Chloroflexi.Anaerolineae.RBG_13_54_9.__	2.887020398	Control	2.883280222	0.036903954
Bacteria.Bacteroidetes.Bacteroidia.Bacteroidales.Tannerellaceae.Parabacteroides.Parabacteroidesgoldsteinii	0			-
Bacteria.Proteobacteria.Deltaproteobacteria.Desulfobacterales.Desulfobacteraceae.Desulfatitalea.unculturedbacterium	1.954605874			-
Bacteria.Proteobacteria.Gammaproteobacteria.Tenderiales	0			-
Bacteria.Bacteroidetes.Bacteroidia.Bacteroidales.BacteroidetesBD2_2.__	0			-
Bacteria.Proteobacteria.Gammaproteobacteria.HOC36.unculturedbacterium.__	2.454848423			-
Bacteria.Planctomycetes.Phycisphaerae.CCM11a.unculturedbacterium.__	0			-
Bacteria.Proteobacteria.__.__.__	2.283261975			-
Bacteria.Spirochaetes.V2072_189E03.unculturedorganism.__	0			-
Bacteria.Cyanobacteria.Oxyphotobacteria.Chloroplast	2.913090844	Control	2.830149711	0.036903954
Bacteria.Patescibacteria.Microgenomatia.CandidatusPacebacteria.unculturedorganism.__	0			-
Bacteria.Patescibacteria.Parcubacteria.CandidatusMoranbacteria.CandidatusMoranbacteriabacteriumGW2011_GWE1_49_15.__	0			-
Bacteria.Proteobacteria.Gammaproteobacteria.Beggiatoales.Beggiatoaceae.uncultured.unculturedbacterium	0			-
Bacteria.Actinobacteria.Acidimicrobiia.Actinomarinales.uncultured.__.__	0			-
Bacteria.Chloroflexi.Anaerolineae.Caldilineales.Caldilineaceae	2.086779686			-
Bacteria.WOR_1	0			-
Bacteria.Planctomycetes.Pla4lineage.unculturedprokaryote.__.__.__	0			-
Bacteria.Verrucomicrobia.Verrucomicrobiae.Chthoniobacterales.Chthoniobacteraceae.CandidatusUdaeobacter	0			-
Bacteria.Patescibacteria.Saccharimonadia.Saccharimonadales.__.__	0			-
Bacteria.Proteobacteria.Deltaproteobacteria.Myxococcales.bacteriap25.unculturedsoilbacterium	0			-
Bacteria.Patescibacteria.ABY1.CandidatusBuchananbacteria	0			-
Bacteria.Proteobacteria.Gammaproteobacteria.Legionellales.Legionellaceae.Legionella.unculturedbacterium	0			-
Bacteria.Proteobacteria.Gammaproteobacteria.Betaproteobacteriales.Hydrogenophilaceae.Thiobacillus.unculturedbacterium	2.617364545			-
Bacteria.Verrucomicrobia	3.621299387	Control	3.287146424	0.049534613
Bacteria.Firmicutes.Clostridia.Clostridiales.Ruminococcaceae.RuminococcaceaeUCG_014.unculturedClostridialesbacterium	0			-
Bacteria.Patescibacteria.Microgenomatia.CandidatusWoesebacteria	0			-
Bacteria.Proteobacteria.Alphaproteobacteria.Rhizobiales.RhizobialesIncertaeSedis.Nordella	0			-
Bacteria.Proteobacteria.Deltaproteobacteria.Myxococcales.PS_B29.__.__	0			-
Bacteria.Proteobacteria.Deltaproteobacteria.Bdellovibrionales.Bdellovibrionaceae.Bdellovibrio.metagenome	0			-
Bacteria.Proteobacteria.Deltaproteobacteria.Myxococcales.Phaselicystidaceae	2.232908061			-
Bacteria.Proteobacteria.Deltaproteobacteria.Sva0485.unculturedSpirochaetalesbacterium.__	0			-
Bacteria.Elusimicrobia.Rs_M47.unculturedbacterium.__.__	0			-
Bacteria.Bacteroidetes.Bacteroidia.Bacteroidales.Paludibacteraceae	4.771436943	TMA	4.323072122	0.049534613
Bacteria.GN01.unculturedbacterium.__.__.__.__	0			-
Bacteria.Proteobacteria.Deltaproteobacteria.Desulfobacterales.Desulfobulbaceae.Desulfobulbus.unculturedbacterium	3.27266992			-
Bacteria.Chloroflexi.Chloroflexia.Thermomicrobiales.JG30_KF_CM45.unculturedbacterium	0			-
Bacteria.Firmicutes.Clostridia.Clostridiales.FamilyXII.Acidaminobacter	3.339412149	TMA	3.113710931	0.036903954
Bacteria.Chloroflexi.Anaerolineae.SBR1031.A4b.unculturedsoilbacterium.__	0			-
Bacteria.Proteobacteria.Alphaproteobacteria.Rhizobiales.RhizobialesIncertaeSedis.Nordella.unculturedbacterium	0			-
Bacteria.Proteobacteria.Deltaproteobacteria.SAR324clade_MarinegroupB_.__	2.822006503			-
Bacteria.Firmicutes.Bacilli.Lactobacillales.Carnobacteriaceae.Trichococcus.__	0			-
Bacteria.Actinobacteria.Coriobacteriia.OPB41.__.__.__	2.787115543			-
Bacteria.Proteobacteria.Deltaproteobacteria.Syntrophobacterales.Syntrophobacteraceae	3.696098537	Control	3.338875179	0.049534613
Bacteria.Bacteroidetes.Ignavibacteria.Kryptoniales	3.546174637	Control	3.237145043	0.049534613
Bacteria.Armatimonadetes.Chthonomonadetes.Chthonomonadales.unculturedbacterium.__	2.051660517			-
Archaea.Euryarchaeota.Methanomicrobia.Methanomicrobiales.Methanomicrobiaceae	0			-
Archaea.Asgardaeota.Lokiarchaeia.unculturedeuryarchaeote.__.__	0			-
Bacteria.Proteobacteria.Gammaproteobacteria.Betaproteobacteriales.Sulfuricellaceae.__.__	2.501753308			-
Bacteria.Proteobacteria	5.85021747	Control	5.396910963	0.049534613
Bacteria.Actinobacteria.Coriobacteriia.OPB41.unculturedbacterium.__	3.143814651			-
Bacteria.Proteobacteria.Deltaproteobacteria.PB19.__.__	0			-
Bacteria.Proteobacteria.Deltaproteobacteria.Desulfarculales.Desulfarculaceae.uncultured	2.513190517	Control	2.918640963	0.036903954
Bacteria.Bacteroidetes.OC31.unculturedbacterium.__	0			-
Bacteria.Firmicutes.Bacilli.Lactobacillales.Streptococcaceae.Streptococcus.Streptococcussalivariussubsp_thermophilus	0			-
Bacteria.Actinobacteria.Actinobacteria.Micrococcales.Micrococcaceae.Pseudarthrobacter	0			-
Bacteria.Verrucomicrobia.Verrucomicrobiae.S_BQ2_57soilgroup.unculturedbacterium.__.__	0			-
Bacteria.Proteobacteria.Alphaproteobacteria.Rhizobiales.Rhizobiaceae	2.714774685			-
Bacteria.Acidobacteria.Blastocatellia_Subgroup4_.Blastocatellales.Blastocatellaceae.uncultured.unculturedbacterium	1.356662918			-
Bacteria.Proteobacteria.Gammaproteobacteria.Betaproteobacteriales.Burkholderiaceae.Hydrogenophaga	2.591929739			-
Bacteria.Armatimonadetes.unculturedbacterium.__.__	0			-
Bacteria.Firmicutes.Clostridia.Clostridiales.Lachnospiraceae.Lachnoclostridium5.__	0			-
Bacteria.Proteobacteria.Gammaproteobacteria.Coxiellales	2.2744242			-
Bacteria.Planctomycetes.Phycisphaerae.Pla1lineage.unculturedbacterium	1.974457864			-
Bacteria.Proteobacteria.Gammaproteobacteria.Oceanospirillales.Pseudohongiellaceae.BIyi10	0			-
Bacteria.Acidobacteria.AT_s3_28.unculturedbacterium.__.__.__	0			-
Bacteria.Firmicutes.Clostridia.Clostridiales.FamilyXI.Sedimentibacter	3.943334769			-
Bacteria.Actinobacteria.__.__.__	0			-
Bacteria.Actinobacteria.Actinobacteria.Micrococcales.Intrasporangiaceae	0			-
Bacteria.Actinobacteria.RBG_16_55_12.unculturedbacterium.__	1.556668277			-
Bacteria.Dependentiae.Babeliae.Babeliales.candidatedivisionTM6bacteriumGW2011_GWF2_37_49.__	0			-
Bacteria.Gemmatimonadetes.MD2902_B12.unculturedbacterium	0			-
Bacteria.Proteobacteria.Alphaproteobacteria.Caulobacterales.Hyphomonadaceae	0			-
Bacteria.Proteobacteria.Gammaproteobacteria.KF_JG30_C25.unculturedbacterium	0			-
Bacteria.Latescibacteria.unculturedLatescibacteriabacterium.__	0			-
Bacteria.Margulisbacteria	0			-
Bacteria.Proteobacteria.Gammaproteobacteria.JG36_GS_52.unculturedgammaproteobacterium	0			-
Bacteria.Bacteroidetes.Bacteroidia.Sphingobacteriales.uncultured.unculturedbacterium.__	0			-
Bacteria.Acidobacteria.Holophagae.Subgroup7.__	2.444343077			-
Bacteria.WS4.unculturedbacterium.__.__.__.__	1.666723855			-
Bacteria.TA06.unculturedbacterium.__.__	0			-
Bacteria.Acidobacteria.Subgroup11.__.__.__	2.055122113			-
Bacteria.Latescibacteria.unculturedbacterium.__.__	1.750629236			-
Bacteria.Proteobacteria.Deltaproteobacteria.Bdellovibrionales.Bacteriovoracaceae.Peredibacter.unculturedbacterium	0			-
Bacteria.Firmicutes.Clostridia.Clostridiales.Ruminococcaceae.Ruminiclostridium1.unculturedbacterium	3.37520397			-
Bacteria.Chloroflexi.Anaerolineae.SBR1031.unculturedbacterium.__.__	1.754358329			-
Bacteria.Chloroflexi.Anaerolineae.Anaerolineales.Anaerolineaceae.Longilinea.unculturedsoilbacterium	0			-
Bacteria.Chloroflexi.Dehalococcoidia.GIF9.unculturedbacterium	0			-
Bacteria.Proteobacteria.Alphaproteobacteria.Sphingomonadales.Sphingomonadaceae.Altererythrobacter.unculturedbacterium	0			-
Bacteria.Cloacimonetes.Cloacimonadia.Cloacimonadales.PBS_18.unculturedbacterium	0			-
Bacteria.Chloroflexi.Anaerolineae.RBG_13_54_9.__.__.__	2.887020398	Control	2.894533393	0.036903954
Bacteria.Firmicutes.Clostridia.Clostridiales.Peptostreptococcaceae.Romboutsia	2.34205206			-
Bacteria.Firmicutes.Erysipelotrichia.Erysipelotrichales.Erysipelotrichaceae.Erysipelothrix.unculturedFirmicutesbacterium	1.842815115			-
Bacteria.Chlamydiae.Chlamydiae.Chlamydiales.Parachlamydiaceae.Neochlamydia	0			-
Bacteria.Bacteroidetes.Ignavibacteria.OPB56.unculturedbacterium.__.__	2.920424061			-
Archaea.Nanoarchaeaeota.Woesearchaeia.CandidatusDiapherotritesarchaeonADurb_Bin253.__.__.__	0			-
Bacteria.Proteobacteria.Gammaproteobacteria.SZB30.unculturedbacterium.__	2.033788192			-
Bacteria.Elusimicrobia.Rs_M47.unculturedbacterium.__	0			-
Bacteria.Chloroflexi.Anaerolineae.SBR1031.metagenome.__.__	1.732758196			-
Bacteria.Dependentiae.Babeliae.Babeliales.UBA12409.unculturedbacterium.__	1.842815115			-
Bacteria.Chloroflexi.Anaerolineae.Ardenticatenales	0			-
Bacteria.Bacteroidetes.Bacteroidia.Flavobacteriales.__.__.__	0			-
Bacteria.Chloroflexi.Anaerolineae.1_20	0			-
Bacteria.Verrucomicrobia.Verrucomicrobiae.Pedosphaerales.Pedosphaeraceae.metagenome.__	1.657447679			-
Archaea.Euryarchaeota.Thermoplasmata.Methanomassiliicoccales.uncultured.unculturedarchaeon	0			-
Bacteria.Bacteroidetes.Bacteroidia.Flavobacteriales.Cryomorphaceae	0			-
Bacteria.Planctomycetes.Planctomycetacia.Pirellulales.Pirellulaceae.uncultured	1.83354			-
Bacteria.Firmicutes.Clostridia.Clostridiales.Ruminococcaceae.Hydrogenoanaerobacterium.unculturedbacterium	3.713573174			-
Bacteria.Chloroflexi.Dehalococcoidia.RBG_13_46_9.ChloroflexibacteriumRBG_13_46_9.__	0			-
Bacteria.Proteobacteria.Gammaproteobacteria.Xanthomonadales.Rhodanobacteraceae.uncultured.__	0			-
Bacteria.Firmicutes.Clostridia.Clostridiales.Peptococcaceae.Desulfosporosinus.__	1.657447679			-
Bacteria.Proteobacteria.Deltaproteobacteria.Sva0485.unculturedSpirochaetalesbacterium	0			-
Bacteria.Bacteroidetes.Bacteroidia.Chitinophagales.Chitinophagaceae.Terrimonas.__	0			-
Bacteria.Actinobacteria.Actinobacteria.Frankiales.Geodermatophilaceae	0			-
Archaea.Thaumarchaeota	0			-
Bacteria.Firmicutes.Negativicutes.Selenomonadales.Veillonellaceae.uncultured	3.83272737	Control	3.393619653	0.049534613
Bacteria.Proteobacteria.Alphaproteobacteria.uncultured.unculturedbacterium.__.__	0			-
Bacteria.Firmicutes.Clostridia.Clostridiales.Peptostreptococcaceae.Romboutsia.unculturedorganism	0			-
Bacteria.Modulibacteria.Moduliflexia.Moduliflexales.Moduliflexaceae.__	0			-
Archaea.Nanoarchaeaeota.Woesearchaeia.unculturedeuryarchaeote.__.__.__	0			-
Bacteria.Firmicutes.Clostridia.Clostridiales.FamilyXII	3.840912503	TMA	3.58664477	0.036903954
Bacteria.Proteobacteria.Gammaproteobacteria.Run_SP154	0			-
Bacteria.Proteobacteria.Alphaproteobacteria	3.328321358			-
Bacteria.Bacteroidetes.Bacteroidia.Chitinophagales.Chitinophagaceae.Dinghuibacter.unculturedbacterium	2.36569386			-
Bacteria.Proteobacteria.Alphaproteobacteria.Rhizobiales.Xanthobacteraceae	1.857696263			-
Bacteria.Proteobacteria.Gammaproteobacteria.Aeromonadales.Aeromonadaceae.__	1.657447679			-
Bacteria.Bacteroidetes.Bacteroidia.Bacteroidales.Prolixibacteraceae.BSV13.__	1.666723855			-
Bacteria.Firmicutes.Bacilli.Bacillales.Bacillaceae	2.2107919			-
Bacteria.Bacteroidetes.Ignavibacteria.Ignavibacteriales.PHOS_HE36	3.468371759			-
Bacteria.Proteobacteria.Deltaproteobacteria.Sva0485.unculturedbacterium.__	3.725784351	Control	3.359831844	0.049534613
Bacteria.Proteobacteria.Deltaproteobacteria.Desulfobacterales.Desulfobulbaceae.Desulfobulbus.__	3.535191495			-
Bacteria.Proteobacteria.Deltaproteobacteria.Bdellovibrionales.Bacteriovoracaceae	2.383821954			-
Bacteria.Proteobacteria.Gammaproteobacteria.Betaproteobacteriales.SC_I_84	3.592199457	Control	3.277223576	0.049534613
Archaea.Nanoarchaeaeota.Woesearchaeia.CandidatusDiapherotritesarchaeonADurb_Bin253.__.__	0			-
Bacteria.Proteobacteria.Deltaproteobacteria.Myxococcales.Sandaracinaceae.uncultured	1.754358329			-
Bacteria.Proteobacteria.Deltaproteobacteria.Syntrophobacterales.Syntrophaceae.__	1.83354			-
Bacteria.Proteobacteria.Deltaproteobacteria.__.__	2.430822978	Control	3.037857362	0.036903954
Bacteria.Proteobacteria.Gammaproteobacteria.Betaproteobacteriales.Rhodocyclaceae.CandidatusAccumulibacter.__	0			-
Bacteria.Proteobacteria.Alphaproteobacteria.Rhizobiales.Xanthobacteraceae.Pseudolabrys.metagenome	0			-
Bacteria.Actinobacteria.__	0			-
Bacteria.WS1.unculturedbacterium.__	0			-
Bacteria.Bacteroidetes.Bacteroidia.Bacteroidales.Marinilabiliaceae	1.657447679			-
Bacteria.Proteobacteria.Deltaproteobacteria.SAR324clade_MarinegroupB_.metagenome.__	0			-
Bacteria.Proteobacteria.Deltaproteobacteria.Myxococcales.MidBa8.unculturedbacterium.__	0			-
Bacteria.Margulisbacteria.unculturedbacterium.__.__	0			-
Bacteria.Bacteroidetes.Bacteroidia.Bacteroidales.Paludibacteraceae.uncultured.unculturedBacteroidetesbacterium	0			-
Bacteria.Actinobacteria.Actinobacteria.Streptosporangiales.Nocardiopsaceae.Thermobifida.Thermobifidafusca	0			-
Bacteria.Acidobacteria.Subgroup17.metagenome.__.__	2.086779686			-
Bacteria.Firmicutes.Clostridia.Clostridiales.FamilyXIII	3.910129195			-
Bacteria.Bacteroidetes.Bacteroidia.Bacteroidales.Paludibacteraceae.uncultured	0			-
Bacteria.Firmicutes.Clostridia.Clostridiales.FamilyXI.Sedimentibacter.unculturedSedimentibactersp_	0			-
Bacteria.Actinobacteria.Actinobacteria.Streptosporangiales.Nocardiopsaceae	0			-
Bacteria.Firmicutes	5.060990311			-
Bacteria.Firmicutes.Clostridia.Clostridiales.Peptostreptococcaceae.Terrisporobacter	0			-
Bacteria.CK_2C2_2.unculturedbacterium.__.__.__.__	0			-
Bacteria.Proteobacteria.Gammaproteobacteria.Xanthomonadales.Xanthomonadaceae.Thermomonas.unculturedbacterium	2.2107919			-
Bacteria.Chloroflexi.Dehalococcoidia.Dehalococcoidales.uncultured.unculturedbacterium	2.312760405			-
Bacteria.Patescibacteria.ABY1	0			-
Bacteria.Spirochaetes.Spirochaetia.Spirochaetales.Spirochaetaceae.Treponema.__	0			-
Bacteria.Planctomycetes.Phycisphaerae.MSBL9.SG8_4	2.116925276			-
Archaea.Crenarchaeota.Bathyarchaeia.__.__	0			-
Bacteria.Actinobacteria.Actinobacteria.Streptosporangiales.Nocardiopsaceae.Thermobifida	0			-
Bacteria.FCPU426.metagenome.__.__.__.__	0			-
Bacteria.Chloroflexi.Dehalococcoidia.__.__.__.__	1.732758196			-
Archaea.Nanoarchaeaeota.Woesearchaeia.__.__	0			-
Bacteria.Planctomycetes.Planctomycetacia.Gemmatales.Gemmataceae	0			-
Bacteria.Planctomycetes.Planctomycetacia.Planctomycetales.uncultured.metagenome	0			-
Bacteria.Patescibacteria.Gracilibacteria.Absconditabacteriales_SR1_.__	2.16596113			-
Bacteria.Bacteroidetes.Bacteroidia.Flavobacteriales.NS9marinegroup.unculturedbacterium	0			-
Bacteria.Bacteroidetes.Ignavibacteria.Kryptoniales.BSV26	3.535616202	Control	3.223765612	0.049534613
Bacteria.Proteobacteria.Gammaproteobacteria.GammaproteobacteriaIncertaeSedis.UnknownFamily	1.688840863			-
Bacteria.Proteobacteria.Deltaproteobacteria.Myxococcales.uncultured.unculturedbacterium	0			-
Bacteria.Proteobacteria.Alphaproteobacteria.Acetobacterales.Acetobacteraceae.uncultured	0			-
Bacteria.Actinobacteria.Actinobacteria.PeM15.unculturedbacterium	0			-
Bacteria.Spirochaetes.Spirochaetia.Brevinematales.Brevinemataceae.Brevinema	0			-
Bacteria.Proteobacteria.Deltaproteobacteria.DeltaproteobacteriaIncertaeSedis.UnknownFamily	2.203327579			-
Bacteria.Actinobacteria.Acidimicrobiia.Actinomarinales.uncultured	1.842815115			-
Bacteria.Bacteroidetes.Bacteroidia.Cytophagales.Microscillaceae.Ohtaekwangia.unculturedbacterium	0			-
Bacteria.Proteobacteria.Gammaproteobacteria.GammaproteobacteriaIncertaeSedis.UnknownFamily.unculturedgammaproteobacterium.__	0			-
Bacteria.Planctomycetes.Planctomycetacia.Pirellulales.Pirellulaceae.Pirellula	2.31051338			-
Bacteria.Proteobacteria.Deltaproteobacteria.Desulfobacterales.Desulfobulbaceae.Desulfobulbus	3.648456414			-
Bacteria.Gemmatimonadetes.BD2_11terrestrialgroup	0			-
Archaea.Euryarchaeota.Methanomicrobia.Methanosarcinales.Methanosaetaceae.Methanosaeta.__	2.928670962			-
Bacteria.Proteobacteria.Deltaproteobacteria.Desulfobacterales.Desulfobulbaceae.Desulfurivibrio	0			-
Bacteria.Proteobacteria.Deltaproteobacteria.Desulfarculales	3.729003878			-
Bacteria.Acidobacteria.Blastocatellia_Subgroup4_.DS_100.unculturedbacterium.__	1.926721352			-
Bacteria.Planctomycetes.Phycisphaerae.MSBL9.SG8_4.__	2.116925276			-
Bacteria.Acidobacteria.Subgroup11.__.__	2.055122113			-
Bacteria.Latescibacteria.unculturedsoilbacteriumPBS_III_30.__.__.__.__	0			-
Bacteria.Patescibacteria.Berkelbacteria.unculturedbacterium	0			-
Bacteria.Proteobacteria.Deltaproteobacteria.Syntrophobacterales.Syntrophaceae.Desulfobacca	2.923205498			-
Bacteria.Chloroflexi.Anaerolineae.Anaerolineales.Anaerolineaceae.Ornatilinea	1.967753851			-
Bacteria.Proteobacteria.Gammaproteobacteria.Betaproteobacteriales.Methylophilaceae.Methylotenera	2.919288739			-
Bacteria.Proteobacteria.Deltaproteobacteria.Bdellovibrionales.Bdellovibrionaceae.OM27clade.__	0			-
Bacteria.Proteobacteria.Alphaproteobacteria.Sphingomonadales.Sphingomonadaceae.Novosphingobium.unculturedbacterium	0			-
Bacteria.Acidobacteria.Subgroup9.__.__.__.__	0			-
Bacteria.Calditrichaeota.Calditrichia	2.148570787			-
Bacteria.Bacteroidetes.Bacteroidia.Flavobacteriales.Flavobacteriaceae.Flavobacterium	2.836933985			-
Bacteria.Proteobacteria.Gammaproteobacteria.Steroidobacterales.Steroidobacteraceae.uncultured.__	2.14384511			-
Bacteria.Lentisphaerae.Oligosphaeria	0			-
Bacteria.Lentisphaerae.Lentisphaeria.Victivallales	0			-
Bacteria.Elusimicrobia.Endomicrobia.Endomicrobiales.Endomicrobiaceae.CandidatusEndomicrobium.unculturedbacterium	2.081001467			-
Bacteria.Actinobacteria.Actinobacteria.PeM15.__.__.__	2.470998175	Control	3.624566641	0.036903954
Bacteria.BRC1.unculturedbacterium.__	1.732758196			-
Archaea.Nanoarchaeaeota.Nanohaloarchaeia.DeepSeaEuryarchaeoticGroup_DSEG_	0			-
Bacteria.Bacteroidetes.Bacteroidia.Cytophagales.Microscillaceae.Chryseolinea	2.064663864			-
Bacteria.Fibrobacteres.Fibrobacteria.Fibrobacterales.Fibrobacteraceae.possiblegenus04.unculturedbacterium	1.732758196			-
Bacteria.Proteobacteria.Alphaproteobacteria.Reyranellales.Reyranellaceae.Reyranella.__	1.750629236			-
Bacteria.Verrucomicrobia.Verrucomicrobiae.Opitutales.Opitutaceae.Lacunisphaera.unculturedbacterium	0			-
Bacteria.Bacteroidetes.Bacteroidia.Bacteroidales.Rikenellaceae.uncultured.unculturedBacteroidetesbacterium	4.774317032	TMA	4.498972219	0.049534613
Bacteria.Firmicutes.Clostridia.Clostridiales.Ruminococcaceae.Ercella	3.449246464			-
Bacteria.Firmicutes.Clostridia.Clostridiales.Peptococcaceae.uncultured.unculturedFirmicutesbacterium	1.556668277			-
Bacteria.Cloacimonetes	0			-
Bacteria.Rokubacteria.NC10.Methylomirabilales.Methylomirabilaceae.Z114MB74	2.051660517			-
Bacteria.Firmicutes.Clostridia.Clostridiales.Ruminococcaceae.Flavonifractor	0			-
Bacteria.Proteobacteria.Deltaproteobacteria.Myxococcales.Nannocystaceae.Enhygromyxa	0			-
Archaea.Nanoarchaeaeota.Woesearchaeia.unculturedarchaeon.__.__	0			-
Archaea.Euryarchaeota.Methanomicrobia.Methanomicrobiales.uncultured.unculturedMethanomicrobialesarchaeon	0			-
Bacteria.Bacteroidetes.Bacteroidia.Cytophagales.Amoebophilaceae.CandidatusAmoebophilus.unculturedBacteroidetesbacterium	0			-
Bacteria.Proteobacteria.Gammaproteobacteria.Ectothiorhodospirales.Thioalkalispiraceae	0			-
Bacteria.Planctomycetes.Phycisphaerae.mle1_8.__	0			-
Bacteria.Firmicutes.Clostridia.Clostridiales.Christensenellaceae.uncultured	3.614618668			-
Bacteria.Acidobacteria.Blastocatellia_Subgroup4_.Blastocatellales.Blastocatellaceae.JGI0001001_H03.unculturedbacterium	2.723069377			-
Bacteria.Firmicutes.Negativicutes.Selenomonadales.Veillonellaceae.Anaerosporomusa.unculturedbacterium	2.68004922			-
Bacteria.Proteobacteria.Alphaproteobacteria.Micropepsales.Micropepsaceae.uncultured.unculturedbacterium	0			-
Bacteria.Verrucomicrobia.Verrucomicrobiae.Opitutales.Opitutaceae.Alterococcus.unculturedbacterium	0			-
Bacteria.Bacteroidetes	5.691222954	TMA	5.326020796	0.049534613
Bacteria.Cyanobacteria.Oxyphotobacteria.Chloroplast.Virgulinellafragilis	0			-
Bacteria.Chlamydiae.Chlamydiae.Chlamydiales.__.__	2.081001467			-
Bacteria.Actinobacteria.Thermoleophilia.Solirubrobacterales.Solirubrobacteraceae.Conexibacter.metagenome	0			-
Bacteria.Firmicutes.Clostridia.Clostridiales.Defluviitaleaceae.DefluviitaleaceaeUCG_011.unculturedbacterium	0			-
Bacteria.Bacteroidetes.Bacteroidia.Bacteroidales.Dysgonomonadaceae.Dysgonomonas	3.136450181			-
Bacteria.Proteobacteria.Gammaproteobacteria.Arenicellales.Arenicellaceae.uncultured.unculturedprokaryote	0			-
Bacteria.Planctomycetes.Planctomycetacia.Pirellulales	2.43548909			-
Bacteria.Bacteroidetes.Bacteroidia.Bacteroidales.Rikenellaceae.uncultured.unculturedbacterium	3.211263401			-
Bacteria.Proteobacteria.Deltaproteobacteria.NB1_j.unculturedsoilbacterium.__	1.750629236			-
Bacteria.Bacteroidetes.Bacteroidia.Bacteroidales.BacteroidetesvadinHA17.unculturedbacterium	3.208447814			-
Bacteria.Bacteroidetes.Bacteroidia.Chitinophagales.Chitinophagaceae.Taibaiella	0			-
Bacteria.Firmicutes.Bacilli.Bacillales.Staphylococcaceae	0			-
Bacteria.Proteobacteria.Alphaproteobacteria.Paracaedibacterales.Paracaedibacteraceae.CandidatusParacaedibacter	1.750629236			-
Archaea.Asgardaeota.Lokiarchaeia.unculturedeuryarchaeote.__.__.__	0			-
Bacteria.Omnitrophicaeota.uncultureddeep_seabacterium.__.__	0			-
Bacteria.Armatimonadetes.Chthonomonadetes.Chthonomonadales	2.051660517			-
Bacteria.Planctomycetes.Planctomycetacia.Planctomycetales.Schlesneriaceae.Planctopirus	1.842815115			-
Archaea.Diapherotrites.Iainarchaeia.Iainarchaeales.metagenome	0			-
Bacteria.Bacteroidetes.Bacteroidia.Bacteroidales.Paludibacteraceae.Paludibacter.unculturedbacterium	4.749602204	TMA	4.304603702	0.049534613
Bacteria.Chloroflexi.SHA_26.unculturedsoilbacterium.__	0			-
Bacteria.Proteobacteria.Gammaproteobacteria.CCM19a.unculturedbacterium	0			-
Bacteria.Proteobacteria.Gammaproteobacteria.PLTA13.unculturedbacterium	0			-
Bacteria.Proteobacteria.Deltaproteobacteria.Desulfuromonadales.Geobacteraceae.Geobacter.unculturedbacterium	4.244439942	Control	3.946932693	0.036903954
Bacteria.Firestonebacteria.unculturedbacterium	0			-
Bacteria.Proteobacteria.Alphaproteobacteria.Acetobacterales.Acetobacteraceae.uncultured.metagenome	0			-
Bacteria.Firmicutes.Clostridia.__	0			-
Bacteria.Proteobacteria.Deltaproteobacteria.MBNT15.__.__.__	1.666723855			-
Bacteria.Verrucomicrobia.Verrucomicrobiae.Verrucomicrobiales.Rubritaleaceae.Luteolibacter.__	1.989869377			-
Bacteria.Proteobacteria.Deltaproteobacteria.Bdellovibrionales.Bacteriovoracaceae.uncultured.unculturedbacterium	0			-
Bacteria.Proteobacteria.Gammaproteobacteria.Methylococcales.Methylomonaceae.Methylobacter	3.885805904	Control	3.584116247	0.046301595
Bacteria.Proteobacteria.Deltaproteobacteria.Syntrophobacterales.Syntrophaceae.Syntrophus.unculturedbacterium	2.43950428			-
Bacteria.TA06	0			-
Bacteria.Bacteroidetes.Bacteroidia.Flavobacteriales.Cryomorphaceae.uncultured	0			-
Bacteria.Planctomycetes.Pla3lineage.unculturedbacterium.__.__.__	2.272332917			-
Bacteria.Proteobacteria.Gammaproteobacteria	5.790617735	Control	5.314138267	0.049534613
Bacteria.Patescibacteria.Gracilibacteria.Absconditabacteriales_SR1_.unculturedcandidatedivisionSR1bacterium.__	0			-
Bacteria.Bacteroidetes.Bacteroidia.Flavobacteriales.Cryomorphaceae.uncultured.__	0			-
Bacteria.Planctomycetes.Planctomycetacia.uncultured	0			-
Bacteria.Latescibacteria.Latescibacteria.Latescibacterales.Latescibacteraceae.CandidatusLatescibacter	0			-
Bacteria.__.__.__.__.__.__	2.490993094			-
Bacteria.Acidobacteria.Acidobacteriia.Solibacterales	2.403843178			-
Bacteria.Proteobacteria.Gammaproteobacteria.Betaproteobacteriales.Burkholderiaceae.Undibacterium	0			-
Bacteria.Bacteroidetes.Bacteroidia.Chitinophagales.uncultured.unculturedbacterium.__	0			-
Bacteria.Bacteroidetes.Bacteroidia.Bacteroidales.Prolixibacteraceae.uncultured.__	0			-
Bacteria.Cyanobacteria.Oxyphotobacteria.Chloroplast.unculturedbacterium	0			-
Bacteria.Actinobacteria.Coriobacteriia.OPB41.unculturedbacterium	3.143814651			-
Bacteria.Proteobacteria.Alphaproteobacteria.Sphingomonadales	2.323091839			-
Bacteria.Cyanobacteria.Oxyphotobacteria.Chloroplast.uncultureddiatom.__.__	2.860812182	Control	2.806504044	0.036903954
Bacteria.Acidobacteria	4.855329656	TMA	4.299321609	0.049534613
Archaea.Nanoarchaeaeota.Woesearchaeia	0			-
Bacteria.Bacteroidetes.Bacteroidia.Bacteroidales.Tannerellaceae.Macellibacteroides	4.129969419			-
Bacteria.Firmicutes.Clostridia.__.__.__	0			-
Bacteria.Bacteroidetes.Bacteroidia.Flavobacteriales.Weeksellaceae.Cloacibacterium	4.215391852			-
Archaea.Altiarchaeota	0			-
Bacteria.Planctomycetes.vadinHA49.bacteriumUW659_2_F09	0			-
Bacteria.Bacteroidetes.Bacteroidia.Sphingobacteriales.Lentimicrobiaceae.unculturedBacteroidalesbacterium.__	3.782121415			-
Bacteria.Proteobacteria.Gammaproteobacteria.Xanthomonadales.Xanthomonadaceae.Arenimonas.unculturedbacterium	3.144697375	Control	3.011264933	0.036903954
Bacteria.Proteobacteria.Deltaproteobacteria.NB1_j.unculturedbacterium.__	0			-
Bacteria.Elusimicrobia.Rs_M47.unculturedorganism.__.__	0			-
Bacteria.Bacteroidetes.Bacteroidia.Chitinophagales.Chitinophagaceae.Segetibacter.unculturedbacterium	0			-
Bacteria.Firmicutes.Negativicutes.Selenomonadales.Veillonellaceae.Anaerospora.unculturedbacterium	2.285837546			-
Bacteria.Bacteroidetes.Bacteroidia.Bacteroidales.Prolixibacteraceae.BSV13.unculturedbacterium	2.599483519			-
Bacteria.Elusimicrobia.Endomicrobia.Endomicrobiales	2.081001467			-
Bacteria.Entotheonellaeota.Entotheonellia.Entotheonellales.Entotheonellaceae.unculturedbacterium	0			-
Bacteria.GN01.unculturedbacterium.__	0			-
Bacteria.Firmicutes.Negativicutes.Selenomonadales.Acidaminococcaceae.Acidaminococcus.unculturedbacterium	0			-
Bacteria.Chloroflexi.Dehalococcoidia.SAR202clade.__	0			-
Archaea.Diapherotrites.Iainarchaeia.Iainarchaeales.metagenome.__.__	0			-
Bacteria.Planctomycetes.Pla4lineage.unculturedprokaryote.__	0			-
Bacteria.Planctomycetes.Planctomycetacia.Planctomycetales.Rubinisphaeraceae	1.926721352			-
Bacteria.Latescibacteria.unculturedbacterium.__	1.750629236			-
Bacteria.Chloroflexi.Dehalococcoidia.FS117_23B_02.unculturedbacterium.__.__	1.750629236			-
Bacteria.Proteobacteria.Gammaproteobacteria.Enterobacteriales.Enterobacteriaceae	4.167594984			-
Bacteria.Firmicutes.Clostridia.Clostridiales.Ruminococcaceae.UBA1819.unculturedorganism	0			-
Bacteria.Planctomycetes.Pla3lineage.__.__.__	1.532512128			-
Bacteria.Bacteroidetes.Bacteroidia.Bacteroidales.SB_5.__.__	0			-
Bacteria.Proteobacteria.Alphaproteobacteria.uncultured.unculturedRhizobialesbacterium	0			-
Bacteria.Planctomycetes.Planctomycetacia.Pirellulales.Pirellulaceae.CandidatusAnammoximicrobium	0			-
Bacteria.Acidobacteria.Subgroup6.unculturedbacterium.__	2.352690513			-
Bacteria.Proteobacteria.Alphaproteobacteria.Rhizobiales.Xanthobacteraceae.Pseudolabrys	0			-
Bacteria.Actinobacteria.Actinobacteria.Micromonosporales	2.100734599			-
Bacteria.Proteobacteria.Deltaproteobacteria.Desulfovibrionales.Desulfovibrionaceae.Desulfovibrio.unculturedbacterium	3.60339677	TMA	3.466079333	0.046301595
Bacteria.Planctomycetes.Pla4lineage.metagenome.__.__	0			-
Bacteria.Latescibacteria.Latescibacteria.Latescibacterales	1.967753851			-
Archaea.Euryarchaeota.Thermoplasmata.MarineBenthicGroupDandDHVEG_1.unculturedThermoplasmataarchaeon.__	0			-
Bacteria.Proteobacteria.Deltaproteobacteria.Myxococcales.bacteriap25.__	2.728354059			-
Bacteria.Chlamydiae.LD1_PA32	0			-
Bacteria.Verrucomicrobia.Verrucomicrobiae.Pedosphaerales.Pedosphaeraceae.__	2.89084486			-
Bacteria.Nitrospirae.Nitrospira	1.967753851			-
Bacteria.Tenericutes.Mollicutes	0			-
Bacteria.Caldiserica.Caldisericia.Caldisericales.WCHB1_02	0			-
Bacteria.Fibrobacteres	2.28966698			-
Bacteria.Firmicutes.Bacilli.Lactobacillales.Streptococcaceae.Lactococcus.__	0			-
Bacteria.Proteobacteria.Gammaproteobacteria.Pseudomonadales.Moraxellaceae	4.239221391			-
Bacteria.Proteobacteria.Deltaproteobacteria.Desulfarculales.Desulfarculaceae.Desulfatiglans	3.701743631			-
Bacteria.Firmicutes.Bacilli.Bacillales.Planococcaceae.__	0			-
Bacteria.Proteobacteria.Gammaproteobacteria.Oceanospirillales.Halomonadaceae.Halomonas.__	0			-
Bacteria.Firmicutes.Negativicutes.Selenomonadales.Acidaminococcaceae.Acidaminococcus	0			-
Bacteria.Bacteroidetes.Ignavibacteria.SJA_28.unculturedbacterium.__.__	2.064663864			-
Bacteria.TA06.unculturedbacterium	0			-
Bacteria.Chloroflexi.Dehalococcoidia.GIF9.unculturedbacterium.__	0			-
Bacteria.Patescibacteria.Microgenomatia	0			-
Bacteria.Actinobacteria.Actinobacteria.Micrococcales.Demequinaceae	0			-
Bacteria.Patescibacteria.Parcubacteria.CandidatusJorgensenbacteria.CandidatusAdlerbacteriabacteriumGW2011_GWC1_50_9	0			-
Bacteria.Proteobacteria.Alphaproteobacteria.Rhizobiales.Xanthobacteraceae.Pseudolabrys.unculturedbacterium	0			-
Bacteria.Proteobacteria.Gammaproteobacteria.PLTA13.__.__.__	0			-
Bacteria.Planctomycetes.Phycisphaerae.Phycisphaerales.AKAU3564sedimentgroup.__	0			-
Bacteria.Bacteroidetes.Bacteroidia.Bacteroidales.MgMjR_022.unculturedbacterium.__	0			-
Bacteria.Proteobacteria.Gammaproteobacteria.Diplorickettsiales	1.750629236			-
Bacteria.Bacteroidetes.Bacteroidia.Sphingobacteriales.S15A_MN91.unculturedbacterium.__	0			-
Bacteria.Bacteroidetes.Bacteroidia.Bacteroidales.SB_5	2.758101823			-
Bacteria.Proteobacteria.Gammaproteobacteria.Betaproteobacteriales.Rhodocyclaceae.Dechloromonas	4.566866773			-
Bacteria.Acidobacteria.Subgroup17.__.__	2.732653998			-
Bacteria.Bacteroidetes.Bacteroidia.Sphingobacteriales.env_OPS17	0			-
Bacteria.Proteobacteria.Deltaproteobacteria.RCP2_54.uncultureddeltaproteobacterium.__.__	0			-
Bacteria.Chloroflexi.SHA_26.unculturedsoilbacterium.__.__.__	0			-
Bacteria.Firmicutes.Clostridia.Clostridiales.FamilyXII.Guggenheimella	1.657447679			-
Bacteria.Chloroflexi.Dehalococcoidia.661239.unculturedbacterium	0			-
Bacteria.Kiritimatiellaeota.Kiritimatiellae.WCHB1_41.unculturedbacterium	0			-
Bacteria.Actinobacteria.Thermoleophilia.Gaiellales.uncultured.__	1.926721352			-
Bacteria.Latescibacteria.unculturedbacterium.__.__.__.__	1.750629236			-
Bacteria.Acidobacteria.Aminicenantia.Aminicenantales.__.__	2.46966938			-
Bacteria.Proteobacteria.Deltaproteobacteria.Myxococcales.Sandaracinaceae.__	0			-
Bacteria.Acidobacteria.Holophagae.Holophagales.Holophagaceae.uncultured.unculturedbacterium	4.57353412	TMA	4.258989096	0.049534613
Bacteria.Firmicutes.Clostridia.Clostridiales.Heliobacteriaceae	0			-
Bacteria.Proteobacteria.Alphaproteobacteria.Rhizobiales.Pleomorphomonadaceae.uncultured	2.148570787			-
Bacteria.Proteobacteria.Alphaproteobacteria.Rhizobiales.Hyphomicrobiaceae.Pedomicrobium	1.989869377			-
Bacteria.Proteobacteria.Alphaproteobacteria.Rhodospirillales.Rhodopirillaceae.Defluviicoccus.unculturedbacterium	0			-
Bacteria.Dependentiae.Babeliae.Babeliales.__	0			-
Bacteria.Bacteroidetes.Ignavibacteria.Ignavibacteriales.LD_RB_34	2.76884004			-
Bacteria.Proteobacteria.Gammaproteobacteria.Betaproteobacteriales.Nitrosomonadaceae.GOUTA6	0			-
Bacteria.Proteobacteria.Alphaproteobacteria.Rhizobiales.Methyloligellaceae	0			-
Bacteria.Planctomycetes.Phycisphaerae.CCM11a.__	0			-
Bacteria.Proteobacteria.Alphaproteobacteria.Sphingomonadales.Sphingomonadaceae	2.323091839			-
Bacteria.Bacteroidetes.Bacteroidia.__.__.__.__	1.732758196			-
Bacteria.BRC1	1.732758196			-
Bacteria.Lentisphaerae.Lentisphaeria.Victivallales.PRD18C08.unculturedbacterium.__	0			-
Bacteria.Chloroflexi.Dehalococcoidia.GIF3.unculturedbacterium	0			-
Bacteria.Fibrobacteres.Fibrobacteria.Fibrobacterales.MAT_CR_H6_H10.unculturedorganism	0			-
Bacteria.Proteobacteria.Gammaproteobacteria.JG36_GS_52.unculturedbacterium	0			-
Bacteria.Firmicutes.Bacilli.Bacillales.Bacillaceae.Bacillus.__	2.2107919			-
Bacteria.Actinobacteria.RBG_16_55_12.__.__.__.__	0			-
Bacteria.Patescibacteria.Gracilibacteria.unculturedbacterium.__.__.__	0			-
Bacteria.Dependentiae.Babeliae.Babeliales.Vermiphilaceae.__	0			-
Bacteria.Cyanobacteria.Oxyphotobacteria.Nostocales.Nostocaceae.CylindrospermumPCC_7417.CylindrospermumstagnalePCC7417	2.086779686			-
Bacteria.Chloroflexi.OLB14.unculturedbacterium.__	0			-
Bacteria.Bacteroidetes.Bacteroidia.Bacteroidales.FTLpost3.unculturedbacterium.__	4.456099469			-
Bacteria.Proteobacteria.Gammaproteobacteria.Betaproteobacteriales.Nitrosomonadaceae.GOUTA6.unculturedbacterium	0			-
Bacteria.Cyanobacteria.Oxyphotobacteria.Nostocales.Phormidiaceae.PlanktothrixNIVA_CYA15	0			-
Bacteria.Proteobacteria.Alphaproteobacteria.Caulobacterales.Caulobacteraceae.Phenylobacterium.metagenome	1.666723855			-
Bacteria.Acidobacteria.Subgroup17.metagenome	2.086779686			-
Bacteria.Acidobacteria.AT_s3_28	0			-
Bacteria.Acidobacteria.Subgroup11.unculturedbacterium.__.__.__	2.348290585			-
Archaea.Euryarchaeota.Thermoplasmata.Methanomassiliicoccales.Methanomassiliicoccaceae.Methanomassiliicoccus	2.653576522			-
Bacteria.Proteobacteria.Gammaproteobacteria.Steroidobacterales.Woeseiaceae.Woeseia	0			-
Bacteria.Acidobacteria.Subgroup17.metagenome.__	2.086779686			-
Bacteria.Cyanobacteria.Oxyphotobacteria.Chloroplast.unculturedphototrophiceukaryote	0			-
Bacteria.Proteobacteria.Deltaproteobacteria.SAR324clade_MarinegroupB_.metagenome	0			-
Bacteria.Proteobacteria.Alphaproteobacteria.uncultured	1.732758196			-
Bacteria.Acidobacteria.Subgroup25.unculturedAcidobacteriabacterium.__	0			-
Bacteria.Patescibacteria.ABY1.CandidatusKerfeldbacteria	0			-
Bacteria.Verrucomicrobia.Verrucomicrobiae.Pedosphaerales.Pedosphaeraceae.unculturedVerrucomicrobiabacterium	0			-
Bacteria.Patescibacteria.Parcubacteria.CandidatusYanofskybacteria.metagenome	0			-
Bacteria.Bacteroidetes.Bacteroidia.Bacteroidales.BacteroidetesBD2_2.__.__	0			-
Bacteria.Proteobacteria.Gammaproteobacteria.KI89Aclade.__.__.__	0			-
Bacteria.Proteobacteria.Deltaproteobacteria.Myxococcales.Haliangiaceae.Haliangium	2.63487377	Control	3.446339212	0.046301595
Bacteria.Proteobacteria.Gammaproteobacteria.Betaproteobacteriales.Burkholderiaceae.Massilia.unculturedbacterium	2.16596113			-
Bacteria.Chloroflexi.Anaerolineae.SBR1031.unculturedsoilbacterium.__	0			-
Bacteria.Patescibacteria.Microgenomatia.CandidatusWoesebacteria.unculturedMicrogenomatesgroupbacterium.__.__	0			-
Bacteria.Proteobacteria.Deltaproteobacteria.Sva0485.uncultureddeltaproteobacterium.__.__	2.98348752			-
Bacteria.Acidobacteria.Blastocatellia_Subgroup4_.11_24.unculturedbacterium.__.__	0			-
Bacteria.Acidobacteria.c5LKS83	0			-
Bacteria.Proteobacteria.Alphaproteobacteria.Rhizobiales.Rhizobiaceae.__	0			-
Bacteria.Proteobacteria.Alphaproteobacteria.Rhizobiales.Beijerinckiaceae.Methylocystis	1.967753851			-
Bacteria.Proteobacteria.Deltaproteobacteria.Desulfuromonadales	4.418691385	Control	4.055158853	0.049534613
Bacteria.Proteobacteria.Alphaproteobacteria.Tistrellales	0			-
Bacteria.Firmicutes.Clostridia.Clostridiales.Peptococcaceae.Syntrophobotulus	2.70279459			-
Bacteria.Proteobacteria.Gammaproteobacteria.Methylococcales.Methylomonaceae.__	2.511821896			-
Bacteria.Actinobacteria.Coriobacteriia.CG2_30_50_142.unculturedactinobacterium	0			-
Bacteria.Actinobacteria.Actinobacteria.PeM15.metagenome	0			-
Bacteria.Actinobacteria.RBG_16_55_12.unculturedactinomycete	1.750629236			-
Bacteria.Bacteroidetes.Bacteroidia.Bacteroidales.Rikenellaceae.Bact_08.__	3.36209681			-
Bacteria.Proteobacteria.Deltaproteobacteria.NB1_j.unculturedbacterium	0			-
Bacteria.Planctomycetes.Planctomycetacia	2.481110934			-
Bacteria.Actinobacteria.Coriobacteriia.CG2_30_50_142.unculturedactinobacterium.__	0			-
Bacteria.Rokubacteria.NC10.Methylomirabilales	2.507222409			-
Bacteria.Proteobacteria.Deltaproteobacteria.Myxococcales	3.377868191	Control	3.088511258	0.049534613
Bacteria.Acidobacteria.Subgroup17.__	2.732653998			-
Bacteria.Fibrobacteres.Fibrobacteria.Fibrobacterales.TG3.unculturedorganism	0			-
Bacteria.Latescibacteria.unculturedPelobactersp_	0			-
Bacteria.Proteobacteria.Gammaproteobacteria.JG36_GS_52.unculturedbacterium.__	0			-
Bacteria.Acidobacteria.Thermoanaerobaculia.Thermoanaerobaculales.Thermoanaerobaculaceae.Subgroup23	1.732758196			-
Archaea.Euryarchaeota.Thermoplasmata.uncultured.unculturedeukaryote.__	0			-
Bacteria.Proteobacteria.Alphaproteobacteria.Rhodospirillales.Rhodopirillaceae.Defluviicoccus	0			-
Bacteria.Proteobacteria.Deltaproteobacteria.SAR324clade_MarinegroupB_.unculturedbacterium.__.__	1.842815115			-
Bacteria.Planctomycetes.Phycisphaerae.MSBL9.GWC2_45_44.unculturedsoilbacterium.__	0			-
Bacteria.Actinobacteria.__.__.__.__.__	0			-
Bacteria.Spirochaetes.Spirochaetia.Spirochaetales.Spirochaetaceae.__	0			-
Bacteria.Patescibacteria.ABY1.CandidatusKerfeldbacteria.__	0			-
Bacteria.Chloroflexi.Anaerolineae.Anaerolineales.Anaerolineaceae.Leptolinea	3.270046384			-
Bacteria.Proteobacteria.Gammaproteobacteria.Betaproteobacteriales.Rhodocyclaceae.Zoogloea	5.159211694			-
Bacteria.Firmicutes.Clostridia.Clostridiales.Clostridiaceae1.Clostridiumsensustricto1	3.921947392	Control	3.637974952	0.046301595
Bacteria.Halanaerobiaeota	2.086779686			-
Bacteria.Proteobacteria.Deltaproteobacteria.Myxococcales.Nannocystaceae.uncultured	0			-
Bacteria.Firmicutes.Clostridia.Clostridiales.Clostridiaceae1.Clostridiumsensustricto3	3.050258565			-
Bacteria.Margulisbacteria.__.__.__	0			-
Bacteria.Chloroflexi.Anaerolineae.uncultured.metagenome.__.__	0			-
Bacteria.Proteobacteria.Gammaproteobacteria.Nitrosococcales	1.532512128			-
Bacteria.Cyanobacteria.Melainabacteria.Gastranaerophilales.unculturedorganism.__	0			-
Bacteria.Gemmatimonadetes.Gemmatimonadetes.Gemmatimonadales.Gemmatimonadaceae	2.417955272			-
Bacteria.Kiritimatiellaeota.Kiritimatiellae.WCHB1_41.unculturedVerrucomicrobiabacterium.__	1.967753851			-
Bacteria.Acidobacteria.Holophagae.Subgroup7	2.769324148	Control	3.017962308	0.036903954
Bacteria.Firmicutes.Bacilli.Lactobacillales.Streptococcaceae.Lactococcus	0			-
Bacteria.Proteobacteria.Alphaproteobacteria.Parvibaculales.Parvibaculaceae	0			-
Bacteria.Proteobacteria.Alphaproteobacteria.Acetobacterales.Acetobacteraceae.Roseomonas	2.14150935			-
Bacteria.Proteobacteria.Gammaproteobacteria.Xanthomonadales.Rhodanobacteraceae	2.051660517			-
Bacteria.Bacteroidetes.Bacteroidia.Sphingobacteriales.KD3_93.__.__	0			-
Bacteria.Gemmatimonadetes.Gemmatimonadetes.Gemmatimonadales	2.417955272			-
Bacteria.Latescibacteria.Latescibacteria.Latescibacterales.Latescibacteraceae	1.967753851			-
Bacteria.Proteobacteria.Alphaproteobacteria.Micropepsales	0			-
Bacteria.Firmicutes.Erysipelotrichia.Erysipelotrichales.Erysipelotrichaceae.Dielma	0			-
Bacteria.Spirochaetes.Leptospirae.Leptospirales.Leptospiraceae	0			-
Bacteria.Lentisphaerae.Lentisphaeria.Victivallales.Victivallaceae.unculturedrumenbacterium.__	0			-
Bacteria.Proteobacteria.Deltaproteobacteria.Bdellovibrionales.Bacteriovoracaceae.Bacteriovorax	2.268783847			-
Archaea.Euryarchaeota.Methanobacteria	1.989869377			-
Bacteria.Bacteroidetes.Bacteroidia.Bacteroidales.Bacteroidaceae.Bacteroides.__	3.422779645			-
Bacteria.Chloroflexi.Anaerolineae.Anaerolineales.Anaerolineaceae.Longilinea.unculturedbacterium	2.009631967			-
Bacteria.Acidobacteria.AT_s3_28.unculturedbacterium.__	0			-
Bacteria.Actinobacteria.Thermoleophilia.Gaiellales.uncultured.unculturedactinobacterium	2.2107919			-
Bacteria.Proteobacteria.Alphaproteobacteria.Reyranellales.Reyranellaceae.uncultured	2.064663864			-
Bacteria.Chloroflexi.Anaerolineae.RBG_13_54_9	2.985895552	Control	2.850919875	0.036903954
Bacteria.Gemmatimonadetes.Gemmatimonadetes.Gemmatimonadales.Gemmatimonadaceae.Gemmatimonas.unculturedbacterium	0			-
Bacteria.Planctomycetes.vadinHA49.unculturedorganism.__.__	0			-
Bacteria.Patescibacteria.Microgenomatia.CandidatusShapirobacteria	0			-
Bacteria.Kiritimatiellaeota.Kiritimatiellae.WCHB1_41.unculturedVerrucomicrobiabacterium.__.__	1.967753851			-
Bacteria.Firmicutes.Clostridia.Clostridiales.Lachnospiraceae.Lachnoclostridium5	0			-
Bacteria.Proteobacteria.Deltaproteobacteria.PB19.metagenome	0			-
Bacteria.Patescibacteria.CPR2.unculturedbacterium.__.__	3.028035377			-
Bacteria.Bacteroidetes.Bacteroidia.Bacteroidales.BacteroidetesvadinHA17.unculturedsoilbacterium.__	0			-
Bacteria.Firmicutes.Clostridia.Clostridiales.Peptostreptococcaceae.__	0			-
Bacteria.Verrucomicrobia.Verrucomicrobiae.S_BQ2_57soilgroup.unculturedbacterium	0			-
Bacteria.Planctomycetes.Phycisphaerae.MSBL9.4572_13.unculturedbacterium	2.051660517			-
Bacteria.Actinobacteria.Coriobacteriia.CG2_30_50_142.unculturedactinobacterium.__.__	0			-
Bacteria.Bacteroidetes.Bacteroidia.Cytophagales.Cytophagaceae.Sporocytophaga.unculturedbacterium	0			-
Bacteria.FCPU426.unculturedbacterium.__	0			-
Bacteria.Armatimonadetes.uncultured.__	2.14150935			-
Bacteria.Acidobacteria.Holophagae.Holophagales.Holophagaceae.Geothrix	4.407802335			-
Bacteria.Planctomycetes.Phycisphaerae.Phycisphaerales.AKAU3564sedimentgroup.unculturedbacterium.__	0			-
Bacteria.Proteobacteria.Alphaproteobacteria.Caulobacterales.Caulobacteraceae.Brevundimonas	0			-
Bacteria.Chloroflexi.Anaerolineae.1_20.unculturedbacterium	0			-
Bacteria.Proteobacteria.Deltaproteobacteria.Myxococcales.Polyangiaceae.Sorangium	0			-
Bacteria.Chloroflexi.Dehalococcoidia.661239	0			-
Bacteria.Proteobacteria.Gammaproteobacteria.Betaproteobacteriales.Chitinibacteraceae.Deefgea	0			-
Archaea.Nanoarchaeaeota.Woesearchaeia.CandidatusPacearchaeotaarchaeonRBG_19FT_COMBO_34_9.__.__	0			-
Bacteria.Chloroflexi.Anaerolineae.RBG_13_54_9.unculturedbacterium.__.__	2.294698382			-
Bacteria.Proteobacteria.Alphaproteobacteria.Paracaedibacterales.Paracaedibacteraceae	1.750629236			-
Bacteria.Firmicutes.Erysipelotrichia	3.274106277			-
Bacteria.Proteobacteria.Alphaproteobacteria.uncultured.unculturedsoilbacterium.__.__	1.732758196			-
Bacteria.Chloroflexi.Anaerolineae.Anaerolineales.Anaerolineaceae.Longilinea.unculturedChloroflexibacterium	0			-
Bacteria.Firmicutes.Clostridia.Thermoanaerobacterales.SRB2.unculturedbacterium	3.322961923			-
Bacteria.Firmicutes.Negativicutes.Selenomonadales.Veillonellaceae.Megasphaera.unculturedbacterium	0			-
Bacteria.Bacteroidetes.Bacteroidia.Sphingobacteriales.AKYH767.metagenome.__	0			-
Bacteria.Armatimonadetes.unculturedbacterium.__.__.__.__	0			-
Bacteria.Spirochaetes.Spirochaetia.Spirochaetales.Spirochaetaceae.Treponema2	0			-
Bacteria.Bacteroidetes.Bacteroidia.Flavobacteriales.__.__	0			-
Bacteria.Proteobacteria.Alphaproteobacteria.Parvibaculales.Parvibaculaceae.Parvibaculum	0			-
Bacteria.Patescibacteria.Parcubacteria.CandidatusYanofskybacteria.metagenome.__.__	0			-
Bacteria.Bacteroidetes.Bacteroidia.Bacteroidales.SB_5.__	0			-
Bacteria.Acidobacteria.Acidobacteriia.Solibacterales.Solibacteraceae_Subgroup3_.GOUTB8.unculturedbacterium	0			-
Bacteria.Armatimonadetes.Fimbriimonadia.Fimbriimonadales.Fimbriimonadaceae.unculturedbacterium	1.556668277			-
Bacteria.Chloroflexi.__.__	0			-
Bacteria.Planctomycetes.Phycisphaerae.mle1_8	2.051660517			-
Bacteria.Chloroflexi.Anaerolineae.RBG_13_54_9.unculturedsoilbacterium	0			-
Bacteria.Acidobacteria.Aminicenantia.Aminicenantales.unculturedmicroorganism	0			-
Bacteria.Armatimonadetes.Chthonomonadetes.Chthonomonadales.unculturedbacterium.__.__	2.051660517			-
Bacteria.WS1.unculturedbacterium.__.__.__.__	0			-
Bacteria.Acetothermia	0			-
Bacteria.Actinobacteria.Coriobacteriia.OPB41.unculturedbacterium.__.__	3.143814651			-
Bacteria.Cyanobacteria.Oxyphotobacteria.Chloroplast.metagenome.__.__	0			-
Bacteria.Proteobacteria.Deltaproteobacteria.Myxococcales.mle1_27.__.__	1.732758196			-
Bacteria.Firmicutes.Bacilli.Bacillales.Paenibacillaceae.Brevibacillus	0			-
Bacteria.Elusimicrobia.Elusimicrobia.MVP_88.unculturedbacterium	0			-
Bacteria.Halanaerobiaeota.Halanaerobiia.Halanaerobiales.Halanaerobiaceae.Halanaerobium.__	2.086779686			-
Bacteria.Proteobacteria.Deltaproteobacteria.Myxococcales.Nannocystaceae	0			-
Bacteria.Fibrobacteres.Fibrobacteria.Fibrobacterales.possiblefamily01.__.__	0			-
Bacteria.Planctomycetes.Phycisphaerae.S_70	0			-
Bacteria.Proteobacteria.Deltaproteobacteria.Syntrophobacterales.Syntrophaceae.uncultured	3.940707564	Control	3.55941741	0.049534613
Bacteria.Proteobacteria.Gammaproteobacteria.Aeromonadales.Aeromonadaceae.__.__	1.657447679			-
Bacteria.Proteobacteria.Deltaproteobacteria.Myxococcales.P3OB_42.metagenome	1.842815115			-
Bacteria.Latescibacteria.__	0			-
Bacteria.Proteobacteria.Deltaproteobacteria.Myxococcales.Eel_36e1D6	0			-
Bacteria.Nitrospirae.4_29_1.unculturedbacterium.__.__	2.500985168			-
Bacteria.Elusimicrobia.Elusimicrobia.MD2894_B20.unculturedbacterium	0			-
Bacteria.Verrucomicrobia.Verrucomicrobiae	3.621299387	Control	3.386969829	0.049534613
Archaea.Nanoarchaeaeota.Woesearchaeia.unculturedcrenarchaeote	0			-
Bacteria.Cyanobacteria.Oxyphotobacteria.Chloroplast.Euglenaagilis.__	0			-
Bacteria.Zixibacteria.unculturedbacterium.__.__.__	2.096781241			-
Bacteria.Proteobacteria.Gammaproteobacteria.Diplorickettsiales.Diplorickettsiaceae.uncultured	1.750629236			-
Bacteria.CK_2C2_2.unculturedbacterium.__.__	0			-
Bacteria.WS1.unculturedbacterium.__.__	0			-
Bacteria.Planctomycetes.Phycisphaerae.Tepidisphaerales.WD2101soilgroup.unculturedsoilbacterium.__	0			-
Bacteria.Bacteroidetes.Ignavibacteria.OPB56.__.__.__	0			-
Bacteria.Chloroflexi.Anaerolineae.SBR1031.A4b.__.__	1.926721352			-
Bacteria.Bacteroidetes.Rhodothermia	0			-
Bacteria.Spirochaetes.Spirochaetia.Spirochaetales.Spirochaetaceae.uncultured.unculturedSpirochaetesbacterium	0			-
Bacteria.Proteobacteria.Gammaproteobacteria.__.__.__	2.387809682			-
Bacteria.Acidobacteria.Subgroup6.metagenome.__	2.148570787			-
Bacteria.Acidobacteria.Subgroup11.unculturedbacterium	2.348290585			-
Bacteria.Bacteroidetes.Bacteroidia.Bacteroidales.BacteroidetesBD2_2.unculturedbacterium.__	0			-
Bacteria.Proteobacteria.Alphaproteobacteria.Rhizobiales.Hyphomicrobiaceae.uncultured	0			-
Bacteria.Proteobacteria.Alphaproteobacteria.Caulobacterales.Hyphomonadaceae.Hirschia.__	0			-
Bacteria.Nitrospirae.4_29_1.unculturedbacterium.__.__.__	2.500985168			-
Bacteria.Omnitrophicaeota.Omnitrophia.unculturedbacterium	0			-
Bacteria.Acidobacteria.Aminicenantia.Aminicenantales.unculturedmicroorganism.__.__	0			-
Bacteria.Proteobacteria.Gammaproteobacteria.JG36_GS_52.unculturedgammaproteobacterium.__	0			-
Bacteria.Acidobacteria.Subgroup6.unculturedprokaryote.__	1.926721352			-
Bacteria.Proteobacteria.Gammaproteobacteria.Beggiatoales	0			-
Bacteria.Proteobacteria.Gammaproteobacteria.__	2.387809682			-
Bacteria.Bacteroidetes.Bacteroidia.Cytophagales.Microscillaceae.OLB12	1.958479267			-
Bacteria.Proteobacteria.Deltaproteobacteria.Sva0485.unculturedDesulfuromonadalesbacterium.__.__	0			-
Archaea.Crenarchaeota	2.538783966			-
Bacteria.Verrucomicrobia.Verrucomicrobiae.S_BQ2_57soilgroup.unculturedbacterium.__	0			-
Bacteria.Margulisbacteria.unculturedbacterium.__.__.__.__	0			-
Bacteria.Acidobacteria.Subgroup11.unculturedAcidobacteriabacterium	1.532512128			-
Bacteria.Proteobacteria.Gammaproteobacteria.Diplorickettsiales.Diplorickettsiaceae.Rickettsiella	1.657447679			-
Bacteria.Nitrospirae.Thermodesulfovibrionia.uncultured.unculturedbacterium.__.__	3.917669189	Control	3.510767885	0.049534613
Bacteria.Proteobacteria.Gammaproteobacteria.Betaproteobacteriales.Chitinibacteraceae	0			-
Bacteria.Proteobacteria.Deltaproteobacteria.DeltaproteobacteriaIncertaeSedis.Syntrophorhabdaceae.Syntrophorhabdus.unculturedbacterium	3.890463445	Control	3.535154265	0.049534613
Bacteria.Proteobacteria.Gammaproteobacteria.Ga0077536.unculturedbacterium.__.__	0			-
Archaea.Euryarchaeota.Methanobacteria.Methanobacteriales.Methanobacteriaceae	1.989869377			-
Bacteria.Proteobacteria.Gammaproteobacteria.Competibacterales.Competibacteraceae.CandidatusCompetibacter.unculturedgammaproteobacterium	2.629197504			-
Bacteria.Proteobacteria.Deltaproteobacteria.NB1_j.uncultureddeltaproteobacterium	1.842815115			-
Bacteria.Proteobacteria.Gammaproteobacteria.Ga0077536.__.__.__	0			-
Bacteria.FCPU426.unculturedbacterium	0			-
Archaea.Nanoarchaeaeota.Woesearchaeia.CandidatusStaskawiczbacteriabacteriumRIFOXYA2_FULL_32_7.__	0			-
Bacteria.Proteobacteria.Deltaproteobacteria.Desulfuromonadales.Geobacteraceae.Geothermobacter	2.921752704	Control	3.302392685	0.046301595
Bacteria.Chloroflexi.Dehalococcoidia.RBG_13_46_9	2.221875678			-
Bacteria.Spirochaetes.Spirochaetia.Spirochaetales.Spirochaetaceae.Salinispira.metagenome	0			-
Bacteria.Patescibacteria.Gracilibacteria.Absconditabacteriales_SR1_.unculturedcandidatedivisionSR1bacterium	0			-
Bacteria.Firmicutes.Bacilli.Bacillales.Planococcaceae.Lysinibacillus.__	0			-
Bacteria.Planctomycetes.vadinHA49.__.__.__	0			-
Bacteria.Acidobacteria.Subgroup19.unculturedbacterium	0			-
Bacteria.Acidobacteria.Subgroup22.unculturedorganism.__	2.447244372			-
Bacteria.Halanaerobiaeota.Halanaerobiia	2.086779686			-
Bacteria.Chloroflexi	4.26417362			-
Bacteria.Lentisphaerae.Lentisphaeria.Victivallales.GWF2_44_16.unculturedbacterium	0			-
Bacteria.Dependentiae.Babeliae.Babeliales.UBA12409.unculturedbacterium	1.842815115			-
Bacteria.Planctomycetes.Pla4lineage.unculturedprokaryote.__.__	0			-
Bacteria.Epsilonbacteraeota.Campylobacteria	2.927734515			-
Bacteria.Proteobacteria.Gammaproteobacteria.HOC36	2.454848423			-
Bacteria.Patescibacteria.Gracilibacteria.Absconditabacteriales_SR1_.unculturedcandidatedivisionSR1bacterium.__.__	0			-
Bacteria.Firmicutes.Clostridia.Clostridiales.Clostridiaceae1.Clostridiumsensustricto11.__	0			-
Bacteria.Planctomycetes.Pla3lineage.__.__.__.__	1.532512128			-
Bacteria.Proteobacteria.Deltaproteobacteria.Oligoflexales.Oligoflexaceae.Oligoflexus	0			-
Bacteria.Bacteroidetes.Bacteroidia.Bacteroidales.Dysgonomonadaceae	4.283588921			-
Bacteria.Firmicutes.Clostridia	4.993986651			-
Bacteria.Proteobacteria.Deltaproteobacteria.Myxococcales.Sandaracinaceae.uncultured.unculturedbacterium	0			-
Bacteria.Nitrospirae.Thermodesulfovibrionia.uncultured.unculturedprokaryote.__	0			-
Bacteria.Proteobacteria.Alphaproteobacteria.Rhodobacterales.Rhodobacteraceae.Rubellimicrobium.unculturedbacterium	0			-
Bacteria.Proteobacteria.Deltaproteobacteria.DeltaproteobacteriaIncertaeSedis.Syntrophorhabdaceae.Syntrophorhabdus.__	0			-
Bacteria.Proteobacteria.Gammaproteobacteria.Betaproteobacteriales.Burkholderiaceae.Massilia.__	2.033788192			-
Bacteria.Planctomycetes.__.__	2.148570787			-
Bacteria.Firmicutes.Clostridia.Clostridiales.Lachnospiraceae.Anaerocolumna.unculturedbacterium	0			-
Bacteria.Proteobacteria.__.__	2.283261975			-
Bacteria.Bacteroidetes.Ignavibacteria.Ignavibacteriales.__.__	0			-
Bacteria.Proteobacteria.Alphaproteobacteria.Rhizobiales.KF_JG30_B3.unculturedbacterium.__	1.842815115			-
Bacteria.Latescibacteria.unculturedorganism.__.__.__	0			-
Bacteria.Proteobacteria.Deltaproteobacteria.Myxococcales.Polyangiaceae.Polyangium.metagenome	1.688840863			-
Bacteria.Proteobacteria.Gammaproteobacteria.Methylococcales.Methylomonaceae.Methylobacter.__	2.255636674			-
Bacteria.Modulibacteria.Moduliflexia.Moduliflexales.Moduliflexaceae	0			-
Bacteria.Planctomycetes.Pla4lineage.__	1.688840863			-
Bacteria.Proteobacteria.Gammaproteobacteria.CCM19a.unculturedbacterium.__.__	0			-
Bacteria.Gemmatimonadetes.MD2902_B12.unculturedbacterium.__.__	0			-
Bacteria.Proteobacteria.Gammaproteobacteria.KI89Aclade.unculturedbacterium.__	0			-
Bacteria.Proteobacteria.Gammaproteobacteria.Betaproteobacteriales.Burkholderiaceae.uncultured.unculturedbetaproteobacterium	2.255636674			-
Bacteria.Proteobacteria.Alphaproteobacteria.Rhizobiales.Xanthobacteraceae.uncultured.__	0			-
Bacteria.Proteobacteria.Deltaproteobacteria.Sva0485.unculturedDesulfuromonadalesbacterium.__	0			-
Bacteria.Acidobacteria.Subgroup25.unculturedbacterium.__	0			-
Bacteria.Chloroflexi.Dehalococcoidia	2.923592495	Control	2.905758756	0.046301595
Bacteria.Acidobacteria.Subgroup25.unculturedAcidobacteriabacterium	0			-
Bacteria.Proteobacteria.Alphaproteobacteria.Dongiales.Dongiaceae.Dongia.unculturedbacterium	1.556668277			-
Bacteria.Proteobacteria.Alphaproteobacteria.Caulobacterales.Hyphomonadaceae.Hirschia.unculturedbacterium	0			-
Bacteria.Bacteroidetes.Ignavibacteria.OPB56.unculturedbacterium	2.920424061			-
Bacteria.Proteobacteria.Deltaproteobacteria.Desulfobacterales.Desulfobulbaceae._Desulfobacterium_catecholicumgroup	2.370211988			-
Bacteria.Bacteroidetes.Bacteroidia.Sphingobacteriales.uncultured	0			-
Bacteria.Firmicutes.Clostridia.Clostridiales.Clostridiaceae1.uncultured	0			-
Bacteria.Cyanobacteria.Oxyphotobacteria.Chloroplast.Epipyxissp_PR26KG.__.__	0			-
Bacteria.Proteobacteria.Gammaproteobacteria.Aeromonadales	2.904352298			-
Bacteria.Actinobacteria.Thermoleophilia.uncultured.unculturedbacterium	0			-
Bacteria.Firmicutes.Clostridia.Clostridiales.Ruminococcaceae.Sporobacter	0			-
Bacteria.Patescibacteria.Microgenomatia.CandidatusWoesebacteria.__.__	0			-
Bacteria.Proteobacteria.Deltaproteobacteria.MBNT15.unculturedorganism.__.__	0			-
Bacteria.Patescibacteria.Microgenomatia.CandidatusPacebacteria.unculturedorganism	0			-
Bacteria.Bacteroidetes.Bacteroidia.Bacteroidales.SB_5.unculturedbacterium.__	2.758101823			-
Bacteria.Dependentiae.Babeliae.Babeliales.candidatedivisionTM6bacteriumGW2011_GWF2_37_49	0			-
Bacteria.Firmicutes.Clostridia.Clostridiales.Ruminococcaceae.RuminococcaceaeUCG_013.unculturedbacterium	0			-
Archaea.Euryarchaeota	4.923889509	TMA	4.559555007	0.049534613
Bacteria.Spirochaetes.Spirochaetia.Spirochaetales	2.985303374			-
Bacteria.Actinobacteria.RBG_16_55_12.unculturedbacterium.__.__.__	1.556668277			-
Bacteria.Planctomycetes.Planctomycetacia.Pirellulales.Pirellulaceae.Pir1lineage.unculturedbacterium	0			-
Bacteria.Chloroflexi.Anaerolineae.Anaerolineales.Anaerolineaceae.RBG_16_58_14	3.054949437	Control	3.097006674	0.046301595
Archaea.Nanoarchaeaeota.Nanohaloarchaeia.DeepSeaEuryarchaeoticGroup_DSEG_.unculturedarchaeon.__.__	0			-
Bacteria.Zixibacteria.bacteriumenrichmentculturecloneAnammox_55.__.__	0			-
Bacteria.Planctomycetes.Planctomycetacia.Planctomycetales.Rubinisphaeraceae.SH_PL14	1.926721352			-
Bacteria.Planctomycetes.Pla4lineage.unculturedbacterium.__.__.__	0			-
Bacteria.Chloroflexi.Dehalococcoidia.MSBL5.unculturedbacterium.__	0			-
Bacteria.Proteobacteria.Alphaproteobacteria.Rhizobiales.Hyphomicrobiaceae.Pedomicrobium.__	1.989869377			-
Bacteria.Bacteroidetes.Bacteroidia.Bacteroidales.__.__	1.842815115			-
Bacteria.Entotheonellaeota.Entotheonellia.Entotheonellales.Entotheonellaceae	0			-
Bacteria.Acidobacteria.Holophagae.Holophagales.Holophagaceae.Geothrix.metagenome	0			-
Bacteria.Proteobacteria.Gammaproteobacteria.R7C24.unculturedbacterium.__.__	0			-
Bacteria.Cyanobacteria.Oxyphotobacteria.Nostocales.Nostocaceae.NostocPCC_7524	0			-
Bacteria.Verrucomicrobia.Verrucomicrobiae.Verrucomicrobiales	3.012034377	Control	3.440831929	0.046301595
Bacteria.Bacteroidetes.Rhodothermia.Rhodothermales.Rhodothermaceae.uncultured	0			-
Bacteria.Fibrobacteres.Fibrobacteria.Fibrobacterales.__.__.__	0			-
Bacteria.Proteobacteria.Deltaproteobacteria.Syntrophobacterales.Syntrophaceae.Desulfomonile	2.266448087			-
Bacteria.Bacteroidetes.Bacteroidia.Sphingobacteriales.Lentimicrobiaceae.unculturedprokaryote	2.232908061			-
Bacteria.Acidobacteria.Acidobacteriia.Acidobacteriales.Acidobacteriaceae_Subgroup1_.__.__	0			-
Bacteria.Proteobacteria.Alphaproteobacteria.Rhizobiales.Pleomorphomonadaceae.Pleomorphomonas.unculturedbacterium	0			-
Bacteria.LCP_89.unculturedbacterium	2.051660517			-
Bacteria.Proteobacteria.Gammaproteobacteria.Betaproteobacteriales.Hydrogenophilaceae.uncultured	0			-
Bacteria.Omnitrophicaeota.unculturedOmnitrophicabacterium.__.__.__.__	0			-
Bacteria.Bacteroidetes.Bacteroidia.BacteroidetesVC2_1Bac22.metagenome	0			-
Bacteria.Acidobacteria.Acidobacteriia.Solibacterales.Solibacteraceae_Subgroup3_.Bryobacter.unculturedsoilbacterium	0			-
Bacteria.Proteobacteria.Alphaproteobacteria.Acetobacterales.Acetobacteraceae.__	0			-
Bacteria.Proteobacteria.Alphaproteobacteria.Sphingomonadales.Sphingomonadaceae.Blastomonas.unculturedbacterium	0			-
Bacteria.Proteobacteria.Gammaproteobacteria.EC3	0			-
Bacteria.Proteobacteria.Alphaproteobacteria.Sphingomonadales.Sphingomonadaceae.__.__	0			-
Bacteria.Nitrospirae.Nitrospira.Nitrospirales.Nitrospiraceae.Nitrospira.__	0			-
Bacteria.Actinobacteria.Actinobacteria.Frankiales.Cryptosporangiaceae	0			-
Bacteria.Proteobacteria.Deltaproteobacteria.Syntrophobacterales.Syntrophaceae.Desulfomonile.__	0			-
Bacteria.Nitrospinae.P9X2b3D02.unculturedprokaryote.__.__.__	0			-
Archaea.Diapherotrites.Micrarchaeia	0			-
Bacteria.Bacteroidetes.Bacteroidia.Sphingobacteriales.Lentimicrobiaceae.metagenome	0			-
Bacteria.PAUC34f	0			-
Bacteria.Lentisphaerae.Lentisphaeria.Victivallales.GWF2_44_16.unculturedbacterium.__	0			-
Bacteria.Proteobacteria.Deltaproteobacteria.Desulfobacterales.Desulfobulbaceae._Desulfobacterium_catecholicumgroup.unculturedbacterium	2.370211988			-
Bacteria.Proteobacteria.Gammaproteobacteria.Ga0077536.metagenome.__.__	0			-
Bacteria.Patescibacteria.CPR2.unculturedbacterium	3.028035377			-
Bacteria.Planctomycetes.Phycisphaerae.Phycisphaerales.AKAU3564sedimentgroup.unculturedorganism	0			-
Bacteria.Epsilonbacteraeota.Campylobacteria.Campylobacterales.Sulfurovaceae.Sulfurovum.__	0			-
Bacteria.Proteobacteria.Gammaproteobacteria.Betaproteobacteriales.Burkholderiaceae.Aquabacterium	3.465073417			-
Bacteria.Planctomycetes.Phycisphaerae.Amsterdam_1B_07.unculturedbacterium.__	0			-
Bacteria.Acidobacteria.Acidobacteriia	2.704873174			-
Bacteria.Proteobacteria.Deltaproteobacteria.SAR324clade_MarinegroupB_	2.865332622			-
Bacteria.Bacteroidetes.Ignavibacteria.SJA_28.__.__.__	0			-
Bacteria.Bacteroidetes.Bacteroidia.Flavobacteriales.Flavobacteriaceae.Maritimimonas.unculturedBacteroidetesbacterium	0			-
Bacteria.Bacteroidetes.Bacteroidia.Cytophagales.Microscillaceae.uncultured.unculturedbacterium	0			-
Bacteria.Planctomycetes.vadinHA49.unculturedorganism.__.__.__	0			-
Bacteria.Acidobacteria.Subgroup22.__.__.__	1.732758196			-
Archaea.Nanoarchaeaeota	0			-
Bacteria.Acidobacteria.Blastocatellia_Subgroup4_.Blastocatellales.Blastocatellaceae.uncultured.__	0			-
Bacteria.Chloroflexi.Anaerolineae.ADurb_Bin180.unculturedbacterium.__.__	2.268783847			-
Bacteria.Actinobacteria.Actinobacteria.Corynebacteriales.Mycobacteriaceae.Mycobacterium.__	0			-
Bacteria.Proteobacteria.Gammaproteobacteria.Cellvibrionales.Spongiibacteraceae	0			-
Bacteria.Planctomycetes.Pla4lineage.metagenome.__	0			-
Bacteria.Acidobacteria.Thermoanaerobaculia.Thermoanaerobaculales.Thermoanaerobaculaceae.TPD_58	0			-
Bacteria.Patescibacteria.CPR2.unculturedbacterium.__	3.028035377			-
Bacteria.Verrucomicrobia.Verrucomicrobiae.Pedosphaerales.Pedosphaeraceae.metagenome	1.657447679			-
Bacteria.Bacteroidetes.Bacteroidia.Chitinophagales.Chitinophagaceae.Chitinophaga.unculturedbacterium	0			-
Bacteria.Spirochaetes.Spirochaetia.Spirochaetales.Spirochaetaceae.GWE2_31_10	0			-
Bacteria.Firmicutes.Clostridia.Clostridiales.Eubacteriaceae	2.180061806			-
Archaea.Euryarchaeota.Methanobacteria.Methanobacteriales.Methanobacteriaceae.__.__	0			-
Archaea.Euryarchaeota.Thermoplasmata.MarineBenthicGroupDandDHVEG_1.unculturedarchaeon.__.__	0			-
Bacteria.Chloroflexi.Dehalococcoidia.FS117_23B_02.unculturedbacterium	1.750629236			-
Bacteria.Spirochaetes.MVP_15.unculturedbacterium.__	0			-
Bacteria.Proteobacteria.Gammaproteobacteria.KI89Aclade	0			-
Bacteria.Patescibacteria.Parcubacteria.CandidatusNomurabacteria.__.__	0			-
Bacteria.Proteobacteria.Alphaproteobacteria.Sphingomonadales.Sphingomonadaceae.Sphingorhabdus.unculturedbacterium	1.754358329			-
Bacteria.Proteobacteria.Deltaproteobacteria.Sva0485.__.__	2.786382264			-
Bacteria.Proteobacteria.Deltaproteobacteria.Oligoflexales.0319_6G20.unculturedbacterium	1.967753851			-
Bacteria.Firmicutes.Clostridia.Clostridiales.Peptococcaceae.Desulfitobacterium.unculturedbacterium	2.848710991			-
Bacteria.Bacteroidetes.Bacteroidia.Sphingobacteriales.NS11_12marinegroup.unculturedBacteroidetesbacterium.__	0			-
Bacteria.Chloroflexi.Dehalococcoidia.S085.unculturedbacterium	1.666723855			-
Bacteria.Planctomycetes.ODP123	0			-
Bacteria.Elusimicrobia.Rs_M47.unculturedorganism	0			-
Archaea.Thaumarchaeota.Nitrososphaeria	0			-
Archaea.Nanoarchaeaeota.Woesearchaeia.metagenome.__.__	0			-
Bacteria.Proteobacteria.Deltaproteobacteria.DeltaproteobacteriaIncertaeSedis.Syntrophorhabdaceae.Syntrophorhabdus	3.890463445	Control	3.540893178	0.049534613
Archaea.Diapherotrites.Iainarchaeia.Iainarchaeales.unculturedprokaryote.__.__	0			-
Bacteria.Proteobacteria.Deltaproteobacteria.Myxococcales.P3OB_42.metagenome.__	1.842815115			-
Bacteria.Proteobacteria.Deltaproteobacteria.NKB15	0			-
Bacteria.Proteobacteria.Gammaproteobacteria.Betaproteobacteriales.Gallionellaceae.__.__	3.639932116			-
Bacteria.Chloroflexi.Anaerolineae.Thermoflexales.Thermoflexaceae.Thermoflexus.unculturedbacterium	1.967753851			-
Bacteria.Proteobacteria.Deltaproteobacteria.Myxococcales.P3OB_42.unculturedbacterium	2.166990264			-
Bacteria.Nitrospirae.Thermodesulfovibrionia.uncultured.unculturedNitrospiraebacterium	2.986189305	Control	3.247534908	0.049534613
Bacteria.Chloroflexi.Dehalococcoidia.GIF9.__	1.657447679			-
Bacteria.Bacteroidetes.Bacteroidia.Bacteroidales.BacteroidetesvadinHA17.metagenome.__	0			-
Bacteria.Elusimicrobia.LineageIIa.unculturedbacterium	0			-
Bacteria.Planctomycetes.Phycisphaerae.CCM11a.__.__.__	0			-
Bacteria.Bacteroidetes.Bacteroidia.Cytophagales.Spirosomaceae	0			-
Bacteria.Elusimicrobia.LineageIIc	0			-
Archaea.Crenarchaeota.Bathyarchaeia.unculturedarchaeon.__.__.__	1.556668277			-
Bacteria.Actinobacteria.WCHB1_81.unculturedbacterium.__.__.__	1.556668277			-
Bacteria.Proteobacteria.Gammaproteobacteria.GammaproteobacteriaIncertaeSedis.UnknownFamily.unculturedbacterium.__	0			-
Bacteria.Cyanobacteria.Oxyphotobacteria.Chloroplast.uncultureddiatom	2.860812182	Control	2.818339155	0.036903954
Bacteria.Proteobacteria.Deltaproteobacteria.NB1_j.__.__	0			-
Bacteria.BRC1.unculturedcandidatedivisionBRC1bacterium.__	0			-
Archaea.Nanoarchaeaeota.Woesearchaeia.unculturedarchaeon.__.__.__	0			-
Bacteria.Proteobacteria.Gammaproteobacteria.Cellvibrionales.Halieaceae.OM60_NOR5_clade.__	1.857696263			-
Bacteria.Chloroflexi.Chloroflexia.Chloroflexales.Herpetosiphonaceae.Herpetosiphon	0			-
Bacteria.Firmicutes.Clostridia.Clostridiales.Ruminococcaceae	4.172543089			-
Bacteria.Proteobacteria.Deltaproteobacteria.Desulfovibrionales.Desulfomicrobiaceae	2.285837546			-
Bacteria.Chloroflexi.Dehalococcoidia.__.__.__	1.732758196			-
Bacteria.Kiritimatiellaeota.Kiritimatiellae.WCHB1_41.__.__.__	0			-
Bacteria.Firmicutes.Clostridia.Clostridiales.Lachnospiraceae.__.__	4.089488273			-
Bacteria.Cyanobacteria.Melainabacteria.Gastranaerophilales.unculturedbacterium.__	0			-
Bacteria.Armatimonadetes.DG_56	0			-
Bacteria.Planctomycetes.OM190.metagenome.__	0			-
Bacteria.Proteobacteria.Gammaproteobacteria.Betaproteobacteriales.Nitrosomonadaceae.oc32.unculturedbacterium	0			-
Bacteria.Lentisphaerae.Lentisphaeria	0			-
Bacteria.Proteobacteria.Gammaproteobacteria.Nitrosococcales.Nitrosococcaceae.CI75cm_2_12	1.532512128			-
Bacteria.Actinobacteria.Thermoleophilia.Solirubrobacterales.67_14.__	0			-
Bacteria.Proteobacteria.Deltaproteobacteria.Myxococcales.Nannocystaceae.uncultured.unculturedbacterium	0			-
Bacteria.Bacteroidetes.Bacteroidia.Chitinophagales.Chitinophagaceae.Flavihumibacter	2.16596113			-
Bacteria.Zixibacteria.__.__	0			-
Bacteria.Chloroflexi.Anaerolineae.RBG_13_54_9.unculturedsoilbacterium.__	0			-
Bacteria.WS2.unculturedmicroorganism	1.864930147			-
Bacteria.Proteobacteria.Gammaproteobacteria.Betaproteobacteriales.__	3.549177725			-
Bacteria.Bacteroidetes.Bacteroidia.Cytophagales.Cytophagaceae	0			-
Bacteria.Proteobacteria.Deltaproteobacteria.Sva0485.uncultureddeltaproteobacterium	2.98348752			-
Bacteria.Proteobacteria.Alphaproteobacteria.Elsterales	0			-
Bacteria.Cloacimonetes.Cloacimonadia.Cloacimonadales.__.__	0			-
Bacteria.Proteobacteria.Gammaproteobacteria.Pseudomonadales.Moraxellaceae.Acinetobacter	4.239221391			-
Bacteria.Firmicutes.Bacilli	2.672045807			-
Bacteria.Firmicutes.Clostridia.Clostridiales.Peptostreptococcaceae.uncultured.unculturedbacterium	0			-
Bacteria.Bacteroidetes.Bacteroidia.Sphingobacteriales.ST_12K33.unculturedbacterium.__	1.954605874			-
Bacteria.Firmicutes.Clostridia.Thermoanaerobacterales	3.322961923			-
Bacteria.Proteobacteria.Deltaproteobacteria.Myxococcales.VHS_B3_70.unculturedbacterium	0			-
Bacteria.Halanaerobiaeota.Halanaerobiia.Halanaerobiales.Halanaerobiaceae.Halanaerobium	2.086779686			-
Bacteria.Calditrichaeota.Calditrichia.Calditrichales.Calditrichaceae.Calorithrix	2.148570787			-
Bacteria.Patescibacteria.Parcubacteria.CandidatusYanofskybacteria.metagenome.__	0			-
Bacteria.TA06.unculturedsoilbacterium.__	0			-
Bacteria.Proteobacteria.Deltaproteobacteria.Myxococcales.mle1_27.unculturedbacterium	0			-
Bacteria.Chloroflexi.Anaerolineae.RBG_13_54_9.unculturedChloroflexibacterium.__.__	0			-
Bacteria.Planctomycetes.Pla4lineage.unculturedplanctomycete	0			-
Bacteria.Chloroflexi.__	0			-
Bacteria.Gemmatimonadetes.S0134terrestrialgroup.unculturedGemmatimonadetesbacterium.__.__	0			-
Bacteria.Proteobacteria.Deltaproteobacteria.SAR324clade_MarinegroupB_.__.__	2.822006503			-
Bacteria.Proteobacteria.Deltaproteobacteria.PB19.uncultureddeltaproteobacterium	0			-
Bacteria.Acidobacteria.Subgroup18.__.__	0			-
Bacteria.Actinobacteria.Actinobacteria.Micromonosporales.Micromonosporaceae	2.100734599			-
Bacteria.Chloroflexi.Anaerolineae.Anaerolineales.Anaerolineaceae.RBG_16_58_14.unculturedbacterium	3.054949437	Control	3.090424089	0.046301595
Bacteria.Firmicutes.Erysipelotrichia.Erysipelotrichales.Erysipelotrichaceae.Erysipelothrix.unculturedbacterium	3.152985409			-
Archaea.Thaumarchaeota.Nitrososphaeria.Nitrososphaerales.Nitrososphaeraceae	0			-
Bacteria.Proteobacteria.Deltaproteobacteria.Desulfobacterales.Desulfobacteraceae.Desulfatirhabdium	1.556668277			-
Bacteria.Bacteroidetes.Bacteroidia.Bacteroidales.Prolixibacteraceae.BSV13	2.64743775			-
Bacteria.Patescibacteria.__.__.__.__.__	0			-
Archaea.Crenarchaeota.Bathyarchaeia.unculturedmethanogenicarchaeon	2.403843178			-
Bacteria.Fibrobacteres.Fibrobacteria.Fibrobacterales.CandidatusRaymondbacteria.__.__	0			-
Bacteria.Proteobacteria.Gammaproteobacteria.Cellvibrionales.Cellvibrionaceae	0			-
Bacteria.Proteobacteria.Deltaproteobacteria.Myxococcales.Eel_36e1D6.unculturedbacterium.__	0			-
Bacteria.Patescibacteria.Parcubacteria.CandidatusMoranbacteria.unculturedbacterium	0			-
Bacteria.Proteobacteria.Deltaproteobacteria.Bdellovibrionales.Bdellovibrionaceae.Bdellovibrio.__	0			-
Archaea.Diapherotrites	0			-
Bacteria.Spirochaetes.Leptospirae.Leptospirales	0			-
Bacteria.Proteobacteria.Gammaproteobacteria.Pseudomonadales.Pseudomonadaceae.Azotobacter	0			-
Bacteria.Proteobacteria.Gammaproteobacteria.MBMPE27.unculturedbacterium.__	1.532512128			-
Bacteria.Proteobacteria.Deltaproteobacteria.Myxococcales.Nannocystaceae.Enhygromyxa.Enhygromyxasalina	0			-
Bacteria.Planctomycetes.BD7_11.unculturedbacterium.__.__	0			-
Bacteria.Proteobacteria.Alphaproteobacteria.Rhizobiales.Xanthobacteraceae.__	0			-
Bacteria.Cyanobacteria.Oxyphotobacteria.Nostocales.Nostocaceae.DesmonostocPCC_7422.unculturedbacterium	0			-
Bacteria.Latescibacteria.unculturedPelobactersp_.__.__.__.__	0			-
Bacteria.Proteobacteria.Gammaproteobacteria.Betaproteobacteriales.B1_7BS.unculturedbetaproteobacterium.__	2.431727665			-
Bacteria.Proteobacteria.Deltaproteobacteria.Desulfovibrionales.Desulfomicrobiaceae.Desulfomicrobium.unculturedbacterium	2.285837546			-
Bacteria.Proteobacteria.Alphaproteobacteria.Sphingomonadales.Sphingomonadaceae.Sphingomonas	0			-
Bacteria.Firmicutes.Clostridia.Clostridiales.Ruminococcaceae.Oscillibacter	3.116214556	Control	3.589521221	0.046301595
Bacteria.Proteobacteria.Deltaproteobacteria.Syntrophobacterales.Syntrophobacteraceae.Desulforhabdus	0			-
Bacteria.Patescibacteria.Microgenomatia.CandidatusAmesbacteria.CandidatusAmesbacteriabacteriumGW2011_GWB1_47_19	0			-
Bacteria.Proteobacteria.Gammaproteobacteria.Pseudomonadales.Pseudomonadaceae	4.554189446			-
Bacteria.Gemmatimonadetes.Gemmatimonadetes.Gemmatimonadales.Gemmatimonadaceae.__	0			-
Archaea.Thaumarchaeota.Nitrososphaeria.Nitrososphaerales.Nitrososphaeraceae.__.__	0			-
Bacteria.Planctomycetes.Phycisphaerae.Tepidisphaerales	2.187821434			-
Bacteria.Spirochaetes.Spirochaetia.Spirochaetales.Spirochaetaceae.Spirochaeta2	2.294698382			-
Bacteria.Proteobacteria.Alphaproteobacteria.Micropepsales.Micropepsaceae.uncultured	0			-
Bacteria.Proteobacteria.Gammaproteobacteria.Pseudomonadales.Pseudomonadaceae.Pseudomonas	4.554189446			-
Bacteria.Modulibacteria.Moduliflexia.Moduliflexales.Moduliflexaceae.unculturedbacterium.__	0			-
Bacteria.Chloroflexi.Anaerolineae.ADurb_Bin180	2.268783847			-
Bacteria.Proteobacteria.Gammaproteobacteria.Betaproteobacteriales.Rhodocyclaceae.CandidatusAccumulibacter.unculturedbacterium	0			-
Bacteria.Proteobacteria.Deltaproteobacteria.Myxococcales.mle1_27	1.732758196			-
Bacteria.Bacteroidetes.Bacteroidia.Cytophagales.Microscillaceae.uncultured.__	0			-
Bacteria.Bacteroidetes.Bacteroidia.Chitinophagales.Saprospiraceae.__	0			-
Bacteria.Acidobacteria.Subgroup22.__.__	1.732758196			-
Bacteria.Proteobacteria.Deltaproteobacteria.RCP2_54.uncultureddeltaproteobacterium	0			-
Bacteria.Chloroflexi.KD4_96.unculturedbacterium.__	2.31170655			-
Archaea.Nanoarchaeaeota.Woesearchaeia.CandidatusStaskawiczbacteriabacteriumRIFOXYA2_FULL_32_7.__.__.__	0			-
Bacteria.Proteobacteria.Alphaproteobacteria.Sphingomonadales.Sphingomonadaceae.Porphyrobacter	1.926721352			-
Bacteria.Firmicutes.Clostridia.Clostridiales.Peptococcaceae.uncultured.__	2.201517088			-
Bacteria.Proteobacteria.Gammaproteobacteria.Methylococcales	4.368557023	Control	3.954516562	0.049534613
Bacteria.FCPU426.metagenome.__.__.__	0			-
Archaea.Thaumarchaeota.Nitrososphaeria.Nitrososphaerales	0			-
Bacteria.Proteobacteria.Alphaproteobacteria.Rhizobiales.A0839	0			-
Bacteria.Chloroflexi.Dehalococcoidia.FS117_23B_02	1.750629236			-
Bacteria.Bacteroidetes.Bacteroidia.Sphingobacteriales.Sphingobacteriaceae.Solitalea	2.657448953			-
Bacteria.Bacteroidetes.Bacteroidia.Bacteroidales.Rikenellaceae.Anaerocella.unculturedbacterium	5.219292098	TMA	4.950908116	0.036903954
Bacteria.Acidobacteria.Aminicenantia.Aminicenantales.unculturedprokaryote	0			-
Bacteria.Proteobacteria.Gammaproteobacteria.Xanthomonadales.Xanthomonadaceae.Arenimonas	3.144697375	Control	2.98116536	0.036903954
Bacteria.Proteobacteria.Gammaproteobacteria.Aeromonadales.Aeromonadaceae.Aeromonas.__	2.879031428			-
Bacteria.Proteobacteria.Alphaproteobacteria.uncultured.__.__.__	0			-
Bacteria.Proteobacteria.Gammaproteobacteria.Methylococcales.Methylomonaceae.pLW_20	0			-
Bacteria.Proteobacteria.Deltaproteobacteria.Myxococcales.Sandaracinaceae.uncultured.metagenome	0			-
Bacteria.Acidobacteria.Subgroup25.unculturedAcidobacteriabacterium.__.__	0			-
Bacteria.Planctomycetes.Planctomycetacia.Pirellulales.Pirellulaceae.Pir4lineage.unculturedPirellulasp_	0			-
Bacteria.BRC1.__.__.__	0			-
Bacteria.Proteobacteria.Deltaproteobacteria.DeltaproteobacteriaIncertaeSedis.UnknownFamily.Deferrisoma	2.203327579			-
Bacteria.Proteobacteria.Deltaproteobacteria.MBNT15.unculturedorganism	0			-
Bacteria.Modulibacteria.Moduliflexia	0			-
Bacteria.Bacteroidetes.Bacteroidia.Bacteroidales.BacteroidetesBD2_2.unculturedorganism	0			-
Bacteria.Proteobacteria.Gammaproteobacteria.Betaproteobacteriales.Aquaspirillaceae.Microvirgula	4.316717427			-
Bacteria.Dependentiae.Babeliae.Babeliales.unculturedbacterium.__	0			-
Bacteria.Chloroflexi.Anaerolineae.uncultured.__	0			-
Bacteria.Proteobacteria.Gammaproteobacteria.Betaproteobacteriales.Nitrosomonadaceae.MND1.unculturedbacterium	0			-
Bacteria.Proteobacteria.Gammaproteobacteria.Run_SP154.metagenome.__.__	0			-
Bacteria.WS1	0			-
Bacteria.WS2	1.864930147			-
Bacteria.Acidobacteria.Subgroup17.unculturedbacterium.__.__.__	1.83354			-
Bacteria.Proteobacteria.Alphaproteobacteria.Reyranellales.Reyranellaceae	2.236463369			-
Bacteria.Proteobacteria.Deltaproteobacteria.Myxococcales.Polyangiaceae.uncultured.__	0			-
Bacteria.Firmicutes.Clostridia.Clostridiales.Clostridiaceae1.Clostridiumsensustricto1.unculturedbacterium	3.788872998	Control	3.513928708	0.036903954
Bacteria.Proteobacteria.Deltaproteobacteria.Myxococcales.BIrii41.unculturedorganism.__	0			-
Bacteria.Tenericutes	0			-
Bacteria.Omnitrophicaeota.Omnitrophia.unculturedbacterium.__.__	0			-
Bacteria.Acidobacteria.Holophagae.Subgroup7.unculturedbacterium	2.490993094			-
Bacteria.Fibrobacteres.Fibrobacteria.Fibrobacterales.MAT_CR_H6_H10.unculturedorganism.__	0			-
Bacteria.Proteobacteria.Gammaproteobacteria.Xanthomonadales.Rhodanobacteraceae.Dyella	0			-
Bacteria.Armatimonadetes.uncultured.unculturedbacterium	2.525853445			-
Bacteria.Cyanobacteria.Melainabacteria.Gastranaerophilales.unculturedbacterium	0			-
Bacteria.Omnitrophicaeota.unculturedbacterium.__.__.__.__	2.166990264			-
Bacteria.Chloroflexi.Anaerolineae.Anaerolineales.Anaerolineaceae.UTCFX1.unculturedbacterium	2.009631967			-
Bacteria.Proteobacteria.Deltaproteobacteria.PB19.__.__.__	0			-
Unassigned.__.__.__.__	0			-
Bacteria.Patescibacteria.Berkelbacteria.unculturedbacterium.__.__.__	0			-
Bacteria.Bacteroidetes.Bacteroidia.Chitinophagales.Chitinophagaceae.Flavihumibacter.unculturedbacterium	2.16596113			-
Bacteria.Chloroflexi.Dehalococcoidia.Dehalococcoidales.uncultured.unculturedsoilbacterium.__	1.356662918			-
Bacteria.Proteobacteria.Gammaproteobacteria.Betaproteobacteriales.Burkholderiaceae.Rhodoferax	3.70099665			-
Bacteria.Planctomycetes.Phycisphaerae.Pla1lineage	1.974457864			-
Bacteria.Patescibacteria.ABY1.CandidatusMagasanikbacteria.unculturedbacterium.__	0			-
Bacteria.Spirochaetes.Spirochaetia.Brevinematales.Brevinemataceae.Brevinema.unculturedbacterium	0			-
Bacteria.Firmicutes.Clostridia.Clostridiales.FamilyXIII.Anaerovorax	3.237705505	TMA	3.253415351	0.036903954
Bacteria.Proteobacteria.Alphaproteobacteria.Rhizobiales.Beijerinckiaceae	1.967753851			-
Bacteria.Dependentiae.Babeliae.Babeliales.Vermiphilaceae	2.382030862			-
Bacteria.Proteobacteria.Gammaproteobacteria.PLTA13.__	0			-
Bacteria.Proteobacteria.Deltaproteobacteria.Myxococcales.MidBa8.__.__	0			-
Bacteria.Acidobacteria.Subgroup11.unculturedAcidobacteriabacterium.__.__	1.532512128			-
Bacteria.Proteobacteria.Gammaproteobacteria.HOC36.unculturedbacterium.__.__	2.454848423			-
Bacteria.Firmicutes.Clostridia.Clostridiales.Ruminococcaceae.RuminococcaceaeUCG_014.unculturedFirmicutesbacterium	0			-
Bacteria.Bacteroidetes.Bacteroidia.Chitinophagales.Chitinophagaceae.uncultured.__	1.356662918			-
Bacteria.Patescibacteria.Berkelbacteria.unculturedbacterium.__.__	0			-
Bacteria.Cyanobacteria.Melainabacteria.Gastranaerophilales.unculturedbacterium.__.__	0			-
Bacteria.Bacteroidetes.Ignavibacteria	3.905374281	Control	3.428032109	0.049534613
Bacteria.Zixibacteria.bacteriumenrichmentculturecloneAnammox_55.__	0			-
Bacteria.BRC1.unculturedcandidatedivisionBRC1bacterium	0			-
Bacteria.Chloroflexi.__.__.__.__	0			-
Bacteria.Bacteroidetes.Bacteroidia.Sphingobacteriales.Sphingobacteriaceae.Pedobacter.__	0			-
Bacteria.Acidobacteria.Acidobacteriia.Solibacterales.Solibacteraceae_Subgroup3_.CandidatusSolibacter.unculturedbacterium	0			-
Bacteria.Proteobacteria.Deltaproteobacteria.Myxococcales.PS_B29.__	0			-
Bacteria.Chloroflexi.Anaerolineae.Anaerolineales.Anaerolineaceae.Leptolinea.unculturedbacterium	2.754928796			-
Bacteria.Firmicutes.Clostridia.Clostridiales.TSAC18.unculturedbacterium	2.055122113			-
Bacteria.Chloroflexi.Anaerolineae.Anaerolineales.Anaerolineaceae.uncultured.unculturedsoilbacterium	2.051660517			-
Bacteria.Proteobacteria.Deltaproteobacteria.Desulfarculales.Desulfarculaceae.Desulfatiglans.__	2.302176474			-
Bacteria.BRC1.unculturedorganism.__.__.__	0			-
Bacteria.Entotheonellaeota.Entotheonellia	0			-
Archaea.Crenarchaeota.Bathyarchaeia.unculturedeuryarchaeote.__.__	1.750629236			-
Bacteria.Elusimicrobia.Elusimicrobia	0			-
Bacteria.Planctomycetes.Pla3lineage	2.272332917			-
Bacteria.Firmicutes.Clostridia.Clostridiales.Ruminococcaceae.Sporobacter.unculturedbacterium	0			-
Bacteria.Proteobacteria.Alphaproteobacteria.Sphingomonadales.Sphingomonadaceae.Sphingomonas.unculturedSphingomonadaceaebacterium	0			-
Bacteria.Proteobacteria.Deltaproteobacteria.Bdellovibrionales.Bdellovibrionaceae.OM27clade	1.532512128			-
Bacteria.Nitrospirae.4_29_1.unculturedbacterium	2.500985168			-
Bacteria.Firmicutes.BRH_c20a.unculturedbacterium.__.__.__	3.615355977			-
Bacteria.Proteobacteria.Deltaproteobacteria.Myxococcales.MidBa8.__	0			-
Archaea.Euryarchaeota.Thermoplasmata.MarineBenthicGroupDandDHVEG_1	0			-
Bacteria.Proteobacteria.Deltaproteobacteria.Myxococcales.bacteriap25	2.728354059			-
Bacteria.Planctomycetes.__	2.148570787			-
Bacteria.Bacteroidetes.Bacteroidia.Sphingobacteriales.Lentimicrobiaceae.unculturedBacteroidetesbacterium.__	1.958479267			-
Bacteria.Latescibacteria.metagenome.__.__.__	0			-
Archaea.Crenarchaeota.Bathyarchaeia.__.__.__	0			-
Bacteria.Fibrobacteres.Fibrobacteria.Fibrobacterales.unculturedbacterium.__.__	0			-
Bacteria.Acidobacteria.__.__	0			-
Bacteria.Patescibacteria.Microgenomatia.CandidatusCollierbacteria.unculturedAnaerolinealesbacterium	0			-
[truncated: 1,622 more rows]
