# Supplementary material for: Uncovering the Diversity and Activity of Methylotrophic Methanogens in Freshwater Wetland Soils
Source: mSystems. 2019 Dec 3;4(6):e00320-19. doi: 10.1128/mSystems.00320-19 (PMC6890927; doi:10.1128/mSystems.00320-19)
Supplement: DATA SET S3 [file mSystems.00320-19-sd003.txt]

>OWC_mcrA_O2	O3D3_Ga0153915_100016113	
TGGCAGAAAAAGAGAAGCTATTCCTAAAGGCATGCAAGAGGAAGTTCAAGGAAGACCCCA
CTGAAGTCCACACCAGCTACTACACGTTCGGAGGCTGGAGGCAGTCCAAGAGGAAGAGGG
AATGGGTCGAGCAGGCGAACAAGATCGCCAAGAGCAGAGGTATACCGATGATGAATCAGG
ACATCGGTGTCCCTCTCGGTCAGAGAGTGTTGATGCCCTATCAGCTCTCCCACACGGACA
TATTCGTGGAAGCAGATGACCTGCACTTCATCAACAATGCGGCGATGCAGCAATGTTGGG
ACGACATAAGGAGGACGGTAATTGTCGGACTGGACACTGCTCACCAGGTAATCGAGAAGA
GACTTGGTAAGGAGGTCACGCCCGAAACGATCAACCACTACCTCGAGACCGTGAACCACA
CAATGCCAGGTGGTGCGGTGGTGCAGGAGCACATGGCCGAATGCAGTCCTGCTTTGACCG
CGGACTGCTATGTCAAGGTCTTTGGCGGGAACGACGAGATCATTGATGAGATAGACAAGT
GCTATGTCATCGACATTAACAAGGAGTTCCCTGCGAACCAGGCGAAGCAGCTGAAGGAGG
CCGTCGGAAACACCCTATGGCAGGTCGTGCGCTGTCCGACAATGGTCGGTCGCGTCTGCG
ATGGTGCTACGATGTCAAGGTGGAGCGCGATGCAAATCAGCATGGCATTCATCAGCTCCT
ACAAGCTGGCAGCGGGTGAGGCGGCAATCGCGGACTTTGCCTACGCGGCGAAGCACGCAT
CGGTCATCGAAATGGGGACAATGATGCCCGCCAGGAGAGCGCGTGGCCCGAACGAACCGG
GAGGTATCCCATTCGGTTTCCTGGCAGACATGACACAGTCGTTCCGCAAGTATCCTGACG
ACCCGGCCAGAGCGTCCCTTGAATCAGTAGCGCTCGGTGCCGTGATCCTCGACCAGATCT
ATCTCGGATCGTACATGTCAGGCGGTGTCGGCTTCACTCAGTATTCAACGGCCGCGTACA
CTGACAACATACTCGAGGACTACACATACTGGGCGGTCGACAGGATCAAGAGCAAGTATG
GTGGCTTCGTCAAGATGAAGCCCTCGATGGCGAACATCGAGCAGCTTGTGAACGAGGTCA
ACTCATATGCGCTGGAGATGTATGAGAGGTATCCGGCCGCGATGGAAGCTCACTTCGGTG
GCTCCCAGAGAGCGACCGTTGCTGCTGCGGCGAGCGGTATCGCGGTCGCGATGGCGACCG
GAAACGCTGACTGCGGCGTCAACGGATGGTACCTATCGATGATCCAGCACAAGGAGCGCC
TCGGAAGGCTAGGCTTCTACGGATACGACCTGCAGGACCAGTGCGGTGCTTCGAACAGCT
TCGCATACAGAAGCGACGAGGGTCTTCCCTTCGAGCTTAGAGGTCCGAACTACCCGAACT
ACGCGATGAACGTGGGTCACCTGAGCGGATACACTGGAATCGCGAACGCCGCGCATGTCG
CACGTGGCGACGCGTTCGCCTGCAACCCGCTGATCAAGGTGGCCTTTGCGGACAAGAACC
TGCCGTTCGACTTCGCGAACATCACAAGAGAGTTCGGCCGCGGCGGTCTGAGGGAGTTCA
GGCCTGCCGGTGAGAGGACCTTGATCATACCACCGGAGTGA
>OWC_mcrA_O3	O3D4_Ga0153916_1000030331
ATGGCAGAAAAAGAGAAGCTATTCCTAAAGGCATGCAAGAGGAAGTTCAAGGAAGACCCC
ACTGAAGTCCACACCAGCTACTACACGTTCGGAGGCTGGAGGCAGTCCAAGAGGAAGAGG
GAATGGGTCGAGCAGGCGAACAAGATCGCCAAGAGCAGAGGTATACCGATGATGAATCAG
GACATCGGTGTCCCTCTCGGTCAGAGAGTGTTGATGCCCTATCAGCTCTCCCACACGGAC
ATATTCGTGGAAGCAGATGACCTGCACTTCATCAACAATGCGGCGATGCAGCAATGTTGG
GACGACATAAGGAGGACGGTAATTGTCGGACTGGACACTGCTCACCAGGTAATCGAGAAG
AGACTTGGTAAGGAGGTCACGCCCGAAACGATCAACCACTACCTCGAGACCGTGAACCAC
ACAATGCCAGGTGGTGCGGTGGTGCAGGAGCACATGGCCGAATGCAGTCCTGCTTTGACC
GCGGACTGCTATGTCAAGGTCTTTGGCGGGAACGACGAGATCATTGATGAGATAGACAAG
TGCTATGTCATCGACATTAACAAGGAGTTCCCTGCGAACCAGGCGAAGCAGCTGAAGGAG
GCCGTCGGAAACACCCTATGGCAGGTCGTGCGCTGTCCGACAATGGTCGGTCGCGTCTGC
GATGGTGCTACGATGTCAAGGTGGAGCGCGATGCAAATCAGCATGGCATTCATCAGCTCC
TACAAGCTGGCAGCGGGTGAGGCGGCAATCGCGGACTTTGCCTACGCGGCGAAGCACGCA
TCGGTCATCGAAATGGGGACAATGATGCCCGCCAGGAGAGCGCGTGGCCCGAACGAACCG
GGAGGTATCCCATTCGGTTTCCTGGCAGACATGACACAGTCGTTCCGCAAGTATCCTGAC
GACCCGGCCAGAGCGTCCCTTGAATCAGTAGCGCTCGGTGCCGTGATCCTCGACCAGATC
TATCTCGGATCGTACATGTCAGGCGGTGTCGGCTTCACTCAGTATTCAACGGCCGCGTAC
ACTGACAACATACTCGAGGACTACACATACTGGGCGGTCGACAGGATCAAGAGCAAGTAT
GGTGGCTTCGTCAAGATGAAGCCCTCGATGGCGAACATCGAGCAGCTTGTGAACGAGGTC
AACTCATATGCGCTGGAGATGTATGAGAGGTATCCGGCCGCGATGGAAGCTCACTTCGGT
GGCTCCCAGAGAGCGACCGTTGCTGCTGCGGCGAGCGGTATCGCGGTCGCGATGGCGACC
GGAAACGCTGACTGCGGCGTCAACGGATGGTACCTATCGATGATCCAGCACAAGGAGCGC
CTCGGAAGGCTAGGCTTCTACGGATACGACCTACAGGACCAGTGCGGTGCTTCGAACAGC
TTCGCATACAGAAGCGACGAGGGTCTTCCCTTCGAGCTTAGAGGTCCGAACTACCCGAAC
TACGCCATGAACGTGGGTCACCTGAGCGGATACACTGGAATCGCGAACGCCGCGCATGTC
GCACGTGGCGACGCGTTCGCCTGCAACCCGCTGATCAAGGTGGCCTTCGCGGACAAGAAC
CTGCCGTTCGACTTCGCGAACATCACAAGAGAGTTCGGCCGCGGCGGTCTGAGGGAGTTC
AGGCCTGCCGGTGAGAGGACCTTGATCATACCACCGGAGTG
>OWC_mcrA_O4	O3D3_Ga0153915_100543984
TGGCAGAGAAAGAGAAGCTTTTCATGAAGGCGTGCAAGAAGAAGTTCAAGGAAGACCCCG
CAGAAGTCCACACCAACTACTACACGTTCGGAGGCTGGAGGCAGTCCAAGAGGAAGAGGG
AGTGGGTCGAGCAGGCGAACAAGATCGCCAAGGCAAGAGGCATCCCGATGATGAACCAGG
ACATCGGCGTTCCTCTCGGTCAGAGAGTGCTGATGCCCTATCAGCTGTCCCACACGGACA
TATTCGTGGAAGCGGACGACCTGCACTTCATCAACAATGCGGCGATGCAGCAGGCCTGGG
ACGACATAAGAAGGACAGTCATCGTGGGACTCGACACGGCCCACCAGGTCATCGAGAAGA
GGCTGAGCAAGGAGGTCACACCCGAGACGATCAACGCGTACCTCGAGACGGTGAACCACA
CGATGCCGGGCGGCGCAGTCGTGCAAGAGCACATGGCCGAATGCAGCCCTGCCTTGACGG
CGGACTGCTATGTCAAAGTCTTCGGCGGGAACGACGAGATCATCGATGAGATAGACAAGT
CCTATGTCATCGACATCAACAAGGAGTTCCCCGCGAACCAGGCAAAGCAGCTGAAGGAGG
CGATCGGCAACACGCTGTGGCAGTGCGTGCGCTGCCCGACTATGGTCGGCCGCGTCTGCG
ATGGTGCGACGATGTCGAGGTGGAGCGCGATGCAGATCAGCATGGCGTTCATCAGCTCCT
ACAAGTTGGCTGCAGGTGAGGCTGCGATCGCCGACTTTGCGTACGCTGCGAAGCACGCAT
CGGTCATCGAGATGGGAACGATGATGCCCGCCAGGAGGGCCCGTGGCCCGAACGAGCCGG
GAGGTATCCCGTTCGGATTCCTGGCAGACATGACTCAGTCGTTCCGGAAGCATCCAGACG
ACCCTGCGAGGGCGGCGCTAGAAGCAGTCGCGCTTGGAGCGGTCATCCTCGACCAGATCT
ACCTCGGATCGTACATGTCTGGCGGTGTCGGCTTCACGCAGTACTCTACAGCCGCTTACA
CCGACAACATACTCGAGGACTACACCTACTGGGCCGTGGACAAGATAAAGAGCAAGTACG
GCGGCTTCGTCAAGATGAAGCCCTCGATGGCGAACATCGAGCAGCTCGTGAACGAGGTCA
ACTCCTACGCGCTAGAGATGTACGAGAGGTACCCCGCCGCCATGGAAGCGCACTTCGGTG
GCTCCCAGAGAGCGACGGTCGCTGCCGCCGCGAGCGGTATCGCGGTTGCTATGGCAACTG
GTAACGCGGACTGCGGCGTCAACGGATGGTACCTGTCGATGATCCAGCACAAAGAGCGCC
TTGGAAGGCTGGGCTTCTACGGATACGATCTGCAGGACCAGTGCGGTGCCTCGAACAGCT
TCGCATACAGAAGCGACGAGGGTCTGCCCTTCGAGCTGAGAGGTCCGAACTATCCGAACT
ACGCGATGAACGTAGGTCACCTGAGCGGATACACAGGTATCGCCAACGCCGCACATGTCG
CGCGTGGCGACGCGTTCGCATGCAACCCGCTGATCAAGGTTGCCTTCGCGGACAGGAACC
TGCCGTTCGACTTCGCGAACATCACGAGAGAGTTCGGCCGCGGCGGTCTGAGAGAGTTCA
GGCCAGCCGGTGAGAGGACCTTGATAATTCCGCCGGAGTGA
>OWC_mcrA_O5	O3D4_Ga0153916_105093171
TGGGTCGAGCAGGCGAACAAGATCGCCAAGGCAAGAGGCATCCCGATGATGAACCAGGAC
ATCGGCGTTCCTCTCGGTCAGAGAGTGCTGATGCCCTATCAGCTGTCCCACACGGACATA
TTCGTGGAAGCGGACGACCTGCACTTCATCAACAATGCGGCGATGCAGCAGGCCTGGGAC
GACATAAGAAGGACGGTCATCGTAGGACTCGACACGGCCCACCAGGTCATCGAGAAGAGG
CTGAGCAAGGAGGTCACACCCGAGACGATCAACGCGTACCTCGAGACGGTGAACCACACG
ATGCCGGGCGGCGCAGTCGTGCAAGAGCACATGGCCGAATGCAGCCCTGCCTTGACGGCG
GACTGCTATGTCAAAGTCTTCGGCGGGAACGACGAGATCATCGATGAGATAGACAAGTCC
TATGTCATCGACATCAACAAGGAGTTCCCCGCGAACCAGGCAAAGCAGCTGAAGGAGGCG
ATCGGCAACACGCTGTGGCAGTGCGTGCGCTGCCCGACTATGGTCGGCCGCGTCTGCGAT
GGTGCGACGATGTCGAGGTGGAGCGCGATGCAGATCAGCATGGCGTTCATCAGCTCCTAC
AAGTTGGCTGCAGGTGAGGCTGCGATCGCTGACTTTGCGTACGCTGCGAAGCACGCATCG
GTCATCGAGATGGGAACGATGATGCCCGCCAGGAGGGCCCGTGGCCCGAACGAGCCGGGA
GGTATCCCGTTCGGATTCCTGGCAGACATGACTCAGTCGTTCCGGAAGCATCCAGACGAC
CCCGCGAGGGCGGCGCTTGAAGCAGTCGCGCTTGGTGCGGTCATCCTCGACCAGATCTAC
CTAGGATCGTACATGTCTGGCGGTGTCGGCTTCACGCAGTACTCTACAGCCGCTTACACC
GACAACATACTCGAGGACTACACCTACTGGGCCGTGGACAAGATAAAGAGCAAGTACGGC
GGCTTCGTCAAGATGAAGCCCTCGATGGCGAACATCGAGCAGCTCGTGAACGAGGTCAAC
TCCTACGCGCTCGAGATGTACGAGAGGTACCCCGCCGCCATGGAAGCCCACTTCGGTGGC
TCCCAGAGAGCGACGGTCGCTGCCGCCGCGAGCGGTATCGCGGTTGCTATGGCAACTGGT
AACGCGGACTGCGGCGTCAACGGATGGTACCTGTCGATGATCCAGCATAAGGAGCGCCTC
GGAAGGCTGGGCTTCTACGGATACGATCTGCAGGACCAGTGCGGTGCCTC
>OWC_mcrA_O1	O3D3_Ga0153915_106666311
GCGAACAAGATCGCCAAGGCCCGTGGAATCCCCATGATGAACCAGGATGTCGGTGTCGCG
CTCGGCCAGAGGGTCTTGATGCCCTACCAGCTGTCCCACACTGACATATATGGCGAGGCC
GATGACCTACACTGGGTCAACAACGCTGCTATGCAGCAGTGCTGGGATGACATACGCAGG
ACCGTTATCGTCGGTCTGGATGTCGCCCACAACGTTATCGAGAAGAGGCTGTCAAAGGAA
GTTACCCCTGAGACCATCAACCGCTACCTAGAGGCAGTTAACCACACTATGCCTGGCGGA
GCAGTTGTCCAGGAGCACATGGCCGAGCTATGCCCGGAGTGCGTGAAGGACTCTTACGTA
AAGGTGTTCTCTGGTGACGATGAGCTTATCGACGAGATCGACAAGTGCTTCGTCATCGAC
ATCAACAAGGAGTTCCCCGCAGACCAGGCCAAGCAGCTGAAGGCCGCTGTCGGCAAGAAG
CTGTGGCAGGTCGTACGTGTCCCGTCCATCGTTGGACGTGTGTGCGATGGTGGTACCATA
TCCAGGCACTCTGCGATGCAGATATCCATGGCCTTCATCACCGCCTACAGGCTAGCAGCC
GGTGAGGCAGCAATCGCTGACTTCGCCTTCGCCGCCAAGCACGCCGCAGTGGTGGAAATG
GGTACCATGATGCCCGCAAGGAGGGCCAGGAGCCCCAACGAGCCCGGTGGAATCCCGTTC
GGTGTAATGGCCGACATGGTGCAGAGCACCAGGACCAAGCCGGACGACCCCGCGCGCGCA
TCCCTGGAAGCTGTTGCCCTGGGTGCAGTGGTGTTCGACCAGATCTACCTCGGATCATAC
ATGTCCGGCGGGGTCGGGTTCACTCAGTACGCCACCGCAGCCTATACCGACAACATCCTG
GAGGATTACACCTACTGGGCAGTCGATCACATAAAGAGCAAGTACGGCGGGTTCTGCAAG
AGCAAGCCCAGCTCCGACCTGATCGAGAAGCTCGGTTCCGAGATCAACTCCTACGCCCTG
GAGATGTATGAGCGCTACCCGGCCGCCATGGAAGCCCACTTCGGTGGGTCCCAGAGGGCC
ACTGTCGCCGCCGCAGCTACCGGTATCGGTATCGCGATGGCAACTGGTAACCCCAACGCT
GGTGTCAACGGATGGTCTCTGTCCATGTACCCGCACAGGGAGAGGCTCGGAAGGCTCGG
>OWC_mcrA_O6	O3D3_Ga0153915_101412004
TGAAGGTGTTCTCCGGGAACGATGAGCTGATGGACGAGATCGACAAGCAGTTCAGGATCG
ACATCAGCAAGGAGTTCCCGCCGGACCAGGCCAAGCAGCTGAAGGAGGCCATCGGCAACG
CGCTGTGGCAGAAGATCGCGTGCCCGACAATGGTCGGACGCGTCTGCGACGGAGCGACGA
TGAGCAGGTGGAGCGCAATGCAGATCTCGATGGCGTTCATCACCTCCTACAGGCTGTCAG
CCGGAGAGGCGGCAATCGCGGACTTCGCGTTCGCGGCCAAGCACGCCTCGGTCCTAGAGA
TGGGCACGATGATGCCCGCACGCCGCGCCCGCGGTCCGAACGAGCCAGGTGGAATTCCGT
TCGGATTCCTCGCGGACATGGTACAGTCGCAGCGCGTCTACCCGGATGACCCAGCGAGGG
CATCCCTGGAGACCGTGGCGCTAGGTGCGGTCATCTACGACCAGATCTACCTCGGCTCCT
ACATGAGCGGCGGAGTGGGCTTCACCCAGTACGCAACCGCGGCCTACACCGACAACATCC
TCGAGGACTACACCTACTGGGCCGTCGACCTACTCAAGGACAAGTACGGCGGACTCTGCA
AGATGAAGCCCTCGATGGACAACATCGAGAAGCTAGGCACGGAGGTCAACTCCTATGCGC
TGGAGATGTACGAGAGGTACCCGGCCGCGATGGAAGCCCACTTCGGTGGGTCCCAGCGCG
CCACTGTAGCCGCTGCCGCCACCGGCATCGCATGCGCGATGGCCACTGGAAATGCGGACT
GCGGTATCAACGGCTGGTACCTGTCCATGCTGCAGCACAAGGAGAGGCTCGGTCGCCTGG
GCTTCTACGGATACGACCTGCAGGATCAGTGCGGTTCCTCGAACTCGTTCGCATACAGGA
GCGACGAGGGACTGCCCTTCGAACTGCGCGGACCGAACTACCCGAACTACGCG
>OWC_mcrA_M2	M3C4D3v2_Ga0113563_111231831
CCCGCCCTGACCGCTGACTGCTATGTCAAGGTCTTCTCCGGAGACGATGAGTTGATGGAC
GAGATCGACAAGCAGTTCCGGATCGACATAAACAAGGAGTTCCCAGCTGAGCAGGCGAAG
CAGTTGAAGGAAGCCGTGGGGAAGTCCCTATGGCAGAAGGTCGCTTGTCCGACCATAGTC
GGCCGCGTTTGCGACGGAGGCACCATGTCGAGGTGGAGCGCCATGCAGATATCGATGGCA
TTCATCACCTCATACCGGCTCGCAGCCGGTGAGGCGGCAATCGCCGACTTCGCATATGCA
GCAAAGCACGCGTCCGTGGTCGAAATGGGTACGATGATGCCCGCTCGCCGCGCCCGTGGT
CCGAACGAGCCTGGTGGAATTCCGTTCGGTTACCTGGCCGATATGGTCCAGTCCTTGAGG
AAGTTCCCGAACGACCCGGCCAGGGCAGCTTTGGAGACCGTGGCGCTAGGTGCGGTCATA
TTCGACCAGATCTACCTGGGCTCCTATATGTCAGGCGGTGTTGGCTTCACGCAGTACTCA
ACGGCCGCATACACCGACAACATCCTGGAGGACTATACCTACTGGGCTGTCGACCTGATC
AAGGAGAAGTACGGCGGGCTCTGCAAGATGAAGCCGACCCTCGAGAACGTCGAGAAGCTC
GGAACCGAGGTCAACTCCTATGCGTTGGAGATGTACGAGAGGTACCCGGCCGCGATGGAA
GCCCACTTCGGTGGGTCCCAGCGCGCCACCGTAGCCGCTGCCGCCACTGGTATCGCATGC
GCGATGGCCACTGGAAACGCGGACTGCGGCATAAATGGCTGGTATCTGTCGATGCTGCAG
CACAAGGAGAGGCTCGGTCGCCTCGGCTTCTACGGATACGACTTGCAGGACCAGTGCGGT
TCCAGCAA
>OWC_mcrA_M3	Mud_0915_scaffold_29974_3
ATGGCCAAGGAGAAAGAGAAGCTGTTCATGAAAGCAATGAAGAAGAAGTTCAAGGAGGAC
CCCACGGAGGTCAACACCAACTACTACTCCTTTGGCGGCTGGAAGCAGTCGAAGAGGAAG
AGGGAGTGGGTGGAGCAGGCGAACAAGATCGCCAAGGCCCGTGGCATCGTCATGATGAAC
CAGGACATTGGTGTTCCCCTTGGACAGCGTGTCCTCATGCCCTACCAGCTGTCCCACACG
GACATCTACGGTGAGGCGGACGACCTGCACTTCGTTAACAACGCCGCCATGCAGCAGGCA
TGGGATGACATCAGGAGGACCGTCGTGTCCGGCCTCGACACCGCTCACACTGTGATCGAG
AAGAGGCTAGGCAAGGAGGTCACCCCTGAGACGATCAACCGCTACCTCGAGGCAGTGAAC
CACACTATGCCTGGTGGCGCAGTCGTGCAGGAGCACATGGCCGAGTGCAGCCCCGCCCTA
ACCGCGGACTGCTACGTGAAGGTGTTCTCCGGGAACGACGAGCTGATGGACGAGATCGAC
AAGCAGTTCAGGATCGACATCAACAAGGAGTTCCCCGCTGAGCAGGCCAAGCAGCTGAAG
GAGGCCATTGGCAACGCTCTCTGGCAGAAGATCGCGTGCCCGACTATCGTCGGCCGCGTC
TGCGATGGTGGTACGATGTCCAGGTGGTCTGCGATGCAGATCTCCATGGCGTTCATCACC
TCCTACCGCCTGGCTGCCGGTGAGGCCGCGATCGCGGACTTCGCCTTCGCCGCCAAGCAC
GCGTCCGTGCTGGAGATGGGTACCATGATGCCCGCTCGCCGCGCGCGCGGTCCGAACGAG
CCCGGTGGAATTCCCTTCGGGTTCCTGGCGGACATGGTGCAGTCGTTGAGGAAGTTCCCC
GACGACCCGGCCCGTGCCTCGCTCGAGACCGTCGCCCTGGGCGCCGTGATCTTCGACCAG
ATCTACCTCGGCTCCTACATGTCTGGCGGCGTCGGCTTCACGCAGTATTCGACTGCGGCA
TACACCGACAACATCCTTGAGGACTACACCTACTGGGCTGTGGACCTGATCAAGGACAAG
TACGGTGGACTGTGCAAGCTGAAACCCAGCCTCGAGAACGTGGAGAAGCTCGGAACCGAC
GTCAACTCCTATGCCTTGGAGATGTACGAGCGCTACCCGGCCGCGATGGAAGCCCACTTC
GGTGGGTCCCAACGCGCTACCGTAGCCGCCGCCGCCACTGGTATCGCCTGCGCGATGGCC
ACTGGTAACGCCGACTGTGGTATCAACGGCTGGTACCTCTCGATGCTCCAGCACAAGGAG
AGGCTCGGCCGCCTCGGCTTCTACGGCTACGACTTGCAGGACCAGTGCGGTTCCGCCAAC
TCGTTGGCCTACAGAAGCGACGAGGGCCTGCCCCACGAGCTCCGTGGCCCCAACTACCCG
AACTACGCGATGAACGTCGGTCACCTGTCCGGATACGGCGGTATTGCCGCTGCGTCCCAC
GCGGCCCGCGGCGATGCGTTCGCCTGCAACCCGCTCATCAAGGTGGCCTTCGCGGACAAG
AACCTACCGTTCGACTTCGCGAACATCACCAAGGAGTTCGGTCGTGGCGCCATCCGCGAG
TTCATGCCTGCCGGCGAGAGAACCATCATCATCCCACCCGCATAA
>OWC_mcrA_M4	M3C4D3v1_Ga0102851_114814851
TGGCCGAGTGCAGCCCCGCCCTAACCGCGGACTGCTACGTGAAGGTGTTCTCCGGGAACG
ACGAGCTGATGGACGAGATCGACAAGCAGTTCAGGATCGACATCAACAAGGAGTTCCCCG
CTGAGCAGGCCAAGCAGCTGAAGGAGGCCATTGGCAACGCTCTCTGGCAGAAGATCGCGT
GCCCGACTATCGTCGGCCGCGTCTGCGATGGTGGTACGATGTCCAGGTGGTCTGCGATGC
AGATCTCCATGGCGTTCATCACCTCCTACCGCCTGGCTGCAGGTGAGGCCGCGATAGCGG
ACTTCGCCTTCGCCGCCAAGCACGCGTCCGTGCTGGAGATGGGTACCATGATGCCCGCTC
GCCGCGCCCGCGGTCCGAACGAGCCCGGTGGAATACCCTTCGGGTTCCTGGCGGACATGG
TGCAGTCGTTGAGGAAGTTCCCCGACGACCCGGCCCGTGCCTCGCTAGAAACCGTCGCCC
TGGGCGCCGTGGTCCTCGACCAGATCTACCTCGGCTCCTACATGTCCGGCGGAGTCGGCT
TCACGCAGTACTCTACTGCGGCATACACCGACAACATCCTTGAGGACTACACCTACTGGG
CAGTGGACCTGATCAAGGACAAGTATGGTGGCCTATGCAAGCTGAAGCCCACCCTCGAGA
ACGTGGAGAAGCTCGGAACTGAGGTCAACGCCTATGCGTTGGAGATGTACGAGCGCTACC
CGGCCGCGATGGAAGCCCACTTCGGTGGGTCC
>OWC_mcrA_M5	M3C4D4_Ga0079037_1001479712
GCTAAGGAAAAAGAGAAGCTTTTCATGAAGGCAATGAAGAAGAAGTTCAAGGAGGACCCC
ACGGAGGTCAACACCAACTACTACTCCTTCGGCGGCTGGAAGCAGTCGAAGAGGAAGAGG
GAGTGGGTGGAACAGGCGAACAAGATCGCCAAGGACCGTGGCATCGTCATGATGAACCAG
GACATTGGTGTTCCCCTTGGACAGCGTGTCCTCATGCCCTACCAGCTGTCCCACACGGAC
ATCTACGGTGAGGCGGACGACCTGCACTTCGTTAACAACGCCGCCATGCAGCAGGCATGG
GACGACATCAGGAGGACCGTCGTGTCCGGCCTCGACACCGCTCACACTGTGATCGAGAAG
AGGCTAGGCAAGGAGGTCACCCCTGAGACGATCAACCGCTACCTCGAGGCAGTGAACCAC
ACTATGCCTGGTGGCGCAGTCGTGCAGGAGCACATGGCCGAGTGCAGCCCCGCCCTAACC
GCGGACTGCTACGTGAAGGTGTTCTCCGGGAACGACGAGCTGATGGACGAGATCGACAAG
CAGTTCAGGATCGACATCAACAAGGAGTTCCCCGCTGAGCAGGCCAAGCAGCTGAAGGAG
GCCATTGGCAACGCTCTCTGGCAGAAGATCGCGTGCCCGACCATCGTCGGCCGCGTCTGC
GATGGTGGTACGATGTCCAGGTGGTCTGCGATGCAGATCTCCATGGCGTTCATCACCTCC
TACCGCCTGGCTGCCGGTGAGGCCGCGATCGCGGACTTCGCCTTCGCCGCCAAGCACGCG
TCCGTGCTGGAGATGGGTACCATGATGCCCGCTCGCCGCGCCCGCGGTCCGAACGAGCCC
GGTGGAATACCCTTCGGGTTCCTGGCGGACATGGTGCAGTCGTTGAGGAAGTTCCCCGAC
GACCCGGCCCGTGCCTCGCTCGAGACCGTCGCCTTGGGTGCCGTGATCTTCGACCAGATC
TACCTCGGCTCCTACATGTCCGGCGGAGTCGGCTTCACGCAGTACTCTACTGCGGCATAC
ACCGACAACATCCTTGAGGACTACACCTACTGGGCAGTGGACCTGATCAAGGACAAGTAT
GGTGGCCTATGCAAGCTGAAGCCCACACTCGAGAACGTGGAGAAGCTCGGAACTGAGGTC
AACGCCTATGCGTTGGAGATGTACGAGCGCTACCCGGCCGCGATGGAAGCCCACTTCGGT
GGGTCCCAACGCGCTACCGTAGCCGCCGCCGCCACTGGTATCGCCTGCGCGATGGCCACT
GGTAACGCCGACTGTGGTATCAACGGCTGGTACCTCTCGATGCTCCAGCACAAGGAGAGG
CTCGGCCGCCTCGGCTTCTATGGATACGACTTGCAGGACCAGTGCGGTTCCTCCAACTCG
TTGGCCTACAGAAGCGACGAGGGCCTGCCCCACGAGCTCCGTGGCCCGAACTACCCGAAC
TACGCGATGAACGTCGGTCACCTGTCCGGATACGGCGGTATTGCCGCTGCGTCCCACGCG
GCCCGCGGCGATGCGTTCGCCTGCAACCCGCTCATCAAGGTGGCCTTCGCGGACAAGAAC
CTACCGTTCGACTTCGCGAACATCACCAAGGAGTTCGGTCGTGGCGCCATCCGCGAGTTC
ATGCCTGCCGGTGAGAGAACCATCATCATCCCACCCGCATA
>OWC_mcrA_P4	Plant_0915_scaffold_52907_2
ATGGCCAAGGAGAAAGAGAAGCTGTTCATGAAAGCAATGAAGAAGAAGTTCAAGGAGGAC
CCCACGGAGGTCAACACCAACTACTACTCCTTTGGCGGCTGGAAGCAGTCGAAGAGGAAG
AGGGAGTGGGTGGAGCAGGCGAACAAGATCGCCAAGGCCCGTGGCATCGTCATGATGAAC
CAGGACATTGGTGTTCCCCTTGGACAGCGTGTCCTCATGCCCTACCAGCTGTCCCACACG
GACATCTACGCTGAGGCGGACGACCTACATTTCGTCAACAACGCCGCTATGCAGCAGGCA
TGGGACGACATCAGGAGGACCGTCGTGTCCGGCCTCGACACCGCTCACACTGTGATCGAG
AAGAGGCTAGCCAAGGAGGTCACCCCTGAGACAATCAACCGCTACCTAGAGGCAGTGAAC
CACACTATGCCTGGTGGCGCAGTCGTGCAGGAGCACATGGCCGAGTGCAGCCCCGCCCTA
ACCGCGGACTGCTACGTGAAGGTGTTCTCCGGGAACGACGAGCTGATGGACGAGATCGAC
AAGCAGTTCAGGATCGACATCAACAAGGAGTTCCCCGCTGAGCAGGCCAAGCAGCTGAAG
GAGGCCATTGGCAACGCTCTCTGGCAGAAGATCGCGTGCCCGACCATCGTCGGCCGCGTC
TGCGATGGTGGTACGATGTCCAGGTGGTCTGCGATGCAGATCTCCATGGCGTTCATCACC
TCCTACCGCCTGGCTGCAGGTGAGGCCGCGATCGCGGACTTCGCCTTCGCCGCCAAGCAC
GCGTCCGTGCTGGAGATGGGTACCATGATGCCCGCTCGCCGCGCCCGCGGTCCGAACGAG
CCCGGTGGAATACCCTTCGGGTTCCTGGCGGACATGGTGCAGTCGTTGAGGAAGTTCCCC
GACGACCCGGCCCGTGCCTCGCTCGAGACCGTCGCCTTGGGTGCCGTGATCTTCGACCAG
ATCTACCTCGGCTCCTACATGTCCGGCGGAGTCGGCTTCACGCAGTACTCTACTGCGGCA
TACACCGACAACATCCTTGAGGACTACACCTACTGGGCAGTGGACCTGATCAAGGACAAG
TATGGTGGCCTATGCAAGCTGAAGCCCACACTCGAGAACGTGGAGAAGCTCGGAACTGAG
GTCAACGCCTATGCGTTGGAGATGTACGAGCGCTACCCGGCCGCGATGGAAGCCCACTTC
GGTGGGTCCCAACGCGCTACCGTAGCCGCCGCCGCCACTGGTATCGCTTGCGCGATGGCC
ACTGGTAACGCCGACTGTGGTATCAACGGCTGGTACCTCTCGATGCTCCAGCACAAGGAG
AGGCTCGGCCGCCTCGGCTTCTATGGATACGACTTGCAGGACCAGTGCGGTTCCTCC
>OWC_mcrA_M6	M3C4D3v2_Ga0113563_111239391
AGCTGTCCCACACGGACATCTACGCTGAGGCGGACGACCTACATTTCGTCAACAACGCCG
CTATGCAGCAGGCATGGGACGACATCAGGAGGACCGTCGTGTCCGGCCTCGACACCGCTC
ACACTGTGATCGAGAAGAGGCTAGGCAAGGAGGTCACCCCTGAGACGATCAACCGCTACC
TCGAGGCAGTGAACCACACTATGCCTGGTGGCGCAGTCGTGCAGGAGCACATGGCCGAGT
GCAGCCCCGCCCTAACCGCGGACTGCTACGTGAAGGTGTTCTCCGGGAACGACGAGCTGA
TGGACGAGATCGACAAGCAGTTCAGGATCGACATCAACAAGGAGTTCCCCGCTGAGCAGG
CCAAGCAGCTGAAGGAGGCCATTGGCAACGCTCTCTGGCAGAAGATCGCGTGCCCGACCA
TCGTCGGCCGCGTCTGCGATGGTGGTACGATGTCCAGGTGGTCTGCGATGCAGATCTCCA
TGGCGTTCATCACCTCCTACCGCCTGGCTGCCGGTGAGGCCGCGATCGCGGACTTCGCCT
TCGCCGCCAAGCACGCGTCCGTGCTGGAGATGGGTACCATGATGCCCGCTCGCCGCGCCC
GCGGTCCGAACGAGCCCGGTGGAATACCCTTCGGGTTCCTGGCGGACATGGTGCAGTCGT
TGAGGAAGTTCCCCGACGACCCGGCCCGTGCCTCGCTCGAGACCGTCGCCTTGGGTGCCG
TGATCTTCGACCAGATCTACCTCGGCTCCTACATGTCCGGCGGAGTCGGCTTCACGCAGT
ACTCTACTGCGGCATACACCGACAACATCCTTGAGGACTACACCTACTGGGCAGTGGACC
TGATCAAGGACAAGTATGGT
>OWC_mcrA_P3	Plant_0915_scaffold_536917_1
GTCAACAACGCCGCTATGCAGCAGGCTTGGGACGACATAAGGAGGACCGTAGTCAGCGGT
CTGGACACTGCCCACGCAGTCATTGAGAAGAGGCTCGGCAAGGAAGTCACGCCCGAGTCC
ATCAACCACTATCTGGAGACCGTCAACCACGCTATGCCTGGTGGCGCCGTCGTGCAGGAG
CACATGGCTGAGTGCAGCCCCGCCCTGACCGCCGACTGCTACGTCAAGGTGTTCTCCGGT
GACGACGAGCTTATCGACGAGATCGACAAGCCCTACGTCATCAACATCAACAAGGAGTTC
CCCGCGGACCAGGCCAAGCAGCTGAAGGAGGCCATCGGTAAGAGCCTCTGGCAGGCCATA
CGCTGCCCGACCATCGTCGGACGCGTTTGCGACGGTGGTACGATGTCCAGGTGGTCTGCG
ATGCAGATCTCGATGTCCTTCATCAGCAGCTACAAGTTGGCTGCCGGTGAGGCCGCCATC
GCCGACTTCGCCTTCGCCGCCAAGCACGCCTCGGTGCTAGAGATGGGTACCATGATGCCC
GCTCGCCGCGCCCGTGGCCCCAACGAGCCCGGTGGAATTCCATTCGGGTTCCTGGCTGAC
ATGGTGCAGTCCCAGCGCAAGTACCCCGACGACCCAGTCCGCGCCTCCCTTGAGACCGTG
GCCTTGGGCGCCGTGATCTTCGACCAGATCTACCTCGGAAGCTACATGTCCGGTGGTGTC
GGGTTCACGCAGTACGCCACTGCCGCCTATACCGACAACATC
>OWC_mcrA_M1	Mud_Nov_scaffold_5535_4
ATGGCAGGAAAAGAGAAGGACAAGCTGTTCCTCGCAGCGATGAAGAAGAAGTTCAAGGAG
GCCCCTACCGAGGTCAACACCAACTACTACACCTTCGGTGGATGGAAGCAGTCCAAGAGG
AAGCGCGAGTGGGTCGAGCAGGCCAACAAGATCGCAAAGCAGCGCGGCATCCCCATGATG
AACCAGGACATCGGTGTCCCGCTCGGACAGCGTGTGCTCATGCCCTACCAGCTGAGCCAC
ACCGACATATATGTCGAGGCGGACGACCTCCACTTCGTCAACAACGCCGCTATGCAGCAG
GCTTGGGACGACATAAGGAGGACCGTAGTCAGCGGTCTGGACACTGCCCACGCAGTCATT
GAGAAGAGGCTCGGCAAGGAAGTCACGCCCGAGACCATCAACCACTATCTGGAGACCGTC
AACCACGCTATGCCTGGTGGCGCCGTCGTGCAGGAGCACATGGCTGAGTGCAGCCCCGCC
CTGACCGCCGACTGCTACGTCAAGGTGTTCTCCGGTGACGACGAGCTCATCGACGAGATC
GACAAGCCCTACGTCATCAACATCAACAAGGAGTTCCCCGCGGACCAGGCCAAGCAGCTG
AAGGAGGCCATCGGTAAGAGCCTCTGGCAGGCCATACGCTGCCCGACCATCGTCGGACGC
GTTTGCGACGGTGGTACGATGTCCAGGTGGTCTGCGATGCAGATCTCGATGTCCTTCATC
AGCAGCTACAAGTTGGCTGCCGGTGAGGCCGCCATCGCCGACTTCGCCTTCGCCGCCAAG
CACGCCTCGGTGCTAGAGATGGGTACCATGATGCCCGCTCGCCGCGCCCGTGGCCCCAAC
GAGCCCGGTGGAATTCCATTCGGGTTCCTGGCTGACATGGTGCAGTCCCAGCGCAAGTAC
CCCGACGACCCAGTCCGCGCCTCGCTTGAGACCGTGGCCTTGGGCGCCGTGATCTTCGAC
CAGATCTACCTCGGAAGCTACATGTCCGGTGGTGTCGGGTTCACGCAGTACGCCACTGCC
GCCTATACCGACAACATCCTCGAGGACTACTGCTACTGGGCCGCTGACCTGGTGAAGAGC
AAGTACGGTGGCTTCTGCAAGTCCAAGCCGACCATGGAGCTCATCGAGAAGCTGGGCACG
GAGATCAACTCCTATGCCCTGGAGATGTACGAGAAGTACCCGGCCGCGATGGAGGCCCAC
TTCGGTGGTTCCCAGCGTGCGACCGTGGCCGCAGCCGCCACCGGTATCGGTGTCGCCATG
GCCACCGCCAACGCCAACGCCGGTGTCAACGCCTGGTACCTTTCCATGCTGCAGCACCGT
GAGCGCATGGGCCGCCTAGGCTTCTACGGCTATGACCTGCAGGACATGTGCGGAGCGTCC
AACTCGCTCTCGTACCGGTCCGATGAGGGTCTGCCGCACGAGCTGCGTGGACCGAACTAC
CCGAACTACGCGATGAACGTGGGTCACCTATCCGGATACGCTGGTATCGCCTGCGCCCCG
CACGCCGCTCGCGGCGATGCGTTCGTATGCAACCCGCTGATCAAGGTGGCCTTCGCGGAC
AAGAACCTACCGTTCGACTTCGCGAACATCACCAAGGAGTTCGGCCGTGGCGGTCTGCGC
GAGTTCATGCCAGCCGGTGAGAGGACAGTAATCATCCCCGCGAAGTGA
>OWC_mcrA_P1	Plant_0915_scaffold_913072_1
CCAAGCCGACCATGGAGCTCGTGGAGAAGCTGGGCACGGAGATCAACTCCTATGCCCTGG
AGATGTACGAGAAGTACCCGGCCGCGATGGAGGCCCACTTCGGTGGTTCCCAGCGTGCGA
CCGTGGCCGCAGCCGCCACCGGTATCGGTGTCGCCATGGCCACCGCCAACGCCAACGCCG
GTGTCAACGCCTGGTACCTTTCCATGCTGCAGCACCGTGAGCGCATGGGCCGCCTAGGCT
TCTACGGCTATGACCTGCAGGACATGTGCGGAGCGTCCAACTCGCTCTCGTACCGGTCCG
ACGAGGGTCTGCCGCACGAGCTGCGTGGACCGAACTACCCGAACTACGCGATGAACGTGG
GTCACCTATCCGGATACGCTGGTATCGCCTGCGCCCCGCACGCCGCTCGCGGCGATGCGT
TCGTATGCAACCCGCTGATCAAGGTGGCCTTCGCGGACAAGAACCTACCGTTCGACTTCG
CGAACATCACCAAGGAGTTCGGCCGTGGCGGTCTGCGCGAGTTCATGCCAGCCGGTGAGA
GGACAGTAATCATCCCC
>OWC_mcrA_P2	Plant_Nov_scaffold_27626_2
GCCATCGGTAAGAGCCTCTGGCAGGCCATACGCTGCCCGACCATCGTCGGACGCGTTTGC
GACGGTGGTACGATGTCCAGGTGGTCTGCGATGCAGATCTCGATGTCCTTCATCAGCAGC
TACAAGTTGGCTGCCGGTGAGGCCGCCATCGCCGACTTCGCCTTCGCCGCCAAGCACGCC
TCGGTGCTAGAGATGGGTACCATGATGCCCGCTCGCCGCGCCCGTGGCCCCAACGAGCCC
GGTGGAATTCCATTCGGGTTCCTGGCTGACATGGTGCAGTCCCAGCGCAAGTACCCCGAC
GACCCAGTCCGCGCCTCCCTTGAGACCGTGGCCTTGGGCGCCGTGATCTTCGACCAGATC
TACCTCGGAAGCTACATGTCCGGTGGTGTCGGGTTCACGCAGTACGCCACTGCCGCCTAC
ACTGACAACATCCTTGAGGACTATGTCTACTGGGCTGCGGACCTGGTGAAGAGCAAGTAC
GGTGGCTTCTGCAAGTCCAAGCCGACCATGGAGCTCATCGAGAAGCTGGGCACGGAGATC
AACTCCTATGCCCTGGAGATGTACGAGAAGTACCCGGCCGCGATGGAGGCCCACTTCGGT
GGTTCCCAGCGTGCGACCGTGGCCGCAGCCGCCACCGGTATCGGTGTCGCCATGGCCACC
GCCAACGCCAACGCCGGTGTCAACGCCTGGTACCTTTCCATGCTGCAGCACCGTGAGCGC
ATGGGCCGCCTAGGCTTCTACGGCTATGACCTGCAGGACATGTGCGGAGCGTCCAACTCG
CTCTCGTACCGGTCCGACGAGGGTCTGCCGCACGAGCTGCGTGGACCGAACTACCCGAAC
TACGCGATGAACGTGGGTCACCTATCCGGATACGCTGGTATCGCCTGCGCCCCGCACGCC
GCTCGCGGCGATGCGTTCGTATGCAACCCGCTGATCAAGGTGGCCTTCGCGGACAAGAAC
CTACCGTTCGACTTCGCGAACATCACCAAGGAGTTCGGCCGTGGCGGTCTGCGCGAGTTC
ATGCCAGCCGGTGAGAGGACAGTAATCATCCCCGCGAAGTGA
>Mx_mtaB_1 Aug_Plant_Surface_scaffold_61482_1
ATGGCTATAAAGAGATTCACCAAAATGGAGTACAAGAGCGCGGACGACATGGTCTTCGGT
GAGGCCAAGTACCCGCTCACATATGGATTGGGACAGAAAGTTGGTGCCGGCACAGTCGTG
CCCGAGATCAACTTCGCTCCAAGGCCCGGCGCTGAGAAGAACCCAGCAAGCCTGACCAGG
GAGTATGTGGACTACATAACCAAGGATATCTTGGACCGCGCGGTTACCCTAGGTTTCCCA
GCGGTTCAGCTCGAGAACGAGTGGATATTCCAGATGGTCAACGATGTGGAGAAGTTCGCC
AAGCCGGTCGTTGCCGGGCAGAAGGAGCTCATGCAGAAGTACCACGATGAGTACGGCATT
GCTCTGTCTATCCGCCACACCTGCGCCGACCCGAGGCTCGCCGAAATCGGTATGCGCCCC
GGAATGGACAAGGTGCACGACTACCCAGAGAAGACCATTGAGTCCTTCGAGGTCGCCGCC
AAGAACGGTGCCGATGTGCTGTCCATCGAGACGATGGGTGGCAAGGAGGTCGCTGACTAC
GCCATATTGCACCAGGACATCAAGGGATGGCTGTTCGCCATCGGTTACCTGGGCGCGATC
GACATGGAGTGGATCTGGCCCCAGATCGTCGACATCGCCAAGAAGAACAAGGTCATCGCT
GGCGGAGACACGAACTGCGCCGGTGCCAACACCTCGATGTTCATGGCCGGCGGATACTTG
GACAGGGATATCCCCAGGACCTTCGCTGCCACCACCCGCTGCATCGCTTCCGCAAGGACG
TTGATTGCATACGAGTGCGGCGCCACTGGACCTGACAAGGACTGCGGATATGAGGGCCCG
ATATTGAAGGCCATATCCGGTAAGCCGTCTGCCCAGGAGGGTAAGGGTGCCCAGGACGCT
CACGCGGACCTGATGGGTAACCTTATCGCCCAGGTGTGCGACCTGTGGTCCAACGAGTCC
GTCGAGTACCACCCCGAGTTCGGTGGGTCATCCGTGGCCTGCTGGCTAGGTGTGATCGGC
TACGAGGCTGCGTTGATGAACACGGCCAAGCAGCTGAAGCAGGACAAGATCCTCAGGGAC
ATGTACGCCACCTGTGACTCTTTCAGGAGCCCCGAG
>Mx_mtaB_3 Ga0102851_10548487_1
GTTGCTGGCCAGAAGGCGATCATGGAGAAGTACCATGACGAATATGGCATCGCCCTATCC
ATCAGGCACACCATCGCTGACCCAAGGCTTTGTGAGAGGGGCTTGCTGCCAGGCATGGAC
AAGACCCACAACTATCCCGAGAAGGTCATCGAGGCCGCTGAGATCGCCGCCGAGAACGGC
GCCGATGTGATCTCGATCGAGTCCATGGGCGGCAAGGAGGTCGCCGACTGGGCTATCATG
AACGGCGACATCAAGGCCTGGCTGTTCGGTATCGGATACCTGGGCTCGCTGGACATGGAG
TGGCTATGGCCTCAGCTGGTCGACATCTGCAAGAAGAACAAGATCATCGCGGGTGGCGAC
ACCAACTGCGCCGGCGCGAACACCTCCATGTTCATGGCGGGCGGCTATCTGGACAAGGAT
GTGGCCAGGACCTTCGCGGCCGTGACCAGGTGCATCGCATCTGCCAGGACCTTGATCGCC
TATGAGGCTGGCGCGACCGGCCCCGACAAGGACTGCGGCTATGAGGGACCGATCCTGAAG
GCCATCTCTGGTAAGCCCAGCGCTCAGGAAGGCAAGGGAGCCCAATGCGCCCACGCTGAC
CTGATGGGCAACCTTATGGCGCACACCTGCGACCTGTGGTCCAACGAGTCCGTCGAGTAC
CACCCCGAGTTCGGTGGCTCCTCGGTGGCATGCTGGCTGGGGGTCATCGGCTACGAGGTG
GCGTTGATGAACACCGCCAAGCAGGCCAAGCAGGACAAGATGCTCAGGGACCTCTACATG
GCGGCTGATATGTTCAAGAGCCCCGAGGGATTCTGCATCGCCATCCCCCAGGCCTACGAG
ATCGGCAAGGCCATCGTGGCAGAGGGCAACGACATCTACCTGAGGTCCAAGGCGGCGGGA
ATGAAGGCAATCGAACTGATCCAGAAGTCTGCGGACAGCAAGGGAGGTCTCCGGCTGAAC
AAGCAGGAGAAGGACATGCTGGCCAAGATGACCACGGACCTAAAGTCTTTGCCCGACAGC
CAAGAGAAGTTCAAGGACTGGGCCCTGAAGACCTACAAGAAAATCCCAATGTTCAACCCG
AAGAACTACGGGCTGTAG
>Mx_mtaB_4 Ga0079037_100268139_2
GACGAATATGGCATCGCTCTCTCGATTAGGCACACCATCGCTGACCCGAGGCTGTGCGAG
AAGGGCTTGCTACCTGGCATGGATAAGACCCATGGCTACCCAGAGAGGGTCATCGAGGCA
GCGGAGGTCGCCTGCGAGAATGGCGCCGATGTGCTTTCGATCGAATCGATGGGCGGCAAG
GAGGTCGCGGACTACGCCATCATGAACGGCGACATAAAGGCCTGGCTGTTCGGTATCGGA
TACCTGGGCTCGCTGGACATGGAGTGGCTATGGCCCCAGCTGGTCGACATCTGCAAGAAG
AACAAGGTCATCGCGGGCGGCGACACCAACTGCGCCGGTGCGAACACCTCCATGTTCATG
GCGGGGGGTTACCTCGACAAGGATGTGGCTTGGACATTCGCAGCGGTCACGAGGTGCATC
GCCTCGGCAAGGACCCTGATTGCATATGAGGCAGGCGCGACCGGACCTGACAAGGACTGT
GGCTATGAGGGACCAATCCTGAAGGCCATCTCCGGAAAGCCGAGCGCTCAGGAGGGCAAG
GGAGCCCAGTGCGCACACGCGGACCTGATGGGTAACTTGATGGCGCACACCTGCGACCTA
TGGTCCAACGAGTCTGTGGAGTACCACCCTGAGTTCGGTGGGTCTTCCGTAGCTTGCTGG
CTTGGTGTGATTGGCTACGAGGCGGCGCTCATGAACACCGCTAAGCAGCTGAAGCAGGAC
AAGATGCTCCGGGACCTCTATATGGCGGCTGACCAGTACAAGAGTCCAGAGGGATTCTGC
ATTTCGATCCCCAGGGCTTACGAGATCGGCAAGGCCATCGTGGCAGAGGGCAACGACATC
TACCTGAGGTCCAGAGCGGCCGGATTGAAGGCAGCGGAACTGATCATGGAGTCGAATGCA
CAGAAGGGTGGCATGCGCCTCAGCAAGTACGAGAAGGACGTGCTCATGAAGATCATCGTC
GATCTGAAGTCCCTTCCAGACGACCAGGAGAAGTTCAAGGACTGGGCTCTCAAGACCTAC
AAGAACATCCCAATGTTCAACCCGAAGAACTACGGGCTGTAG
>Mx_mtaB_2 Nov_Mud_Surface_scaffold_82604_2
ATGCGCCCCGGAATGGACAAGGTGCACGACTACCCAGAGAAGACCATCGAGTCCTTCGAG
GTCGCCGCCAAGAACGGTGCCGATGTGCTGTCCATCGAGACGATGGGTGGCAAGGAGGTC
GCTGACTACGCCATATTGCACCAGGACATCAAGGGATGGCTGTTCGCCATCGGTTACCTG
GGCGCGATCGACATGGAGTGGATCTGGCCCCAGATCGTCGACATCGCCAAGAAGAACAAG
GTCATCGCTGGCGGAGACACGAACTGCGCCGGTGCCAACACCTCGATGTTCATGGCCGGC
GGATACTTGGACAGGGATATCCCCAGGACCTTCGCTGCCACCACCCGCTGCATCGCCTCC
GCAAGGACGTTGATTGCATACGAGTGCGGCGCCACTGGACCTGACAAGGACTGCGGATAT
GAGGGCCCGATATTGAAGGCCATATCCGGTAAGCCGTCTGCCCAGGAGGGTAAGGGTGCC
CAGGACGCTCACGCGGACCTGATGGGTAACCTTATCGCCCAGGTGTGCGACCTGTGGTCC
AACGAGTCCGTCGAGTACCACCCCGAGTTCGGTGGGTCATCCGTGGCCTGCTGGCTAGGT
GTGATCGGCTACGAGGCTGCGTTGATGAACACGGCCAAGCAGCTGAAGCAGGACAAGATC
CTCAGGGACATGTACGCCACCTGTGACTCTTTCAGGAGCCCCGAGGGCTTCTGCTTGAGG
TACGACAACGCCTACGAGATCGGACAGGCCATCGTCGGTGCGGGCACTGAGCCCTACAAC
CGCTCGCTGGAAGCCGGTAAGAAGGCGACGGACTTGATCACTGCGAGCGCCTCCAAGGGC
GGCTTGAAGCTGAGCAAGCACGAGAAGGACATGCTGACCAAAGTGGCAGCTGACCTGAAG
GCGTGCCCAGACTCCGCAGCCAAGTTCGAGGACATGTGCCTCAAAGAGTACAAGAACGTC
CCGATGTTCAACCCCAAGAACTACGGCCTCTAA
>Bact_mtaB_1 Ga0102851_10629842_1
GGCGAAATCGCCGCGCAGACCGCCAAGCAGATGGATGATTATCTCGCCAAATACGGTCTG
AAGGCTTCCTACCGCGCCACCATCGCCGACCTGCGCAAACCCGACATGGTTGACATGCGG
GACAGCGATTACACCCGCGAGGTCATCGAGTCCTTCAAGGAATGCGCCAAATATGCGGAC
GTCGTTTCCATCGAATCGATGGGTGGCAAGGAGATCTTCGACCATGCCATCATCCGCAAC
GACATCGGCGGTATCCTTTTCGGCATCGGCGTACTGGGCGCCATCGACATGGAGTGGATG
TGGGATCAGATCGTCGCGATCGCCAAGAAAAACAACTGTATCCCCGGCGGGGACACCAAC
TGCTCGGAAGCCAACACGGCCATGTTCATGGCGGGCGGAATGACCTCCAAGGATGTGCCG
CACGTCATGGCGGCCCTGTCCCGGGCGATTGCCGCATCCAGAACCCTGGTTGCCTACGAG
TGCGGCGCCACGGGTCCCAGCAAGGACTGTGCTTATGAAGATCCCATCATCAAGGCGATG
ACCGGCGTTCCTATTTCCTGCGAGGGCAAGACCAGCGCCTGCGCGCATTCCGACCTGTGC
GGAAATCTCATCGCGGCCGTTACCGACCTGTGGAGCAACGAGGCCGTGGAATACCACGAC
ATGTTCGGCGCCACAACGACATCGGTGTTCGCCGAGATCCTGGGCTACGATTGCGCCCAG
TTCAACACCGCCATCGAGCTCGGCTATCAGGAGCAAATGAAAGAGATCCTGGTCAACTCG
GATATGTACCGGGATTCCCACAGCCTGATCCTGGCCCCCGACAATGCCTGGCAAGTAGGC
AATGCCATCGTCAGCAACCGCGCGAAGAGCAACTATGCCAGCGCCCGGGCCGGCGCCATC
AAGGCGGGCCAGATCATTCTGGGCGACGCCAAGATGAAACTGACGGCGCTCGAAAAGAAA
GCCTTGCAGAACGCGATGAAAGATTTGGAGGCCTTGCCGGACGCTGAAGGCGACTTCATC
CAGGCGTGCCTGGACAAGTACAAGAACGTCAAAGGATTCAACCCGGGGTCTTACGGGCTA
TAA
>Bact_mtaC_1 Ga0102851_10583109_1
ATGAAGACACTGAACGATTATTCCAAGATCTTCAAGCGCTATGACTTGGAAGGGGAAAAG
GCCGGTGCCGCCAAGGCCGTTTCCGCTGATCCGGTATTACAGAAAATCGCCCAGTTCGTG
GTGGGCGGCGATGAGGACGGGATTCTCCCCGCCGTCAAGGACGTGCTCAAGAGCAAGTCG
CCGCTGGAAGTCATCAACGAGGCCCTGATCGCGGGAATGAACGAGGTCAGCAGACTTTGG
GATGAGGGGGTCTATTTCCTTCCCCAGGTCATTCTGTCCTCTGATGCCATGAACGTCGGC
ATTGCCGAGTGCGAAAACGCGATGGGGAAAGCCATGACCCGGAAGGGCAAGGTGGTCACG
CATACGGCCGAGGGAGACATCCATGACATCGGGCAGGTCATCGTCAATGCTCTGCTCAAC
GCCAATGGTTTTGAGGTGATCAACCTGGGAGCCGACGTTCCCGTCGACAAAGTGGTTTCG
GCCGTCAAGGAGCATCGCCCCGTGATGGTTACCGGTACCGCTCTCATGACCACCACCATG
ACCGCATTCCCCAAAATCGCCCATCAGCTGAAGCTGGCGGGATTCGAGGTTCCCTTCGTG
TGTGGCGGTGGGGCGGTGAGCGAGGAGTATGTGACCAGCTTCGAGTTGGGCATATGGGGT
AAAGAGGCCAGTCAGGCCCCAGGAATGGCGGAAGACGCCCTTTCCGGAGACAACTGGGCG
GCCATGCGCGGCAAATGGAACGGCTAG
