# Supplementary material for: Uncovering the Diversity and Activity of Methylotrophic Methanogens in Freshwater Wetland Soils
Source: mSystems. 2019 Dec 3;4(6):e00320-19. doi: 10.1128/mSystems.00320-19 (PMC6890927; doi:10.1128/mSystems.00320-19)
Supplement: DATA SET S4 [file mSystems.00320-19-sd004.xls]

## Sheet: mcrA
		Fragments per Kilobase per Million mapped reads (FPKM)
mcrA_geneID	shortname	Plant_9_15_A	Plant_9_15_B	Plant_9_15_C	PlantDeep_9_15_A	PlantDeep_9_15_B	PlantDeep_9_15_C
Mud_0915_scaffold_29974_3	OWC_mcrA_M3	7009.41	5986.07	5033.37	9981.83	16227.5	26603.6
Plant_0915_scaffold_52907_2	OWC_mcrA_P4	4495.61	2512.13	4044.1	9302.71	12190.7	20464.6
M3C4D4_Ga0079037_1001479712	OWC_mcrA_M5	8134.64	4078.33	6683.73	13100.8	18340.6	30155.9
Mud_Nov_scaffold_5535_4	OWC_mcrA_M1	5486.62	3159.51	6163.84	0	0	0
M3C4D3v2_Ga0113563_111239391	OWC_mcrA_M6	5797.86	0	5152.59	12269	13994.3	24786.4
Plant_Nov_scaffold_27626_2	OWC_mcrA_P2	9573.95	3974.24	6769.75	0	0	0
Plant_0915_scaffold_536917_1	OWC_mcrA_P3	4247.49	0	7428.46	0	0	0
Plant_0915_scaffold_913072_1	OWC_mcrA_P1	8338.44	5051.02	6884.31	0	0	0
M3C4D3v1_Ga0102851_114814851	OWC_mcrA_M4	0	0	0	4780.72	5245.89	7820.3
O3D3_Ga0153915_100016113	OWC_mcrA_O2	0	0	0	0	1979.43	0
O3D4_Ga0153916_1000030331	OWC_mcrA_O3	0	0	0	0	2868.03	0
Plant_0915_scaffold_101035_5	Candidatus Methanothrix paradoxum	44901.2	44391.4	46391.9	16922.2	4024.08	0

## Sheet: mtaB-xoxF-mdh
	Transcripts per Million reads (TPM)
GeneID	Plant_9_15_A	Plant_9_15_B	Plant_9_15_C	PlantDeep_9_15_A	PlantDeep_9_15_B	PlantDeep_9_15_C
Mx_mtaB_4	3	13	9	49	65	19
Mx_mtaB_3	17.1357	19	21	48	58	32
Bact_mtaB_1	2	5	3	5	1	0
Bact_mtaB_2	16	14	12	18	11	4
Mx_mtaB_1	66.5008	62.5544	70.1601	8.3741	14.8917	13.9305
Mx_mtaB_2	144.309	109.398	126.989	9.88739	5.4973	7.06954
Mv_xoxF1	9.07376	2.99964	3.99178	2.88196	2	0
NSM_xoxF1	15.1405	11.9299	5.06702	2.07945	1	0
Mt_xoxF1	25	29.6519	20	2	1	0
NSM_xoxF2	36.1035	15.7101	13.3977	0	0	0
NSM_xoxF3	5.02071	0	2.16602	0	0	0
NSM_xoxF4	0	6.01213	0	0	0	0
NSM_xoxF5	6.96029	0	1.46552	0	0	0
NSM_xoxF6	0	3.68558	0	0	1.57604	0
NSM_xoxF7	10.2984	14.083	0	0.892878	5.29632	0
ASO_mdh1	15.1405	11.9299	5.06702	2.07945	1	0
ASO_mdh2	25	29.6519	20	2	1	0
ASP_mdh1	0	6.01213	0	0	0	0
ASO_mdh3	4	3.74414	2	0	0	0
